# Supplementary material for: (E)-1-(Anthracen-9-yl)-3-(2-chloro-6-fluoro­phen­yl)prop-2-en-1-one: crystal structure and Hirshfeld surface analysis
Source: Acta Crystallogr E Crystallogr Commun. 2016 Apr 8;72(Pt 5):648–51. doi: 10.1107/S2056989016005028 (PMC4908534; doi:10.1107/S2056989016005028)
Supplement: Supplementary file 1 [file e-72-00648-sup1.cif]

##############################################################################
#                                                                            #
# This CIF contains the data in a paper accepted for publication in          #
# Acta Crystallographica Section E. It conforms to the requirements of       #
# Notes for Authors for Acta Crystallographica Section E, and has been       #
# peer reviewed under the auspices of the IUCr Commission on Journals.       #
#                                                                            #
# Full details of the Crystallographic Information File format               #
# are given in the paper "The Crystallographic Information File (CIF):       #
# a New Standard Archive File for Crystallography" by S. R. Hall, F. H.      #
# Allen and I. D. Brown [Acta Cryst. (1991), A47, 655-685].                  #
#                                                                            #
# The current version of the core CIF dictionary is obtainable from          #
# ftp://ftp.iucr.org/pub/cif_core.dic.                                       #
#                                                                            #
# Software is freely available for graphical display of the structure(s)     #
# in this CIF. For information consult the CIF software page                 #
# http://www.iucr.org/resources/cif/software.                                #
#                                                                            #
# This file may be used for bona fide research purposes within the           #
# scientific community so long as proper attribution is given to the journal # 
# article from which it was obtained.                                        #
#                                                                            #
##############################################################################
data_I
_audit_creation_method     'SHELXL-2014/7'
_database_code_depnum_ccdc_archive     'CCDC 1470351'
_chemical_name_systematic
;
(<i>E</i>)-1-(Anthracen-9-yl)-3-(2-chloro-6-fluorophenyl)prop-2-en-1-one
;
_chemical_name_common     ?
_chemical_formula_moiety     'C23 H14 Cl F O'
_chemical_formula_sum     'C23 H14 Cl F O'
_chemical_formula_iupac     'C23 H14 Cl F O'
_chemical_formula_weight     360.79
_chemical_melting_point     ?
_shelx_space_group_comment
;
The symmetry employed for this shelxl refinement is uniquely defined
by the following loop, which should always be used as a source of
symmetry information in preference to the above space-group names.
They are only intended as comments.
;
_space_group_crystal_system     triclinic
_space_group_name_H-M_alt     'P -1'
_space_group_name_Hall     '-P 1'
loop_
    _space_group_symop_operation_xyz
    'x, y, z'
    '-x, -y, -z'
_cell_length_a     9.2846(9)
_cell_length_b     9.8777(10)
_cell_length_c     10.3624(11)
_cell_angle_alpha     94.364(2)
_cell_angle_beta     113.3517(19)
_cell_angle_gamma     92.866(2)
_cell_volume     866.63(15)
_cell_formula_units_Z     2
_cell_measurement_reflns_used     4550
_cell_measurement_theta_min     2.50
_cell_measurement_theta_max     29.36
_cell_measurement_temperature     296(2)
_exptl_crystal_description     'plate'
_exptl_crystal_colour     'yellow'
_exptl_crystal_size_max     0.426
_exptl_crystal_size_mid     0.386
_exptl_crystal_size_min     0.111
_exptl_crystal_density_diffrn     1.383
_exptl_crystal_density_meas     ?
_exptl_crystal_density_method     ?
_exptl_crystal_F_000     372
_exptl_absorpt_coefficient_mu     0.239
_exptl_absorpt_correction_type     multi-scan
_exptl_absorpt_process_details
;
(SADABS; Bruker, 2009)
;
_shelx_estimated_absorpt_T_min     0.905
_shelx_estimated_absorpt_T_max     0.974
_exptl_absorpt_correction_T_min     0.9051
_exptl_absorpt_correction_T_max     0.9740
_exptl_special_details     ?
_diffrn_ambient_temperature     296(2)
_diffrn_radiation_type     MoK\a
_diffrn_radiation_wavelength     0.71073
_diffrn_measurement_device_type     'Bruker SMART APEXII DUO CCD'
_diffrn_measurement_method     '\f and \w scans'
_diffrn_detector_area_resol_mean     ?
_diffrn_reflns_number     15408
_diffrn_reflns_av_R_equivalents     0.0266
_diffrn_reflns_theta_min     2.076
_diffrn_reflns_theta_max     27.499
_diffrn_reflns_theta_full     25.242
_diffrn_measured_fraction_theta_max     0.986
_diffrn_measured_fraction_theta_full     0.985
_diffrn_reflns_limit_h_min     -12
_diffrn_reflns_limit_h_max     12
_diffrn_reflns_limit_k_min     -12
_diffrn_reflns_limit_k_max     12
_diffrn_reflns_limit_l_min     -13
_diffrn_reflns_limit_l_max     13
_refine_special_details
;
Refinement of F^2^ against ALL reflections.  The weighted R-factor wR and
 goodness of fit S are based on F^2^, conventional R-factors R are based
 on F, with F set to zero for negative F^2^. The threshold expression of
 F^2^ > 2sigma(F^2^) is used only for calculating R-factors(gt) etc. and is
 not relevant to the choice of reflections for refinement.  R-factors based
 on F^2^ are statistically about twice as large as those based on F, and R-
 factors based on ALL data will be even larger.
;
_reflns_number_total     3917
_reflns_number_gt     2973
_reflns_threshold_expression     'I > 2\s(I)'
_refine_ls_structure_factor_coef     Fsqd
_refine_ls_matrix_type     full
_refine_ls_R_factor_all     0.0609
_refine_ls_R_factor_gt     0.0462
_refine_ls_wR_factor_gt     0.1425
_refine_ls_wR_factor_ref     0.1592
_refine_ls_goodness_of_fit_ref     1.040
_refine_ls_restrained_S_all     1.040
_refine_ls_number_reflns     3917
_refine_ls_number_parameters     235
_refine_ls_number_restraints     0
_refine_ls_hydrogen_treatment     mixed
_refine_ls_weighting_scheme     calc
_refine_ls_weighting_details
              'w=1/[\s^2^(Fo^2^)+(0.0894P)^2^+0.1829P] where P=(Fo^2^+2Fc^2^)/3'
_atom_sites_solution_hydrogens     geom
_atom_sites_solution_primary     direct
_atom_sites_solution_secondary     difmap
_refine_ls_shift/su_max     0.001
_refine_ls_shift/su_mean     0.000
_refine_diff_density_max     0.274
_refine_diff_density_min     -0.383
_refine_ls_extinction_method     none
_refine_ls_extinction_coef     ?
loop_
    _atom_type_symbol
    _atom_type_description
    _atom_type_scat_dispersion_real
    _atom_type_scat_dispersion_imag
    _atom_type_scat_source
    'C' 'C' 0.0033 0.0016
                         'International Tables Vol C Tables 4.2.6.8 and 6.1.1.4'
    'H' 'H' 0.0000 0.0000
                         'International Tables Vol C Tables 4.2.6.8 and 6.1.1.4'
    'O' 'O' 0.0106 0.0060
                         'International Tables Vol C Tables 4.2.6.8 and 6.1.1.4'
    'F' 'F' 0.0171 0.0103
                         'International Tables Vol C Tables 4.2.6.8 and 6.1.1.4'
    'Cl' 'Cl' 0.1484 0.1585
                         'International Tables Vol C Tables 4.2.6.8 and 6.1.1.4'
_computing_data_collection
;
APEX2 (Bruker, 2009)
;
_computing_cell_refinement
;
SAINT (Bruker, 2009)
;
_computing_data_reduction
;
SAINT (Bruker, 2009)
;
_computing_structure_solution
;
SHELXTL (Sheldrick, 2008)
;
_computing_structure_refinement
;
SHELXL2014 (Sheldrick, 2015)
;
_computing_molecular_graphics
;
SHELXTL (Sheldrick, 2008)
;
_computing_publication_material
;
SHELXTL (Sheldrick, 2008)
;
loop_
    _atom_site_type_symbol
    _atom_site_label
    _atom_site_fract_x
    _atom_site_fract_y
    _atom_site_fract_z
    _atom_site_U_iso_or_equiv
    _atom_site_adp_type
    _atom_site_calc_flag
    _atom_site_occupancy
    _atom_site_disorder_assembly
    _atom_site_disorder_group
    F F1 0.34800(14) 0.90969(12) 0.72673(15) 0.0699(4) Uani d 1 . .
    Cl Cl1 0.88071(6) 0.82117(5) 1.09430(6) 0.0677(2) Uani d 1 . .
    O O1 0.52128(16) 0.43191(13) 0.84772(16) 0.0550(4) Uani d 1 . .
    C C1 0.4948(2) 0.95649(18) 0.8188(2) 0.0458(4) Uani d 1 . .
    C C2 0.5336(3) 1.09407(19) 0.8323(2) 0.0550(5) Uani d 1 . .
    H H2A 0.4608 1.1517 0.7807 0.066 Uiso calc 1 . .
    C C3 0.6821(3) 1.14449(19) 0.9237(2) 0.0570(5) Uani d 1 . .
    H H3A 0.7116 1.2372 0.9327 0.068 Uiso calc 1 . .
    C C4 0.7881(2) 1.05996(19) 1.0024(2) 0.0526(5) Uani d 1 . .
    H H4A 0.8886 1.0950 1.0648 0.063 Uiso calc 1 . .
    C C5 0.7438(2) 0.92195(17) 0.98776(19) 0.0429(4) Uani d 1 . .
    C C6 0.5955(2) 0.86314(16) 0.89285(17) 0.0380(4) Uani d 1 . .
    C C7 0.5552(2) 0.71650(16) 0.87498(19) 0.0404(4) Uani d 1 . .
    H H7A 0.6308 0.6670 0.9364 0.048 Uiso calc 1 . .
    C C8 0.4263(2) 0.64341(17) 0.7838(2) 0.0434(4) Uani d 1 . .
    H H8A 0.3445 0.6871 0.7217 0.052 Uiso calc 1 . .
    C C9 0.4112(2) 0.49374(17) 0.77988(19) 0.0398(4) Uani d 1 . .
    C C10 0.2559(2) 0.41801(16) 0.68598(18) 0.0382(4) Uani d 1 . .
    C C11 0.2509(2) 0.31627(17) 0.58084(18) 0.0417(4) Uani d 1 . .
    C C12 0.3822(3) 0.2912(2) 0.5479(2) 0.0565(5) Uani d 1 . .
    H H12A 0.4763 0.3456 0.5947 0.068 Uiso calc 1 . .
    C C13 0.3721(3) 0.1887(3) 0.4489(3) 0.0718(7) Uani d 1 . .
    H H13A 0.4600 0.1736 0.4295 0.086 Uiso calc 1 . .
    C C14 0.2325(4) 0.1053(3) 0.3755(3) 0.0800(8) Uani d 1 . .
    H H14A 0.2291 0.0344 0.3096 0.096 Uiso calc 1 . .
    C C15 0.1029(3) 0.1272(3) 0.3997(2) 0.0700(6) Uani d 1 . .
    H H15A 0.0103 0.0718 0.3496 0.084 Uiso calc 1 . .
    C C16 0.1060(2) 0.23471(19) 0.50155(19) 0.0496(4) Uani d 1 . .
    C C17 -0.0258(2) 0.2597(2) 0.5264(2) 0.0551(5) Uani d 1 . .
    H H17A -0.1191 0.2055 0.4748 0.066 Uiso calc 1 . .
    C C18 -0.0244(2) 0.3629(2) 0.6260(2) 0.0479(4) Uani d 1 . .
    C C19 -0.1599(2) 0.3878(3) 0.6524(3) 0.0683(6) Uani d 1 . .
    H H19A -0.2546 0.3364 0.5986 0.082 Uiso calc 1 . .
    C C20 -0.1546(3) 0.4844(3) 0.7537(3) 0.0756(7) Uani d 1 . .
    H H20A -0.2455 0.5004 0.7677 0.091 Uiso calc 1 . .
    C C21 -0.0121(3) 0.5609(2) 0.8381(3) 0.0679(6) Uani d 1 . .
    H H21A -0.0092 0.6263 0.9087 0.081 Uiso calc 1 . .
    C C22 0.1212(2) 0.5408(2) 0.8184(2) 0.0528(5) Uani d 1 . .
    H H22A 0.2147 0.5916 0.8769 0.063 Uiso calc 1 . .
    C C23 0.1206(2) 0.44299(16) 0.70929(18) 0.0397(4) Uani d 1 . .
loop_
    _atom_site_aniso_label
    _atom_site_aniso_U_11
    _atom_site_aniso_U_22
    _atom_site_aniso_U_33
    _atom_site_aniso_U_12
    _atom_site_aniso_U_13
    _atom_site_aniso_U_23
    F1 0.0491(7) 0.0501(7) 0.0787(9) 0.0030(5) -0.0066(6) 0.0012(6)
    Cl1 0.0519(3) 0.0535(3) 0.0713(4) -0.0034(2) -0.0026(3) 0.0099(2)
    O1 0.0412(7) 0.0393(7) 0.0702(9) 0.0012(5) 0.0087(6) -0.0007(6)
    C1 0.0465(10) 0.0396(9) 0.0443(9) 0.0005(7) 0.0124(8) -0.0026(7)
    C2 0.0695(13) 0.0368(9) 0.0554(11) 0.0083(9) 0.0216(10) 0.0036(8)
    C3 0.0770(14) 0.0323(9) 0.0588(12) -0.0059(9) 0.0269(11) -0.0033(8)
    C4 0.0562(11) 0.0411(9) 0.0514(11) -0.0150(8) 0.0166(9) -0.0070(8)
    C5 0.0447(9) 0.0392(8) 0.0405(9) -0.0053(7) 0.0145(7) -0.0009(7)
    C6 0.0423(9) 0.0335(8) 0.0377(8) -0.0024(6) 0.0170(7) -0.0011(6)
    C7 0.0403(9) 0.0334(8) 0.0452(9) -0.0010(7) 0.0161(7) 0.0006(7)
    C8 0.0388(9) 0.0353(8) 0.0504(10) -0.0022(7) 0.0128(8) 0.0026(7)
    C9 0.0368(8) 0.0360(8) 0.0455(9) -0.0032(7) 0.0173(7) -0.0026(7)
    C10 0.0376(8) 0.0336(8) 0.0403(8) -0.0034(6) 0.0137(7) 0.0011(6)
    C11 0.0439(9) 0.0408(9) 0.0368(8) -0.0021(7) 0.0136(7) 0.0007(7)
    C12 0.0575(12) 0.0626(12) 0.0523(11) -0.0026(10) 0.0281(10) -0.0063(9)
    C13 0.0805(17) 0.0812(16) 0.0618(14) 0.0067(13) 0.0405(13) -0.0115(12)
    C14 0.101(2) 0.0781(16) 0.0578(14) -0.0017(15) 0.0358(14) -0.0256(12)
    C15 0.0773(15) 0.0670(14) 0.0508(12) -0.0131(12) 0.0171(11) -0.0213(10)
    C16 0.0523(11) 0.0490(10) 0.0376(9) -0.0053(8) 0.0102(8) -0.0034(7)
    C17 0.0403(10) 0.0614(12) 0.0475(10) -0.0108(8) 0.0043(8) -0.0053(9)
    C18 0.0357(9) 0.0537(10) 0.0470(10) -0.0008(7) 0.0096(8) 0.0051(8)
    C19 0.0352(10) 0.0876(16) 0.0737(15) -0.0047(10) 0.0160(10) -0.0008(13)
    C20 0.0488(12) 0.0917(18) 0.0939(19) 0.0084(12) 0.0379(13) 0.0001(15)
    C21 0.0670(14) 0.0652(13) 0.0828(16) 0.0050(11) 0.0444(13) -0.0055(12)
    C22 0.0486(10) 0.0475(10) 0.0636(12) -0.0039(8) 0.0273(9) -0.0080(9)
    C23 0.0383(8) 0.0362(8) 0.0422(9) -0.0005(7) 0.0140(7) 0.0040(7)
_geom_special_details
;
 All esds (except the esd in the dihedral angle between two l.s. planes)
 are estimated using the full covariance matrix.  The cell esds are taken
 into account individually in the estimation of esds in distances, angles
 and torsion angles; correlations between esds in cell parameters are only
 used when they are defined by crystal symmetry.  An approximate (isotropic)
 treatment of cell esds is used for estimating esds involving l.s. planes.
;
loop_
    _geom_bond_atom_site_label_1
    _geom_bond_atom_site_label_2
    _geom_bond_site_symmetry_2
    _geom_bond_distance
    _geom_bond_publ_flag
    F1 C1 . 1.350(2) ?
    Cl1 C5 . 1.734(2) ?
    O1 C9 . 1.212(2) ?
    C1 C2 . 1.371(3) ?
    C1 C6 . 1.392(3) ?
    C2 C3 . 1.367(3) ?
    C2 H2A . 0.9300 ?
    C3 C4 . 1.371(3) ?
    C3 H3A . 0.9300 ?
    C4 C5 . 1.383(2) ?
    C4 H4A . 0.9300 ?
    C5 C6 . 1.400(2) ?
    C6 C7 . 1.457(2) ?
    C7 C8 . 1.326(2) ?
    C7 H7A . 0.9300 ?
    C8 C9 . 1.474(2) ?
    C8 H8A . 0.9300 ?
    C9 C10 . 1.501(2) ?
    C10 C23 . 1.401(2) ?
    C10 C11 . 1.410(2) ?
    C11 C12 . 1.418(3) ?
    C11 C16 . 1.431(2) ?
    C12 C13 . 1.358(3) ?
    C12 H12A . 0.9300 ?
    C13 C14 . 1.398(4) ?
    C13 H13A . 0.9300 ?
    C14 C15 . 1.347(4) ?
    C14 H14A . 0.9300 ?
    C15 C16 . 1.430(3) ?
    C15 H15A . 0.9300 ?
    C16 C17 . 1.377(3) ?
    C17 C18 . 1.391(3) ?
    C17 H17A . 0.9300 ?
    C18 C19 . 1.419(3) ?
    C18 C23 . 1.432(2) ?
    C19 C20 . 1.348(4) ?
    C19 H19A . 0.9300 ?
    C20 C21 . 1.403(4) ?
    C20 H20A . 0.9300 ?
    C21 C22 . 1.353(3) ?
    C21 H21A . 0.9300 ?
    C22 C23 . 1.429(3) ?
    C22 H22A . 0.9300 ?
loop_
    _geom_angle_atom_site_label_1
    _geom_angle_atom_site_label_2
    _geom_angle_atom_site_label_3
    _geom_angle_site_symmetry_1
    _geom_angle_site_symmetry_3
    _geom_angle
    _geom_angle_publ_flag
    F1 C1 C2 . . 116.89(17) ?
    F1 C1 C6 . . 118.40(15) ?
    C2 C1 C6 . . 124.72(18) ?
    C3 C2 C1 . . 118.30(19) ?
    C3 C2 H2A . . 120.9 ?
    C1 C2 H2A . . 120.9 ?
    C2 C3 C4 . . 120.80(17) ?
    C2 C3 H3A . . 119.6 ?
    C4 C3 H3A . . 119.6 ?
    C3 C4 C5 . . 119.26(18) ?
    C3 C4 H4A . . 120.4 ?
    C5 C4 H4A . . 120.4 ?
    C4 C5 C6 . . 122.82(17) ?
    C4 C5 Cl1 . . 117.09(14) ?
    C6 C5 Cl1 . . 120.08(13) ?
    C1 C6 C5 . . 114.05(15) ?
    C1 C6 C7 . . 124.47(16) ?
    C5 C6 C7 . . 121.48(16) ?
    C8 C7 C6 . . 129.39(17) ?
    C8 C7 H7A . . 115.3 ?
    C6 C7 H7A . . 115.3 ?
    C7 C8 C9 . . 120.76(17) ?
    C7 C8 H8A . . 119.6 ?
    C9 C8 H8A . . 119.6 ?
    O1 C9 C8 . . 121.54(15) ?
    O1 C9 C10 . . 120.20(15) ?
    C8 C9 C10 . . 118.24(15) ?
    C23 C10 C11 . . 120.91(15) ?
    C23 C10 C9 . . 119.90(14) ?
    C11 C10 C9 . . 119.07(15) ?
    C10 C11 C12 . . 123.31(16) ?
    C10 C11 C16 . . 118.82(16) ?
    C12 C11 C16 . . 117.86(16) ?
    C13 C12 C11 . . 120.8(2) ?
    C13 C12 H12A . . 119.6 ?
    C11 C12 H12A . . 119.6 ?
    C12 C13 C14 . . 121.4(2) ?
    C12 C13 H13A . . 119.3 ?
    C14 C13 H13A . . 119.3 ?
    C15 C14 C13 . . 120.3(2) ?
    C15 C14 H14A . . 119.9 ?
    C13 C14 H14A . . 119.9 ?
    C14 C15 C16 . . 120.8(2) ?
    C14 C15 H15A . . 119.6 ?
    C16 C15 H15A . . 119.6 ?
    C17 C16 C15 . . 121.58(19) ?
    C17 C16 C11 . . 119.60(17) ?
    C15 C16 C11 . . 118.81(19) ?
    C16 C17 C18 . . 122.30(17) ?
    C16 C17 H17A . . 118.8 ?
    C18 C17 H17A . . 118.8 ?
    C17 C18 C19 . . 122.26(18) ?
    C17 C18 C23 . . 118.89(17) ?
    C19 C18 C23 . . 118.79(18) ?
    C20 C19 C18 . . 121.4(2) ?
    C20 C19 H19A . . 119.3 ?
    C18 C19 H19A . . 119.3 ?
    C19 C20 C21 . . 120.1(2) ?
    C19 C20 H20A . . 120.0 ?
    C21 C20 H20A . . 120.0 ?
    C22 C21 C20 . . 121.0(2) ?
    C22 C21 H21A . . 119.5 ?
    C20 C21 H21A . . 119.5 ?
    C21 C22 C23 . . 121.0(2) ?
    C21 C22 H22A . . 119.5 ?
    C23 C22 H22A . . 119.5 ?
    C10 C23 C22 . . 122.97(16) ?
    C10 C23 C18 . . 119.40(16) ?
    C22 C23 C18 . . 117.55(16) ?
loop_
    _geom_torsion_atom_site_label_1
    _geom_torsion_atom_site_label_2
    _geom_torsion_atom_site_label_3
    _geom_torsion_atom_site_label_4
    _geom_torsion_site_symmetry_1
    _geom_torsion_site_symmetry_2
    _geom_torsion_site_symmetry_3
    _geom_torsion_site_symmetry_4
    _geom_torsion
    _geom_torsion_publ_flag
    F1 C1 C2 C3 . . . . -179.33(18) ?
    C6 C1 C2 C3 . . . . 0.7(3) ?
    C1 C2 C3 C4 . . . . -1.6(3) ?
    C2 C3 C4 C5 . . . . 0.5(3) ?
    C3 C4 C5 C6 . . . . 1.7(3) ?
    C3 C4 C5 Cl1 . . . . -177.92(16) ?
    F1 C1 C6 C5 . . . . -178.72(16) ?
    C2 C1 C6 C5 . . . . 1.2(3) ?
    F1 C1 C6 C7 . . . . 1.9(3) ?
    C2 C1 C6 C7 . . . . -178.11(18) ?
    C4 C5 C6 C1 . . . . -2.4(2) ?
    Cl1 C5 C6 C1 . . . . 177.15(13) ?
    C4 C5 C6 C7 . . . . 176.95(17) ?
    Cl1 C5 C6 C7 . . . . -3.5(2) ?
    C1 C6 C7 C8 . . . . 4.7(3) ?
    C5 C6 C7 C8 . . . . -174.62(18) ?
    C6 C7 C8 C9 . . . . 177.73(16) ?
    C7 C8 C9 O1 . . . . -8.3(3) ?
    C7 C8 C9 C10 . . . . 173.29(16) ?
    O1 C9 C10 C23 . . . . 120.22(19) ?
    C8 C9 C10 C23 . . . . -61.4(2) ?
    O1 C9 C10 C11 . . . . -55.8(2) ?
    C8 C9 C10 C11 . . . . 122.59(18) ?
    C23 C10 C11 C12 . . . . 176.76(17) ?
    C9 C10 C11 C12 . . . . -7.2(3) ?
    C23 C10 C11 C16 . . . . -2.5(3) ?
    C9 C10 C11 C16 . . . . 173.54(16) ?
    C10 C11 C12 C13 . . . . 177.7(2) ?
    C16 C11 C12 C13 . . . . -3.0(3) ?
    C11 C12 C13 C14 . . . . 0.5(4) ?
    C12 C13 C14 C15 . . . . 1.5(4) ?
    C13 C14 C15 C16 . . . . -0.7(4) ?
    C14 C15 C16 C17 . . . . 179.2(2) ?
    C14 C15 C16 C11 . . . . -1.9(4) ?
    C10 C11 C16 C17 . . . . 1.9(3) ?
    C12 C11 C16 C17 . . . . -177.37(19) ?
    C10 C11 C16 C15 . . . . -177.00(19) ?
    C12 C11 C16 C15 . . . . 3.7(3) ?
    C15 C16 C17 C18 . . . . 179.4(2) ?
    C11 C16 C17 C18 . . . . 0.5(3) ?
    C16 C17 C18 C19 . . . . -179.5(2) ?
    C16 C17 C18 C23 . . . . -2.3(3) ?
    C17 C18 C19 C20 . . . . 177.0(2) ?
    C23 C18 C19 C20 . . . . -0.1(4) ?
    C18 C19 C20 C21 . . . . -1.5(4) ?
    C19 C20 C21 C22 . . . . 1.0(4) ?
    C20 C21 C22 C23 . . . . 1.2(4) ?
    C11 C10 C23 C22 . . . . 177.24(17) ?
    C9 C10 C23 C22 . . . . 1.3(3) ?
    C11 C10 C23 C18 . . . . 0.7(3) ?
    C9 C10 C23 C18 . . . . -175.30(15) ?
    C21 C22 C23 C10 . . . . -179.4(2) ?
    C21 C22 C23 C18 . . . . -2.8(3) ?
    C17 C18 C23 C10 . . . . 1.7(3) ?
    C19 C18 C23 C10 . . . . 178.96(19) ?
    C17 C18 C23 C22 . . . . -175.05(19) ?
    C19 C18 C23 C22 . . . . 2.2(3) ?
loop_
    _geom_hbond_atom_site_label_D
    _geom_hbond_atom_site_label_H
    _geom_hbond_atom_site_label_A
    _geom_hbond_site_symmetry_A
    _geom_hbond_distance_DH
    _geom_hbond_distance_HA
    _geom_hbond_distance_DA
    _geom_hbond_angle_DHA
    _geom_hbond_publ_flag
    C8 H8A F1 . 0.93 2.19 2.808(2) 123 yes
    C17 H17A F1 2_566 0.93 2.46 3.353(2) 161 yes
    C14 H14A Cg1 2_666 0.93 2.99 3.712(3) 136 yes
_shelx_hkl_file
;
  -1   0   0 2.24041 0.12133   6
   1   0   0 2.10507 0.19995   1
  -2   0   0 191.064 4.41872   6
   2   0   0 150.820 4.77240   2
   2   0   0 194.456 5.02329   1
  -3   0   0 290.929 7.04316   6
   3   0   0 276.790 7.88732   1
  -4   0   0 83.7839 2.42157   6
  -4   0   0 85.8140 2.43708   6
   4   0   0 84.3998 2.92705   1
  -5   0   0 25.6107 1.09502   6
  -5   0   0 27.6395 1.13555   6
   5   0   0 26.1941 1.47699   1
   6   0   0 3.96887 0.79989   1
  -7   0   0 37.8845 1.64839   6
   7   0   0 33.8232 1.81625   2
   7   0   0 36.8400 2.17843   1
  -8   0   0 137.568 4.32691   6
   8   0   0 134.603 5.00930   1
   8   0   0 129.290 4.70097   2
  -9   0   0 15.9833 1.25533   6
   9   0   0 17.8905 1.88810   1
   9   0   0 15.3817 1.69790   2
 -10   0   0 0.35780 0.52944   6
  10   0   0 0.01229 0.51890   2
  10   0   0 -0.3933 0.68650   1
 -11   0   0 3.68522 1.02109   6
  11   0   0 0.75064 0.99240   1
  11   0   0 2.80520 1.10825   2
  12  -1   0 0.44132 0.93430   2
 -12   1   0 0.30742 0.73250   6
  11  -1   0 1.08506 0.76498   2
  11  -1   0 -0.3660 0.85340   1
 -11   1   0 1.20899 0.69131   6
  10  -1   0 3.71169 1.08792   1
  10  -1   0 3.47678 0.86843   2
 -10   1   0 3.68485 0.84685   6
   9  -1   0 2.41419 0.77673   2
   9  -1   0 3.91025 0.98239   1
  -9   1   0 5.19020 0.85521   6
   8  -1   0 3.97957 0.82167   2
   8  -1   0 5.26921 0.99853   1
  -8   1   0 3.07282 0.64578   6
   7  -1   0 533.809 15.2518   1
   7  -1   0 548.895 15.1151   2
  -7   1   0 547.525 13.8791   6
   6  -1   0 50.3766 2.28901   1
  -6   1   0 52.8271 1.90065   6
   5  -1   0 43.6421 1.92554   1
  -5   1   0 46.5466 1.56785   6
  -5   1   0 43.4600 1.56328   6
   4  -1   0 30.5503 1.39391   1
  -4   1   0 31.6692 1.08914   6
  -4   1   0 29.8636 1.09705   6
   3  -1   0 330.610 9.15761   1
  -3   1   0 344.875 8.30362   6
   2  -1   0 16.1697 0.70523   1
  -2   1   0 15.5369 0.56145   6
  -1   1   0 -0.3143 0.02597   6
   0  -1   0 17.9031 0.53087   3
   0   1   0 18.1141 0.55031   6
   0   1   0 17.8554 0.67001   5
   0   1   0 18.1671 0.55646   3
  -1  -1   0 1856.80 43.9379   6
  -1  -1   0 1818.69 47.4480   1
  -1  -1   0 1853.44 43.6327   3
  -1  -1   0 1803.48 47.8127   4
  -2  -1   0 746.564 18.6723   4
   2   1   0 620.083 18.2934   2
   2   1   0 749.164 18.6195   1
  -3  -1   0 10.7780 0.75932   4
  -4  -1   0 0.16463 0.14276   6
   4   1   0 -0.0025 0.25564   1
   4   1   0 -0.0645 0.14043   2
  -5  -1   0 23.0272 1.05021   6
   5   1   0 21.8964 1.41772   1
   5   1   0 23.9267 1.20299   2
  -7  -1   0 38.4983 1.73277   6
   7   1   0 39.8156 1.96325   2
   7   1   0 39.1113 2.32963   1
  -8  -1   0 3.64710 0.68707   6
   8   1   0 4.46224 0.85997   2
   8   1   0 3.67296 0.99051   1
  -9  -1   0 0.43219 0.42148   6
   9   1   0 1.09112 0.61168   2
   9   1   0 0.75409 0.73673   1
 -10  -1   0 1.78245 0.76926   6
  10   1   0 1.35018 0.94103   1
  10   1   0 0.25160 0.69986   2
 -11  -1   0 0.21478 0.73049   6
  11   1   0 1.43420 1.14935   1
  11   1   0 -0.3974 0.75014   2
  11  -2   0 0.32771 0.75245   2
 -11   2   0 1.33764 0.73918   6
  10  -2   0 3.44104 0.90052   2
 -10   2   0 1.94350 0.68054   6
   9  -2   0 6.83803 1.10902   2
   9  -2   0 4.50895 1.02916   1
  -9   2   0 7.04956 0.95532   6
   8  -2   0 17.1559 1.34926   2
   8  -2   0 17.6908 1.45112   1
  -8   2   0 17.6343 1.21160   6
   7  -2   0 30.3918 1.74625   1
   7  -2   0 29.0518 1.65386   2
  -7   2   0 28.0003 1.45800   6
   6  -2   0 0.07493 0.17543   2
   6  -2   0 -0.2117 0.32159   1
  -6   2   0 0.00657 0.15117   6
   5  -2   0 0.07497 0.12311   2
   5  -2   0 -0.0090 0.24680   1
  -5   2   0 0.10474 0.16647   6
  -5   2   0 0.02222 0.14410   6
   4  -2   0 9.68910 0.69746   1
  -4   2   0 11.7669 0.62367   6
  -4   2   0 10.7898 0.60215   6
   2  -2   0 207.537 5.68780   2
   1  -2   0 13.2137 0.47685   3
  -1   2   0 13.8882 0.53326   6
  -1   2   0 13.3805 0.50380   3
   0  -2   0 71.4359 2.10915   1
   0  -2   0 73.5425 1.94635   3
   0  -2   0 71.9885 2.04693   6
   0   2   0 72.8197 1.99209   3
   0   2   0 72.7468 1.99373   6
   0   2   0 72.9268 2.11661   1
  -1  -2   0 307.282 7.65768   6
  -1  -2   0 295.616 8.30411   1
  -1  -2   0 306.931 8.23889   4
   1   2   0 308.461 7.54236   3
   1   2   0 307.969 8.31535   1
   1   2   0 313.031 7.57604   6
  -2  -2   0 891.870 23.1975   4
  -2  -2   0 875.037 21.2764   6
  -2  -2   0 906.143 20.9133   3
   2   2   0 877.049 22.9512   2
   2   2   0 896.457 21.0571   3
   2   2   0 830.142 23.1388   1
  -3  -2   0 974.195 24.3001   6
   3   2   0 1012.87 26.2163   2
   3   2   0 1022.94 24.0305   3
  -4  -2   0 335.265 8.66157   6
  -4  -2   0 336.821 9.78103   4
   4   2   0 348.312 8.48889   3
   4   2   0 314.206 9.68536   1
   4   2   0 358.185 9.44005   2
  -5  -2   0 -0.1904 0.24255   4
  -5  -2   0 0.20324 0.17616   6
   5   2   0 0.21593 0.23468   2
   5   2   0 -0.1072 0.36027   1
   5   2   0 0.34120 0.21350   3
   6   2   0 94.2085 3.78735   1
   6   2   0 94.2545 3.39998   2
  -7  -2   0 1.96574 0.46867   6
   7   2   0 0.90435 0.70563   1
   7   2   0 1.84039 0.55183   2
  -8  -2   0 12.0554 1.23524   6
   8   2   0 10.2478 1.29389   2
   8   2   0 11.5240 1.61213   1
  -9  -2   0 7.96521 1.12429   6
   9   2   0 9.53685 1.59772   1
   9   2   0 6.85082 1.16881   2
 -10  -2   0 4.43085 0.99102   6
  10   2   0 4.15604 1.12714   2
  10   2   0 5.50241 1.41783   1
 -11  -2   0 8.41066 1.40027   6
  11   2   0 6.94459 1.64668   1
  11   2   0 8.51902 1.68240   2
  11  -3   0 0.24207 0.71236   2
 -11   3   0 1.06406 0.69518   6
  10  -3   0 1.02129 0.64178   2
 -10   3   0 1.27613 0.63553   6
   9  -3   0 13.2283 1.54554   2
  -9   3   0 13.9189 1.37943   6
   8  -3   0 1.40299 0.58385   1
   8  -3   0 1.04177 0.54004   2
  -8   3   0 0.56486 0.42173   6
   7  -3   0 73.5768 2.86001   1
   7  -3   0 72.4737 2.97299   2
  -7   3   0 73.9406 2.67006   6
   5  -3   0 305.882 8.39708   1
   5  -3   0 302.516 8.60153   2
  -5   3   0 297.539 7.86007   6
   4  -3   0 1042.47 26.8190   1
   4  -3   0 1018.27 27.0187   2
   3  -3   0 109.287 3.04253   1
   3  -3   0 107.551 3.35006   2
   2  -3   0 85.7715 2.26333   3
  -2   3   0 85.7145 2.12803   3
  -2   3   0 84.6005 2.14220   3
  -2   3   0 80.4164 2.37598   6
   1  -3   0 655.657 16.0533   6
   1  -3   0 656.134 16.9990   1
   1  -3   0 669.918 15.7907   3
   1  -3   0 657.086 17.3112   2
  -1   3   0 658.995 15.9784   6
  -1   3   0 653.334 17.0034   1
   0  -3   0 729.025 16.8565   3
   0  -3   0 700.164 17.1155   6
   0  -3   0 677.235 18.2911   1
   0   3   0 707.839 17.0102   6
   0   3   0 703.843 18.3121   1
   0   3   0 688.484 16.9074   3
  -1  -3   0 0.94819 0.23835   6
  -1  -3   0 1.16465 0.26804   1
  -1  -3   0 0.94892 0.18784   3
   1   3   0 0.55183 0.22787   2
   1   3   0 1.69070 0.26808   6
   1   3   0 0.93042 0.19528   6
   1   3   0 1.08560 0.29673   1
   1   3   0 0.66881 0.21436   3
  -2  -3   0 63.1192 2.17397   4
  -2  -3   0 57.0787 1.97661   6
   2   3   0 60.8436 1.92095   3
   2   3   0 63.4297 1.94708   6
  -3  -3   0 592.597 14.5428   3
  -3  -3   0 634.513 14.5496   3
  -3  -3   0 594.666 15.1094   6
  -3  -3   0 626.688 16.5711   4
   3   3   0 588.428 16.5513   1
   3   3   0 595.070 16.2702   2
   3   3   0 624.819 14.9039   3
  -4  -3   0 263.440 7.80297   4
  -4  -3   0 255.997 6.94436   6
   4   3   0 258.243 7.50683   2
   4   3   0 271.721 6.79733   3
   4   3   0 249.673 7.80096   1
  -5  -3   0 8.32656 1.10550   4
  -5  -3   0 6.29659 0.70407   6
   5   3   0 6.87456 0.70982   3
   5   3   0 6.05245 0.78344   2
  -6  -3   0 1.97919 0.72644   4
  -6  -3   0 3.11548 0.56263   6
   6   3   0 3.12847 0.83798   1
   6   3   0 3.88976 0.70641   2
  -7  -3   0 2.51519 0.55806   6
   7   3   0 1.94781 0.82302   1
   7   3   0 2.15150 0.63576   2
  -8  -3   0 74.5936 3.01045   6
   8   3   0 73.2046 3.73708   1
   8   3   0 74.5445 3.28523   2
  -9  -3   0 6.73236 1.08455   6
   9   3   0 7.66528 1.27626   2
   9   3   0 6.96632 1.42418   1
 -10  -3   0 11.0334 1.47334   6
  10   3   0 11.5972 1.73734   2
  10   3   0 9.71376 1.85465   1
 -11  -3   0 3.23691 1.07598   6
  11   3   0 4.32682 1.61558   1
  11   3   0 4.70993 1.51452   2
  11  -4   0 4.73032 1.22982   2
 -11   4   0 4.51923 1.03057   6
  10  -4   0 7.29067 1.26547   2
 -10   4   0 5.88235 1.04702   6
   9  -4   0 0.42305 0.51197   2
  -9   4   0 1.07265 0.50532   6
   8  -4   0 0.82364 0.48270   2
  -8   4   0 0.38883 0.34232   6
   7  -4   0 12.3277 1.11427   2
  -7   4   0 14.5096 1.04548   6
   6  -4   0 -0.2007 0.22181   2
   6  -4   0 0.23693 0.31050   1
  -6   4   0 0.25555 0.17233   6
   5  -4   0 49.0692 2.10059   2
   5  -4   0 52.8515 1.80751   1
   4  -4   0 42.4551 1.40377   3
   4  -4   0 41.0092 1.77734   2
   4  -4   0 43.0710 1.38794   1
  -4   4   0 43.0963 1.59523   6
   3  -4   0 336.793 9.44512   2
   3  -4   0 344.497 8.45335   3
  -3   4   0 343.812 8.68555   6
   2  -4   0 6.08322 0.55500   2
   2  -4   0 6.81223 0.41680   3
  -2   4   0 7.25871 0.40244   3
  -2   4   0 6.02952 0.47341   6
   1  -4   0 20.5969 1.10463   2
   1  -4   0 23.3005 0.84372   1
   1  -4   0 24.1785 0.90130   3
   1  -4   0 24.5843 1.05446   6
  -1   4   0 21.2400 0.93402   6
  -1   4   0 23.8189 0.85317   1
   0  -4   0 309.592 8.07664   6
   0  -4   0 319.075 8.75670   2
   0  -4   0 307.033 8.49320   1
   0  -4   0 315.737 7.83060   3
   0   4   0 316.217 8.49759   1
   0   4   0 313.710 8.77801   2
   0   4   0 308.012 7.90826   3
   0   4   0 312.859 7.94748   6
  -1  -4   0 218.860 5.87752   6
  -1  -4   0 218.789 5.59243   3
   1   4   0 213.332 5.72145   6
   1   4   0 220.847 6.27419   1
   1   4   0 223.628 6.39246   2
   1   4   0 211.982 5.71774   3
  -2  -4   0 211.209 5.30815   3
  -2  -4   0 179.873 5.90214   4
  -2  -4   0 204.379 5.61909   6
   2   4   0 207.858 6.14389   1
   2   4   0 211.133 6.12037   2
   2   4   0 210.460 5.49620   3
   2   4   0 210.754 5.47057   6
  -3  -4   0 79.6576 2.67793   6
  -3  -4   0 83.0033 2.94077   4
  -3  -4   0 80.1857 2.27842   3
   3   4   0 76.6990 2.52741   3
   3   4   0 81.2937 2.91095   2
   3   4   0 78.2985 3.02258   1
  -4  -4   0 8.31773 0.83649   6
  -4  -4   0 9.35855 1.06985   4
   4   4   0 7.34329 1.00022   1
   4   4   0 8.35824 0.92539   2
   4   4   0 8.78188 0.71245   3
  -5  -4   0 33.8698 1.61924   6
  -5  -4   0 32.4920 1.89879   4
   5   4   0 35.3726 1.56333   3
   5   4   0 32.7777 1.77175   2
  -6  -4   0 0.55084 0.32793   6
  -6  -4   0 0.47755 0.52292   4
   6   4   0 -0.3365 0.32301   2
   6   4   0 0.64669 0.65553   1
  -7  -4   0 11.6529 1.26386   6
   7   4   0 12.8215 1.42279   2
   7   4   0 10.2711 1.51690   1
  -8  -4   0 3.41338 0.79303   6
   8   4   0 2.75316 0.85755   2
   8   4   0 2.37534 1.00931   1
  -9  -4   0 0.24826 0.55507   6
   9   4   0 -0.1228 0.60795   2
   9   4   0 1.28744 1.00998   1
 -10  -4   0 22.4885 2.18100   6
  10   4   0 26.7485 2.67795   2
  10   4   0 27.1096 3.05934   1
 -11  -4   0 2.97664 1.09052   6
  11   4   0 4.70639 1.50347   1
  11   4   0 4.35687 1.55978   2
  11  -5   0 2.36300 1.14079   2
 -11   5   0 1.77715 0.77247   6
  10  -5   0 4.48513 1.08668   2
 -10   5   0 3.70950 0.87349   6
   9  -5   0 0.69369 0.55382   2
  -9   5   0 0.14483 0.46008   6
   8  -5   0 24.3497 1.67915   2
  -8   5   0 21.9805 1.43217   6
   7  -5   0 6.20426 0.93256   2
  -7   5   0 7.34085 0.87588   6
   6  -5   0 9.45293 1.06487   2
  -6   5   0 10.9189 0.87705   6
   5  -5   0 11.3478 1.16126   2
  -5   5   0 7.69970 0.76740   6
   4  -5   0 1.75938 0.30560   3
   4  -5   0 1.92431 0.48310   2
  -4   5   0 2.10565 0.40781   6
   3  -5   0 135.287 4.34499   2
   3  -5   0 135.284 3.69858   3
  -3   5   0 138.031 3.89258   6
   2  -5   0 0.47893 0.27087   2
   2  -5   0 0.70849 0.19728   3
  -2   5   0 0.54639 0.19311   3
  -2   5   0 0.17746 0.17004   6
   1  -5   0 126.088 3.59338   3
   1  -5   0 131.270 4.21676   2
   1  -5   0 131.714 3.84961   6
  -1   5   0 137.257 3.74248   1
  -1   5   0 128.347 3.71662   6
   0  -5   0 102.150 3.47582   2
   0  -5   0 97.6129 3.15785   6
   0  -5   0 100.254 2.92232   3
   0   5   0 101.514 3.04908   3
   0   5   0 102.360 3.18171   1
   0   5   0 103.670 3.06735   6
   0   5   0 105.767 3.51547   2
  -1  -5   0 341.044 8.82373   3
  -1  -5   0 377.342 10.0698   2
  -1  -5   0 347.628 9.19367   6
  -1  -5   0 369.745 10.0486   2
   1   5   0 336.343 9.00055   6
   1   5   0 336.398 8.98476   3
  -2  -5   0 115.892 3.67719   6
  -2  -5   0 117.573 3.33854   3
  -2  -5   0 120.032 3.84821   4
   2   5   0 120.126 4.00648   1
   2   5   0 117.648 3.49903   6
   2   5   0 116.548 3.53853   3
   2   5   0 119.006 4.02980   2
  -3  -5   0 9.05991 0.91265   6
  -3  -5   0 9.51268 0.86150   4
  -3  -5   0 10.6879 0.61339   3
   3   5   0 10.9701 0.79059   6
   3   5   0 11.4577 1.19340   1
   3   5   0 9.51667 1.00990   2
   3   5   0 10.5702 0.80012   3
  -4  -5   0 23.4937 1.37014   6
  -4  -5   0 26.5029 1.59784   4
  -4  -5   0 25.1132 0.87199   3
   4   5   0 25.8499 1.56380   2
   4   5   0 23.8629 1.64650   1
   4   5   0 24.3755 1.31628   3
  -5  -5   0 82.4034 3.46138   4
  -5  -5   0 84.1434 3.08595   6
   5   5   0 82.0059 2.91631   3
   5   5   0 81.8153 3.32979   2
   5   5   0 84.1944 3.59133   1
  -6  -5   0 5.80632 1.01935   4
  -6  -5   0 3.74875 0.69972   6
   6   5   0 4.34347 1.05521   1
   6   5   0 4.80939 0.89117   2
  -7  -5   0 0.03553 0.52159   4
  -7  -5   0 0.64874 0.47893   6
   7   5   0 0.08215 0.50280   2
   7   5   0 0.36992 0.73293   1
  -8  -5   0 0.02937 0.44404   6
   8   5   0 -0.5301 0.74485   1
   8   5   0 0.11063 0.61096   2
  -9  -5   0 1.76775 0.78847   6
   9   5   0 4.31050 1.39675   1
   9   5   0 3.11554 0.95917   2
 -10  -5   0 -0.2830 0.74256   6
  10   5   0 1.03363 1.07576   2
  10   5   0 0.26918 1.18914   1
  11  -6   0 1.40542 1.02300   2
 -11   6   0 1.99518 0.85178   6
  10  -6   0 1.58992 0.86916   2
 -10   6   0 0.85765 0.65202   6
   9  -6   0 0.67542 0.62761   2
  -9   6   0 1.23267 0.59251   6
   8  -6   0 6.53752 1.09690   2
  -8   6   0 7.09179 0.97894   6
   7  -6   0 19.7052 1.50997   2
  -7   6   0 19.3026 1.31201   6
   6  -6   0 43.1512 2.14749   2
  -6   6   0 44.8203 1.92919   6
   5  -6   0 18.4541 1.26812   2
  -5   6   0 17.5740 1.08168   6
   4  -6   0 31.1490 1.25417   3
   4  -6   0 29.3176 1.60645   2
  -4   6   0 28.3506 1.36027   6
   3  -6   0 8.28320 0.98299   2
   3  -6   0 5.91835 0.58102   3
  -3   6   0 5.47130 0.63071   6
   2  -6   0 12.3017 0.86075   6
   2  -6   0 11.9697 0.71960   3
   2  -6   0 13.6489 1.04731   2
  -2   6   0 11.9768 0.81617   6
  -2   6   0 12.0959 0.68529   3
   1  -6   0 -0.0225 0.23232   2
   1  -6   0 0.29997 0.27797   6
   1  -6   0 0.05691 0.12691   3
  -1   6   0 0.87635 0.25320   1
  -1   6   0 0.46640 0.26075   6
  -1   6   0 -0.0412 0.17833   3
   0  -6   0 24.5597 1.32706   6
   0  -6   0 26.5469 1.15156   3
   0  -6   0 24.6770 1.46865   2
   0   6   0 24.8745 1.24269   3
   0   6   0 25.7957 1.53449   2
   0   6   0 27.3109 1.26032   6
   0   6   0 26.3620 1.22990   1
  -1  -6   0 31.9316 1.55386   6
  -1  -6   0 31.2732 1.73012   2
  -1  -6   0 32.5088 1.31656   3
  -1  -6   0 34.6745 1.79832   2
   1   6   0 32.0869 1.43504   6
   1   6   0 30.8598 1.45384   3
   1   6   0 31.6355 1.56667   1
   1   6   0 32.9445 1.76903   2
  -2  -6   0 10.0983 0.87482   4
  -2  -6   0 11.0453 1.26549   2
  -2  -6   0 11.1395 0.92596   6
   2   6   0 10.2956 0.81245   6
   2   6   0 10.5069 1.16982   2
   2   6   0 8.10205 0.82333   3
   2   6   0 9.66085 1.07263   1
  -3  -6   0 -0.0744 0.12601   3
  -3  -6   0 -0.2041 0.28777   4
  -3  -6   0 0.30189 0.30157   6
   3   6   0 -0.2328 0.36307   1
   3   6   0 0.08791 0.28582   3
   3   6   0 -0.1388 0.30599   2
  -4  -6   0 290.595 7.50013   3
  -4  -6   0 297.056 8.39316   6
  -4  -6   0 302.753 9.10623   4
   4   6   0 290.738 9.18402   1
   4   6   0 307.510 8.19264   3
   4   6   0 301.505 9.12230   2
  -5  -6   0 24.1113 1.55892   6
  -5  -6   0 25.6617 1.79894   4
   5   6   0 21.4623 1.84947   1
   5   6   0 24.8012 1.47801   3
   5   6   0 26.3033 1.80871   2
  -6  -6   0 0.72446 0.58268   4
  -6  -6   0 0.50793 0.45475   6
   6   6   0 0.33058 0.53394   2
   6   6   0 -0.0683 0.66212   1
  -7  -6   0 16.6725 1.99392   4
  -7  -6   0 16.9253 1.63970   6
   7   6   0 16.1374 1.78349   2
   7   6   0 13.1003 1.88444   1
  -8  -6   0 1.84654 0.76557   6
   8   6   0 3.70073 1.07324   2
   8   6   0 2.51415 1.09249   1
  -9  -6   0 -0.0345 0.62792   6
   9   6   0 1.12211 0.82314   2
   9   6   0 1.05706 1.08605   1
 -10  -6   0 5.53831 1.35780   6
  10   6   0 7.14762 1.72763   2
  10   6   0 7.71502 2.00274   1
  10  -7   0 2.04569 0.97233   2
 -10   7   0 2.52413 0.83720   6
   9  -7   0 6.36846 1.23264   2
  -9   7   0 5.74913 0.98176   6
   8  -7   0 1.01517 0.65052   2
  -8   7   0 1.81148 0.64339   6
   7  -7   0 0.15695 0.42284   2
  -7   7   0 -0.0597 0.35796   6
   6  -7   0 0.86499 0.48654   2
  -6   7   0 0.70280 0.41933   6
   5  -7   0 36.4473 1.96941   2
  -5   7   0 33.6685 1.66558   6
   4  -7   0 6.16876 0.65644   3
   4  -7   0 8.27364 1.06183   2
  -4   7   0 6.99403 0.81492   6
   3  -7   0 31.9954 1.79847   2
   3  -7   0 30.8740 1.34952   3
  -3   7   0 28.0999 1.46441   6
  -3   7   0 30.8377 1.06367   3
   2  -7   0 7.92712 0.65882   3
   2  -7   0 8.06852 1.07220   2
  -2   7   0 8.94437 0.66278   3
  -2   7   0 8.94400 0.89395   6
   1  -7   0 15.1285 1.08941   6
   1  -7   0 17.1157 1.28789   2
   1  -7   0 15.3918 0.93285   3
  -1   7   0 17.0986 1.06035   6
  -1   7   0 17.0763 0.90853   1
   0  -7   0 1.98018 0.52843   6
   0  -7   0 1.83680 0.37988   3
   0  -7   0 1.63731 0.53305   2
   0   7   0 1.63410 0.36785   6
   0   7   0 0.14594 0.39125   2
   0   7   0 1.37691 0.41588   3
   0   7   0 1.65973 0.43994   1
  -1  -7   0 36.3186 1.79985   6
  -1  -7   0 35.7521 1.50266   3
   1   7   0 38.1002 1.70247   3
   1   7   0 36.8026 1.80279   1
   1   7   0 35.5122 1.65637   6
   1   7   0 38.1016 2.03679   2
  -2  -7   0 4.06154 0.72225   4
  -2  -7   0 1.77220 0.50684   6
   2   7   0 3.61844 0.75408   1
   2   7   0 2.20518 0.67255   2
   2   7   0 4.30407 0.68564   3
  -3  -7   0 33.0919 1.81996   6
  -3  -7   0 31.4388 1.37503   3
  -3  -7   0 31.3596 1.80512   4
   3   7   0 29.1702 1.87168   1
   3   7   0 34.0304 1.69062   3
   3   7   0 34.2072 1.97999   2
  -4  -7   0 1.30955 0.32346   3
  -4  -7   0 1.74977 0.63590   4
  -4  -7   0 1.43219 0.57662   6
   4   7   0 1.16444 0.62396   2
   4   7   0 1.75310 0.55083   3
   4   7   0 1.70229 0.69387   1
  -5  -7   0 0.60874 0.49154   6
  -5  -7   0 -0.2569 0.42815   4
   5   7   0 -0.0596 0.61500   1
   5   7   0 0.15393 0.41481   3
   5   7   0 0.21883 0.50086   2
  -6  -7   0 2.22210 0.79453   4
  -6  -7   0 2.96811 0.75330   6
   6   7   0 2.78407 0.97639   2
   6   7   0 5.01262 1.28764   1
  -7  -7   0 1.28955 0.71910   6
  -7  -7   0 0.59603 0.71363   4
   7   7   0 0.70954 0.94625   1
   7   7   0 0.28286 0.74390   2
  -8  -7   0 0.15399 0.70191   4
  -8  -7   0 -0.0149 0.54073   6
   8   7   0 -0.7331 1.00936   1
   8   7   0 0.36111 0.83576   2
  -9  -7   0 3.12131 1.12720   6
   9   7   0 4.12603 1.37880   2
   9   7   0 3.93208 1.51285   1
  10  -8   0 0.06188 0.83553   2
 -10   8   0 -0.7516 0.57129   6
   9  -8   0 0.41077 0.82781   2
  -9   8   0 -0.0334 0.49903   6
   8  -8   0 21.9823 1.91216   2
  -8   8   0 20.7800 1.58042   6
   7  -8   0 1.93487 0.76737   2
  -7   8   0 0.29808 0.48271   6
   6  -8   0 2.26886 0.73656   2
  -6   8   0 2.57999 0.61510   6
   5  -8   0 22.6558 1.66391   2
  -5   8   0 22.1009 1.40228   6
   4  -8   0 9.92295 1.26675   2
   4  -8   0 12.8881 0.92915   3
  -4   8   0 12.7155 1.04620   6
   3  -8   0 138.943 4.91630   2
   3  -8   0 133.595 4.08011   3
  -3   8   0 131.549 3.60153   3
  -3   8   0 136.495 4.29966   6
   2  -8   0 0.47694 0.49165   2
   2  -8   0 0.64182 0.30323   3
  -2   8   0 0.44994 0.29782   3
  -2   8   0 0.14057 0.34359   6
   1  -8   0 8.56967 1.26881   2
   1  -8   0 8.64566 0.88737   3
  -1   8   0 7.48831 0.90805   6
  -1   8   0 9.03774 0.89489   3
   0  -8   0 58.3609 2.77317   2
   0  -8   0 56.4697 2.50416   6
   0  -8   0 50.2437 2.04873   3
   0   8   0 58.4234 2.28920   6
   0   8   0 55.5856 2.20515   3
   0   8   0 55.8825 2.25176   1
  -1  -8   0 19.5397 1.12168   3
  -1  -8   0 23.0894 1.51045   6
   1   8   0 20.5081 1.32047   6
   1   8   0 20.3153 1.63350   2
   1   8   0 20.7577 1.28706   3
   1   8   0 22.4599 1.35923   6
   1   8   0 22.5585 1.45761   1
  -2  -8   0 21.9702 1.21927   3
  -2  -8   0 23.6748 1.53522   4
  -2  -8   0 25.1198 1.64428   6
   2   8   0 25.4192 1.49931   3
   2   8   0 26.2496 1.88947   2
   2   8   0 26.3009 1.70081   1
  -3  -8   0 -0.0696 0.25635   3
  -3  -8   0 -0.1149 0.42809   4
  -3  -8   0 -0.0105 0.48723   6
   3   8   0 0.80028 0.47337   3
   3   8   0 1.87059 0.67133   1
   3   8   0 0.09983 0.59707   2
  -4  -8   0 0.80182 0.29190   3
  -4  -8   0 0.25148 0.47487   6
  -4  -8   0 -0.2189 0.38211   4
   4   8   0 0.19076 0.42373   3
   4   8   0 0.57447 0.70721   1
   4   8   0 0.60696 0.56592   2
  -5  -8   0 27.5480 2.07053   4
  -5  -8   0 31.2959 2.01135   6
   5   8   0 31.1022 1.84913   3
   5   8   0 31.4789 2.26102   2
   5   8   0 29.4281 2.28881   1
  -6  -8   0 1.40777 0.74546   6
  -6  -8   0 2.68631 0.92083   4
   6   8   0 2.06752 0.68547   3
   6   8   0 1.01270 0.80615   2
   6   8   0 1.42681 0.93432   1
  -7  -8   0 8.29785 1.52744   4
  -7  -8   0 6.51833 1.30172   6
   7   8   0 6.45467 1.52309   2
   7   8   0 3.41714 1.32728   1
  -8  -8   0 26.5285 2.23738   6
   8   8   0 25.9640 2.84507   2
   8   8   0 26.1361 3.00312   1
  -9  -8   0 2.72168 1.16890   6
   9   8   0 6.95132 1.94003   1
   9   8   0 3.61204 1.56884   2
   9  -9   0 1.26455 0.98549   2
  -9   9   0 1.40018 0.72725   6
   8  -9   0 2.38777 0.97821   2
  -8   9   0 -0.3194 0.51644   6
   7  -9   0 0.72926 0.68888   2
  -7   9   0 0.23812 0.54270   6
   6  -9   0 1.49632 0.73737   2
  -6   9   0 2.43103 0.71720   6
   5  -9   0 9.72858 1.42593   2
  -5   9   0 8.55240 1.12278   6
   4  -9   0 -0.2870 0.44312   2
   4  -9   0 -0.0646 0.30545   3
  -4   9   0 0.16742 0.45964   6
   3  -9   0 8.88496 1.36418   2
   3  -9   0 6.81298 0.79729   3
  -3   9   0 9.30225 0.59058   3
  -3   9   0 10.2092 1.14797   6
   2  -9   0 8.68417 0.92334   3
   2  -9   0 9.86271 1.36935   2
  -2   9   0 9.87467 1.15302   6
  -2   9   0 8.52794 0.80230   3
   1  -9   0 21.9172 1.26446   3
   1  -9   0 23.3163 1.77517   2
  -1   9   0 20.4282 1.22166   3
   0  -9   0 3.34786 0.57708   3
   0   9   0 2.67237 0.63442   6
   0   9   0 2.31444 0.53400   3
  -1  -9   0 31.0134 1.54676   3
   1   9   0 32.3888 1.73235   3
  -2  -9   0 15.2260 1.56615   4
  -2  -9   0 11.3958 0.91548   3
  -2  -9   0 10.1171 1.27903   6
   2   9   0 12.0266 1.38018   1
   2   9   0 10.8414 1.22059   3
  -3  -9   0 -0.4157 0.39065   4
  -3  -9   0 0.54296 0.33722   3
  -3  -9   0 0.30663 0.53583   6
   3   9   0 -0.6580 0.42806   3
   3   9   0 0.17996 0.61803   1
   3   9   0 0.18029 0.71562   2
  -4  -9   0 9.18410 1.33710   4
  -4  -9   0 10.6481 0.79769   3
  -4  -9   0 9.69807 1.33769   6
   4   9   0 11.1802 1.59151   1
   4   9   0 11.4876 1.65556   2
   4   9   0 8.30285 1.14177   3
  -5  -9   0 0.05601 0.55848   6
  -5  -9   0 0.06467 0.61382   4
   5   9   0 0.20453 0.76389   1
   5   9   0 -0.3437 0.63331   2
   5   9   0 0.18442 0.49783   3
  -6  -9   0 2.33232 0.89727   6
   6   9   0 2.55938 0.82225   3
   6   9   0 1.47347 1.00228   1
   6   9   0 1.97914 1.00012   2
  -7  -9   0 3.67728 1.13676   6
   7   9   0 5.25757 1.60361   1
   7   9   0 3.71153 1.36239   2
  -8  -9   0 8.29715 1.57064   6
   8   9   0 8.70003 1.80671   2
   8   9   0 7.74513 1.81828   1
   9 -10   0 0.74866 1.10841   2
  -9  10   0 0.22757 0.67413   6
   8 -10   0 1.23020 0.96903   2
  -8  10   0 0.66704 0.67219   6
   7 -10   0 0.57838 0.71504   2
  -7  10   0 0.22594 0.58119   6
   6 -10   0 1.80849 0.88660   2
  -6  10   0 2.09280 0.72047   6
   5 -10   0 3.21003 1.02050   2
  -5  10   0 1.68055 0.69002   6
   4 -10   0 -0.2275 0.30459   3
   4 -10   0 -0.0391 0.60690   2
  -4  10   0 -0.2718 0.43473   6
   3 -10   0 0.87696 0.38077   3
   3 -10   0 0.86358 0.70619   2
  -3  10   0 0.65127 0.26812   3
  -3  10   0 0.00962 0.47316   6
   2 -10   0 5.18080 0.80291   3
   2 -10   0 6.05722 1.26597   2
  -2  10   0 6.09205 0.96714   6
  -2  10   0 6.08551 0.72080   3
   1 -10   0 1.24830 0.45272   3
  -1  10   0 2.42626 0.56866   3
  -1  10   0 1.25543 0.53263   6
   0 -10   0 1.35376 0.43242   3
   0  10   0 1.51213 0.52496   3
  -1 -10   0 11.9476 0.98917   3
   1  10   0 10.2235 1.11322   3
  -2 -10   0 8.49009 0.95320   3
  -2 -10   0 7.11940 1.15884   4
   2  10   0 8.55258 1.09341   3
  -3 -10   0 4.22995 0.70604   3
  -3 -10   0 2.62184 0.84867   4
   3  10   0 3.20338 1.00430   1
   3  10   0 3.32848 0.80727   3
  -4 -10   0 1.15425 0.39830   3
   4  10   0 1.70552 0.67189   3
   4  10   0 0.17502 0.77436   1
   5  10   0 -0.4832 0.53967   3
   5  10   0 0.77138 0.92612   1
   6  10   0 17.6981 2.36616   1
   6  10   0 16.9337 1.73565   3
   7  10   0 2.61689 1.23738   1
   8 -11   0 -1.0195 0.91251   2
  -8  11   0 -0.0143 0.75654   6
   7 -11   0 7.72727 1.74224   2
  -7  11   0 7.28390 1.28626   6
   6 -11   0 3.25674 1.21230   2
  -6  11   0 2.43364 0.79872   6
   5 -11   0 1.39624 0.86676   2
  -5  11   0 -0.3646 0.53652   6
   4 -11   0 16.7459 2.04681   2
   4 -11   0 13.2938 1.31942   3
  -4  11   0 13.7014 1.49420   6
   3 -11   0 0.02787 0.42107   3
   3 -11   0 -0.4115 0.65499   2
  -3  11   0 0.05755 0.50756   6
   2 -11   0 0.63255 0.43289   3
  -2  11   0 0.72199 0.40223   3
   1 -11   0 5.51130 0.90594   3
  -1  11   0 5.59353 0.80781   3
   0 -11   0 4.72299 0.80355   3
   0  11   0 5.59148 0.84028   3
  -1 -11   0 4.03259 0.74123   3
   1  11   0 4.42661 0.84623   3
  -2 -11   0 31.6099 1.71055   3
   2  11   0 29.8444 1.85427   3
  -3 -11   0 4.36756 0.73282   3
   3  11   0 4.13573 0.92957   3
  -4 -11   0 0.82738 0.39348   3
   4  11   0 0.39574 0.63752   3
   5  11   0 7.22649 1.58464   1
   5  11   0 3.69526 0.89838   3
   6  11   0 0.44383 0.67293   3
   6  11   0 0.12877 1.02298   1
   6 -12   0 2.91542 1.24761   2
  -6  12   0 2.35685 1.01022   6
   5 -12   0 6.55861 1.64158   2
  -5  12   0 8.99746 1.40202   6
   4 -12   0 2.37544 0.71602   3
   3 -12   0 -0.2350 0.39162   3
   2 -12   0 0.81673 0.57283   3
  -2  12   0 1.27745 0.47824   3
   1 -12   0 1.54803 0.54701   3
  -1  12   0 1.76755 0.59050   3
   0 -12   0 2.96509 0.72195   3
   0  12   0 2.20041 0.68455   3
  -1 -12   0 0.48937 0.41336   3
   1  12   0 0.88503 0.54099   3
  -2 -12   0 23.2288 1.54219   3
   2  12   0 23.8413 1.72949   3
  -3 -12   0 1.99448 0.61791   3
   3  12   0 2.56816 0.78787   3
   4  12   0 0.38969 0.65030   3
   5  12   0 5.24330 1.12169   3
   4 -13   0 0.26181 0.59880   3
   3 -13   0 0.25248 0.53405   3
   2 -13   0 0.47551 0.61218   3
   1 -13   0 4.16240 0.92682   3
  -1  13   0 5.75999 0.82984   3
   0 -13   0 1.50573 0.62463   3
   0  13   0 0.84905 0.65831   3
  -1 -13   0 1.00922 0.57450   3
   1  13   0 -0.5185 0.56543   3
  -2 -13   0 13.9131 1.38913   3
   2  13   0 12.8820 1.50484   3
  -3 -13   0 5.86775 0.95557   3
   3  13   0 5.53703 1.18668   3
   3  13  -1 3.91613 0.90811   3
  -3 -13   1 4.06240 0.89085   3
   2  13  -1 23.7052 1.68004   3
  -2 -13   1 24.0875 1.69475   3
   1  13  -1 0.48275 0.58973   3
  -1 -13   1 0.46063 0.48556   3
   0  13  -1 4.29691 0.76649   3
   0 -13   1 3.72054 0.89416   3
   1 -13   1 1.42568 0.61246   3
   2 -13   1 0.15057 0.50560   3
   3 -13   1 5.95304 1.05531   3
   5  12  -1 -1.4368 0.64048   3
   4  12  -1 1.14627 0.73508   3
  -4 -12   1 2.90542 0.70551   3
   3  12  -1 1.15899 0.69162   3
  -3 -12   1 1.41826 0.60517   3
   2  12  -1 6.21713 1.00912   3
  -2 -12   1 7.10858 1.01582   3
   1  12  -1 12.2167 1.27060   3
  -1 -12   1 13.9271 1.36726   3
   0  12  -1 0.14528 0.45184   3
   0 -12   1 0.24867 0.43013   3
  -1  12  -1 10.6152 0.87887   3
   1 -12   1 12.5090 1.35901   3
   2 -12   1 0.64533 0.50359   3
  -3  12  -1 2.68312 0.88041   6
   3 -12   1 1.15610 0.60952   3
   3 -12   1 1.66683 1.08370   2
  -4  12  -1 1.22431 0.80458   6
   4 -12   1 0.29870 0.92946   2
  -5  12  -1 0.96744 0.73391   6
   5 -12   1 0.04598 0.95486   2
  -6  12  -1 -0.7248 0.71922   6
   6 -12   1 0.62016 1.13205   2
   6  11  -1 1.07467 0.76648   3
   6  11  -1 -0.0381 1.01951   1
   5  11  -1 1.31980 0.79606   3
  -5 -11   1 1.19676 0.45776   3
   4  11  -1 -0.0547 0.57949   3
  -4 -11   1 -0.6929 0.32305   3
   3  11  -1 40.8186 2.16670   3
  -3 -11   1 39.4922 2.00215   3
  -3 -11   1 39.9852 2.52146   4
   2  11  -1 2.55334 0.71516   3
  -2 -11   1 1.68470 0.82989   4
  -2 -11   1 4.56789 0.81961   3
   1  11  -1 0.39778 0.44421   3
  -1 -11   1 0.57550 0.40471   3
   0  11  -1 12.2470 1.14044   3
   0 -11   1 11.2936 1.21173   3
  -1  11  -1 13.7942 0.97146   3
   1 -11   1 15.5706 1.22741   3
  -2  11  -1 0.94763 0.59398   6
   2 -11   1 -0.0890 0.63165   2
   2 -11   1 0.02987 0.36164   3
  -3  11  -1 1.08852 0.64687   6
   3 -11   1 2.20233 0.96674   2
   3 -11   1 2.43525 0.68272   3
  -4  11  -1 -0.2702 0.54435   6
   4 -11   1 0.78821 0.78543   2
  -5  11  -1 55.3858 2.81859   6
   5 -11   1 61.5101 3.56042   2
  -6  11  -1 6.26643 1.13353   6
   6 -11   1 7.73802 1.55655   2
  -7  11  -1 -0.3303 0.61027   6
   7 -11   1 0.34983 0.96745   2
   7  10  -1 -0.6892 0.71396   3
   7  10  -1 0.24307 1.15200   1
   6  10  -1 26.6789 1.91988   3
   6  10  -1 28.9922 2.51689   1
  -6 -10   1 24.9241 2.70321   4
   5  10  -1 1.20340 1.00645   1
   5  10  -1 0.65879 0.55707   3
  -5 -10   1 1.00218 0.41583   3
  -5 -10   1 0.25693 0.65645   4
   4  10  -1 7.76423 1.10095   3
   4  10  -1 7.47613 1.32889   1
  -4 -10   1 10.9646 1.56748   4
  -4 -10   1 11.2383 1.10821   3
   3  10  -1 1.89994 0.59677   3
  -3 -10   1 2.20425 0.76808   4
  -3 -10   1 1.47510 0.50710   3
   2  10  -1 100.360 3.60729   3
  -2 -10   1 102.031 4.15975   4
  -2 -10   1 101.918 3.49918   3
   1  10  -1 72.9071 2.76332   3
  -1 -10   1 70.6433 2.75644   3
   0  10  -1 3.19811 0.78824   6
   0  10  -1 4.18748 0.68238   3
   0 -10   1 5.63575 0.84557   3
  -1  10  -1 4.18496 0.59031   3
  -1  10  -1 2.95017 0.74200   6
   1 -10   1 5.40507 1.19442   2
   1 -10   1 2.33524 0.54196   3
  -2  10  -1 4.30829 0.44499   3
  -2  10  -1 4.42251 0.81971   6
   2 -10   1 7.44284 0.94593   3
   2 -10   1 4.06657 0.96636   2
  -3  10  -1 6.28931 0.95902   6
   3 -10   1 9.41032 1.01388   3
   3 -10   1 9.17779 1.45063   2
  -4  10  -1 0.23062 0.52494   6
   4 -10   1 0.75551 0.72238   2
  -5  10  -1 3.33980 0.83418   6
   5 -10   1 2.32143 0.93949   2
  -6  10  -1 25.6601 1.82761   6
   6 -10   1 26.0961 2.33820   2
  -7  10  -1 3.12689 0.83215   6
   7 -10   1 3.59449 1.18901   2
  -8  10  -1 0.65203 0.65445   6
   8 -10   1 1.02571 0.89496   2
   8   9  -1 0.97611 1.23250   1
   8   9  -1 1.16018 1.10531   2
  -8  -9   1 -0.3536 0.86117   6
  -8  -9   1 1.47584 0.92846   4
   7   9  -1 -0.2605 0.93294   1
   7   9  -1 1.10257 1.02926   2
   7   9  -1 0.36428 0.64989   3
  -7  -9   1 0.96116 0.84001   6
  -7  -9   1 1.05402 0.82369   4
   6   9  -1 17.8550 2.32722   2
   6   9  -1 16.7083 1.61316   3
   6   9  -1 17.9904 2.15620   1
  -6  -9   1 17.5326 2.08145   4
  -6  -9   1 15.2791 1.81478   6
   5   9  -1 0.67072 0.77032   1
   5   9  -1 1.03412 0.56208   3
  -5  -9   1 0.84334 0.37352   3
  -5  -9   1 1.43691 0.78129   4
  -5  -9   1 1.10695 0.75349   6
   4   9  -1 12.6883 1.28985   3
   4   9  -1 9.35604 1.40033   1
  -4  -9   1 11.1225 1.40785   6
  -4  -9   1 11.1618 1.05685   3
  -4  -9   1 10.4189 1.42915   4
   3   9  -1 -0.2182 0.38498   3
   3   9  -1 1.03461 0.67657   1
  -3  -9   1 0.67937 0.50840   4
  -3  -9   1 -0.0608 0.23609   3
   2   9  -1 50.9561 2.41081   1
   2   9  -1 44.0620 2.07539   3
  -2  -9   1 46.6390 1.98933   3
   1   9  -1 11.5420 0.95197   3
   1   9  -1 9.89294 1.05825   6
   1   9  -1 11.5638 1.24062   6
  -1  -9   1 8.78033 0.90412   3
   0   9  -1 1.21656 0.47565   6
   0   9  -1 1.66655 0.43684   3
   0  -9   1 1.07317 0.64271   2
   0  -9   1 1.87573 0.48426   3
  -1   9  -1 18.9252 1.06000   3
   1  -9   1 19.5083 1.20175   3
   1  -9   1 21.2841 1.70945   2
  -2   9  -1 0.96525 0.49853   6
  -2   9  -1 1.24760 0.27412   3
   2  -9   1 1.12716 0.60009   2
   2  -9   1 1.03790 0.37201   3
  -3   9  -1 17.2869 1.28207   6
   3  -9   1 17.8757 1.14371   3
   3  -9   1 15.4930 1.66318   2
  -4   9  -1 2.11394 0.58597   6
   4  -9   1 3.48912 0.92873   2
  -5   9  -1 0.67896 0.50036   6
   5  -9   1 0.10231 0.61156   2
  -6   9  -1 4.20750 0.85214   6
   6  -9   1 6.15380 1.19479   2
  -7   9  -1 0.64583 0.54248   6
   7  -9   1 1.62371 0.81345   2
  -8   9  -1 1.19145 0.71781   6
   8  -9   1 5.13724 1.30224   2
  -9   9  -1 1.41641 0.78309   6
   9  -9   1 -0.1372 0.79484   2
   9   8  -1 0.14608 1.10068   2
   9   8  -1 -2.0797 1.07848   1
  -9  -8   1 -0.4465 0.84721   6
  -9  -8   1 0.47031 0.89529   4
   8   8  -1 5.93099 1.48918   2
   8   8  -1 6.53890 1.66819   1
  -8  -8   1 4.73513 1.22359   6
  -8  -8   1 3.21435 1.09803   4
   7   8  -1 2.56639 0.69380   3
   7   8  -1 3.28529 1.16634   2
   7   8  -1 2.79511 1.11967   1
  -7  -8   1 1.08802 0.77242   4
  -7  -8   1 2.51571 0.85961   6
   6   8  -1 -0.5836 0.69099   1
   6   8  -1 0.39168 0.44871   3
   6   8  -1 -0.6259 0.62213   2
  -6  -8   1 0.17886 0.60126   4
  -6  -8   1 1.03537 0.63777   6
   5   8  -1 0.97967 0.80535   1
   5   8  -1 -0.3342 0.37886   3
   5   8  -1 0.73108 0.72121   2
  -5  -8   1 0.33996 0.28540   3
  -5  -8   1 0.27244 0.57362   4
  -5  -8   1 0.50402 0.55099   6
   4   8  -1 59.5062 2.90760   1
   4   8  -1 53.7918 2.35630   3
   4   8  -1 54.7239 2.90227   2
  -4  -8   1 54.8066 2.60340   6
  -4  -8   1 50.7971 2.67772   4
  -4  -8   1 51.8220 2.06956   3
   3   8  -1 3.81811 0.86904   1
   3   8  -1 2.53776 0.61933   3
   3   8  -1 1.53759 0.69321   2
  -3  -8   1 3.13271 0.74680   6
  -3  -8   1 2.57173 0.71017   4
  -3  -8   1 3.18157 0.55714   3
   2   8  -1 17.6483 1.18544   3
   2   8  -1 18.7029 1.46733   1
  -2  -8   1 16.6534 1.33166   6
  -2  -8   1 19.2491 1.10868   3
   1   8  -1 11.5974 1.12109   1
   1   8  -1 13.1370 1.21988   6
   1   8  -1 12.3572 0.96057   3
  -1  -8   1 12.4687 1.47749   2
  -1  -8   1 11.5794 0.86662   3
  -1  -8   1 12.6899 1.53617   2
   0   8  -1 109.312 3.43531   3
   0   8  -1 110.367 3.66590   6
   0  -8   1 107.584 3.47532   3
   0  -8   1 117.812 4.37125   2
  -1   8  -1 196.975 5.68948   6
  -1   8  -1 190.776 5.26096   3
   1  -8   1 194.945 6.47143   2
   1  -8   1 192.641 5.49998   3
  -2   8  -1 1.73973 0.27255   3
  -2   8  -1 1.04116 0.41667   6
   2  -8   1 0.91584 0.53001   2
   2  -8   1 2.47134 0.48167   3
  -3   8  -1 32.2978 1.62619   6
   3  -8   1 31.8849 1.45904   3
   3  -8   1 28.2332 1.82019   2
  -4   8  -1 2.60824 0.56866   6
   4  -8   1 2.47200 0.68170   2
  -5   8  -1 37.3273 1.84810   6
   5  -8   1 41.4675 2.25374   2
  -6   8  -1 2.42992 0.64933   6
   6  -8   1 1.55681 0.67025   2
  -7   8  -1 1.58758 0.56786   6
   7  -8   1 2.00813 0.75152   2
  -8   8  -1 6.37986 0.99957   6
   8  -8   1 5.64153 1.19298   2
  -9   8  -1 13.6147 1.46248   6
   9  -8   1 11.0110 1.67701   2
 -10   8  -1 -0.5280 0.58933   6
  10  -8   1 -1.0898 0.73665   2
  10   7  -1 -1.0135 1.06370   2
  10   7  -1 -0.9365 1.22202   1
 -10  -7   1 -0.5596 0.85270   6
   9   7  -1 6.66118 1.83184   1
   9   7  -1 10.6061 1.82061   2
  -9  -7   1 9.73889 1.60895   6
   8   7  -1 0.79319 0.88410   2
   8   7  -1 0.22464 0.94972   1
  -8  -7   1 0.47574 0.72021   6
  -8  -7   1 0.89263 0.69717   4
   7   7  -1 19.8922 2.13706   2
   7   7  -1 24.5589 2.18605   1
  -7  -7   1 19.2710 2.22264   4
  -7  -7   1 22.1795 1.76652   6
   6   7  -1 76.0200 3.63847   2
   6   7  -1 79.7890 3.83112   1
   6   7  -1 77.9465 3.06750   3
  -6  -7   1 79.4790 3.38582   6
  -6  -7   1 75.5053 3.70678   4
   5   7  -1 13.8924 1.13891   3
   5   7  -1 12.4005 1.52499   2
   5   7  -1 12.1294 1.61372   1
  -5  -7   1 11.6766 1.49907   4
  -5  -7   1 11.6398 0.76406   3
  -5  -7   1 13.9691 1.41463   6
   4   7  -1 -0.1392 0.52391   1
   4   7  -1 -0.0435 0.37063   3
   4   7  -1 -0.2509 0.41884   2
  -4  -7   1 -0.0204 0.19903   3
  -4  -7   1 0.39701 0.45052   4
  -4  -7   1 0.15132 0.37200   6
   3   7  -1 6.21576 1.01441   1
   3   7  -1 6.13022 0.82301   3
   3   7  -1 8.48809 1.17692   2
  -3  -7   1 5.68876 0.83584   6
  -3  -7   1 5.83828 0.91626   4
  -3  -7   1 5.33011 0.64777   3
   2   7  -1 35.7983 1.69987   6
   2   7  -1 37.4120 1.69197   3
   2   7  -1 38.5891 1.95758   1
   2   7  -1 39.3655 2.11443   2
  -2  -7   1 37.0149 2.10974   2
  -2  -7   1 41.2209 1.90791   6
  -2  -7   1 35.2067 1.54041   3
   1   7  -1 16.9512 1.16251   1
   1   7  -1 17.9431 1.05939   3
   1   7  -1 17.1786 1.08903   6
  -1  -7   1 17.7709 1.37355   2
  -1  -7   1 18.6270 1.00671   3
  -1  -7   1 18.1306 1.19675   6
  -1  -7   1 18.8431 1.42282   2
   0   7  -1 8.74818 0.74154   1
   0   7  -1 5.65860 0.65930   6
   0  -7   1 6.31821 0.64827   3
   0  -7   1 6.52289 0.77444   6
   0  -7   1 9.03642 1.13123   2
  -1   7  -1 18.7035 0.91586   3
  -1   7  -1 17.6577 1.10609   6
   1  -7   1 18.0149 1.32400   2
   1  -7   1 17.5488 0.97336   3
  -2   7  -1 546.977 13.0162   3
  -2   7  -1 540.804 13.7822   6
   2  -7   1 542.186 15.1509   2
   2  -7   1 534.548 13.5181   3
  -3   7  -1 0.59065 0.33029   6
   3  -7   1 1.15325 0.31999   3
   3  -7   1 1.55845 0.57263   2
  -4   7  -1 59.4961 2.23365   6
   4  -7   1 56.7252 2.54878   2
  -5   7  -1 6.07367 0.73363   6
   5  -7   1 8.56071 1.09331   2
  -6   7  -1 0.33407 0.32148   6
   6  -7   1 0.10815 0.36849   2
  -7   7  -1 7.89507 0.96694   6
   7  -7   1 7.76675 1.13649   2
  -8   7  -1 6.63980 0.99091   6
   8  -7   1 6.24927 1.11485   2
  -9   7  -1 -0.5653 0.44136   6
   9  -7   1 -0.0423 0.56135   2
 -10   7  -1 0.91154 0.65463   6
  10  -7   1 0.21697 0.75193   2
  10   6  -1 0.27398 1.07157   2
  10   6  -1 2.48476 1.42143   1
 -10  -6   1 0.84516 0.91039   6
   9   6  -1 1.51496 0.88981   2
   9   6  -1 0.98982 1.10552   1
  -9  -6   1 1.58858 0.85314   6
   8   6  -1 0.17829 0.63189   2
   8   6  -1 2.44122 1.04364   1
  -8  -6   1 0.06804 0.63427   4
  -8  -6   1 -0.0209 0.59037   6
   7   6  -1 8.12876 1.29512   2
   7   6  -1 6.78971 1.37257   1
  -7  -6   1 8.26407 1.37299   4
  -7  -6   1 7.25900 1.09657   6
   6   6  -1 51.6244 2.68471   2
   6   6  -1 46.0305 2.77614   1
   6   6  -1 53.6745 2.26335   3
  -6  -6   1 46.6604 2.39428   6
  -6  -6   1 53.6619 2.86935   4
   5   6  -1 35.0308 1.76974   3
   5   6  -1 38.8656 2.38700   1
   5   6  -1 41.1928 2.25162   2
  -5  -6   1 36.1487 1.94832   6
  -5  -6   1 36.5812 2.18939   4
  -5  -6   1 37.9651 1.39125   3
   4   6  -1 23.4412 1.66023   1
   4   6  -1 21.0814 1.25897   3
   4   6  -1 21.3402 1.51105   2
  -4  -6   1 18.2718 1.38413   4
  -4  -6   1 21.2780 1.05135   3
  -4  -6   1 22.3330 1.37555   6
   3   6  -1 79.3311 3.20924   2
   3   6  -1 82.4089 3.25306   1
   3   6  -1 78.8763 2.79056   6
   3   6  -1 79.9427 2.77250   3
  -3  -6   1 82.2531 2.96478   6
  -3  -6   1 82.0840 3.12767   4
   2   6  -1 24.4485 1.26744   3
   2   6  -1 26.6060 1.59202   2
   2   6  -1 27.9383 1.33481   6
   2   6  -1 26.2821 1.51421   1
  -2  -6   1 28.2096 1.44227   6
  -2  -6   1 25.1371 1.16895   3
  -2  -6   1 27.5912 1.64491   2
   1   6  -1 21.1878 1.19056   1
   1   6  -1 21.1664 1.12226   6
   1   6  -1 21.7021 1.34909   2
   1   6  -1 19.8798 1.06066   3
  -1  -6   1 20.0663 0.99177   3
  -1  -6   1 22.3369 1.42831   2
  -1  -6   1 19.1640 1.15545   6
  -1  -6   1 21.4249 1.39128   2
   0   6  -1 10.0642 0.69581   1
   0   6  -1 9.04631 0.63629   3
   0  -6   1 8.15774 0.91709   2
   0  -6   1 8.09004 0.78574   6
   0  -6   1 9.00700 0.63019   3
  -1   6  -1 9.99006 0.59474   3
  -1   6  -1 10.4307 0.73607   6
  -1   6  -1 10.0915 0.49776   1
   1  -6   1 10.4473 0.64866   3
   1  -6   1 11.0042 0.92768   2
   1  -6   1 8.72399 0.70553   6
  -2   6  -1 94.3330 2.95005   6
   2  -6   1 92.9719 3.39100   2
   2  -6   1 93.9225 2.78802   3
  -3   6  -1 5.76436 0.63015   6
   3  -6   1 5.22567 0.51717   3
   3  -6   1 4.20415 0.68284   2
  -4   6  -1 89.1450 2.84478   6
   4  -6   1 83.3224 3.16792   2
  -5   6  -1 3.96069 0.58540   6
   5  -6   1 4.24107 0.74179   2
  -6   6  -1 31.3638 1.53543   6
   6  -6   1 30.8226 1.72350   2
  -7   6  -1 0.44358 0.33924   6
   7  -6   1 0.31252 0.43811   2
  -8   6  -1 1.33402 0.51721   6
   8  -6   1 0.06475 0.47244   2
  -9   6  -1 1.08888 0.55322   6
   9  -6   1 0.67149 0.62219   2
 -10   6  -1 2.28223 0.77137   6
  10  -6   1 1.99416 0.96963   2
  11   5  -1 -0.6038 1.09845   2
  11   5  -1 3.04626 1.59759   1
 -11  -5   1 4.40733 1.28041   6
  10   5  -1 0.45095 1.18972   1
  10   5  -1 2.09775 1.04855   2
 -10  -5   1 0.39606 0.65972   6
   9   5  -1 2.85820 1.05037   2
   9   5  -1 1.52198 1.06688   1
  -9  -5   1 2.01649 0.81486   6
   8   5  -1 11.3652 1.75226   1
   8   5  -1 11.4802 1.58518   2
  -8  -5   1 12.5708 1.83942   4
  -8  -5   1 9.40728 1.29329   6
   7   5  -1 5.04687 1.15871   1
   7   5  -1 5.97825 1.13326   2
  -7  -5   1 4.00261 0.79882   6
  -7  -5   1 5.31690 1.14092   4
   6   5  -1 60.2058 2.43160   3
   6   5  -1 62.2569 2.92032   2
   6   5  -1 66.8022 3.23577   1
  -6  -5   1 61.4633 2.65242   6
  -6  -5   1 66.3155 3.13867   4
   5   5  -1 144.886 4.98896   2
   5   5  -1 143.843 4.33909   3
   5   5  -1 148.216 5.22347   1
  -5  -5   1 139.886 3.78491   3
  -5  -5   1 144.653 5.15103   4
  -5  -5   1 136.202 4.52505   6
   4   5  -1 5.90475 0.70028   3
   4   5  -1 6.17822 0.87517   2
   4   5  -1 6.98862 1.02231   1
  -4  -5   1 7.35812 0.83937   6
  -4  -5   1 7.80729 1.04715   4
  -4  -5   1 6.71672 0.52625   3
   3   5  -1 90.8825 3.26894   2
   3   5  -1 90.2366 2.85375   3
   3   5  -1 85.1077 2.84564   6
   3   5  -1 86.1834 3.26836   1
  -3  -5   1 84.3746 3.15997   4
  -3  -5   1 85.1004 2.65871   3
  -3  -5   1 88.9061 2.99196   6
   2   5  -1 0.10541 0.32340   1
   2   5  -1 -0.1608 0.20476   2
   2   5  -1 -0.0932 0.20257   3
   2   5  -1 0.16737 0.21602   6
  -2  -5   1 0.53563 0.34358   2
  -2  -5   1 0.81573 0.30231   6
  -2  -5   1 0.42255 0.18153   3
   1   5  -1 312.388 8.29869   2
   1   5  -1 302.043 7.42861   3
   1   5  -1 285.867 8.03238   1
  -1  -5   1 304.289 7.35260   3
  -1  -5   1 317.747 7.68517   6
  -1  -5   1 240.911 8.18495   2
  -1  -5   1 240.098 8.18087   2
   0   5  -1 14.2170 0.79868   6
   0   5  -1 15.1946 0.75515   1
   0   5  -1 13.0208 0.70061   3
   0  -5   1 13.2179 0.71498   3
   0  -5   1 13.1259 0.93884   2
   0  -5   1 13.5764 0.82140   6
  -1   5  -1 117.745 3.16096   3
  -1   5  -1 116.961 3.40364   6
   1  -5   1 119.169 3.85866   2
   1  -5   1 119.470 3.27691   3
  -2   5  -1 3.19374 0.43796   6
   2  -5   1 3.93986 0.56008   2
   2  -5   1 4.28738 0.40961   3
  -3   5  -1 30.2213 1.25073   6
   3  -5   1 30.0530 1.45650   2
   3  -5   1 31.7373 1.11091   3
   4  -5   1 1.93151 0.45383   2
  -5   5  -1 0.14932 0.16678   6
   5  -5   1 2.09781 0.45958   2
  -6   5  -1 1.57830 0.40937   6
   6  -5   1 1.26783 0.49152   2
  -7   5  -1 0.33766 0.34163   6
   7  -5   1 0.02945 0.32554   2
  -8   5  -1 18.3120 1.29202   6
   8  -5   1 19.3580 1.46160   2
  -9   5  -1 3.85085 0.84010   6
   9  -5   1 4.10878 0.92202   2
 -10   5  -1 0.23103 0.56666   6
  10  -5   1 0.22649 0.61248   2
 -11   5  -1 3.37384 0.95909   6
  11  -5   1 2.22881 0.99940   2
  11   4  -1 -0.6477 1.07115   1
  11   4  -1 -0.3452 1.00661   2
 -11  -4   1 0.27797 0.80434   6
  10   4  -1 0.44199 0.81719   2
  10   4  -1 0.40826 1.04960   1
 -10  -4   1 0.66399 0.71150   6
   9   4  -1 1.20522 0.76097   2
   9   4  -1 1.90220 1.07639   1
  -9  -4   1 -0.2462 0.54461   6
   8   4  -1 1.15245 0.78460   1
   8   4  -1 1.52950 0.63365   2
  -8  -4   1 0.95141 0.53407   6
   7   4  -1 12.1437 1.43324   2
   7   4  -1 10.4751 1.47042   1
  -7  -4   1 10.6730 1.20578   6
  -7  -4   1 11.8311 1.58009   4
   6   4  -1 2.57381 0.66300   2
   6   4  -1 1.68236 0.46940   3
   6   4  -1 2.45591 0.84016   1
  -6  -4   1 1.82583 0.54232   6
  -6  -4   1 2.98365 0.76633   4
   5   4  -1 125.822 4.61346   1
   5   4  -1 126.273 4.37181   2
   5   4  -1 130.190 3.83290   3
  -5  -4   1 122.345 3.99615   6
  -5  -4   1 126.170 4.58896   4
   4   4  -1 9.08900 0.73186   3
   4   4  -1 10.3936 0.76968   6
   4   4  -1 11.1008 0.94822   2
   4   4  -1 12.3370 1.31040   1
  -4  -4   1 10.5280 0.60741   3
  -4  -4   1 10.0339 0.80502   6
  -4  -4   1 11.3551 0.99514   4
   3   4  -1 254.871 7.52604   1
   3   4  -1 253.975 6.75678   6
   3   4  -1 251.237 6.68872   3
   3   4  -1 254.581 7.41211   2
  -3  -4   1 258.967 6.55260   3
  -3  -4   1 255.314 7.47794   4
  -3  -4   1 249.893 6.84934   6
   2   4  -1 27.4727 1.17641   3
   2   4  -1 30.4631 1.42466   2
   2   4  -1 29.1389 1.19223   6
   2   4  -1 25.6589 1.35775   1
  -2  -4   1 28.2326 1.25415   6
  -2  -4   1 29.4301 1.11806   3
  -2  -4   1 30.8267 1.47144   2
  -2  -4   1 28.4036 1.34680   4
   1   4  -1 5.28057 0.57325   1
   1   4  -1 5.91492 0.67493   2
   1   4  -1 4.91961 0.48828   3
   1   4  -1 4.74277 0.48824   6
  -1  -4   1 5.72532 0.40754   3
  -1  -4   1 6.71638 0.76707   2
  -1  -4   1 4.75764 0.51074   6
  -1  -4   1 5.38147 0.64739   2
   0   4  -1 295.976 7.56122   1
   0   4  -1 283.787 7.19014   6
   0  -4   1 275.025 7.22502   6
   0  -4   1 288.728 7.07170   3
   0  -4   1 261.611 7.86876   2
  -1   4  -1 113.623 3.17180   6
   1  -4   1 114.833 3.05455   3
   1  -4   1 113.948 3.58256   2
  -2   4  -1 126.218 3.44026   6
   2  -4   1 123.036 3.81300   2
   2  -4   1 128.010 3.27186   3
  -3   4  -1 111.920 3.30811   6
   3  -4   1 126.763 3.69978   2
  -4   4  -1 1.17112 0.30191   6
  -4   4  -1 1.04989 0.26159   6
   4  -4   1 0.87127 0.26962   1
  -5   4  -1 4.18971 0.52062   6
   5  -4   1 3.94487 0.52428   1
  -6   4  -1 15.5567 0.97588   6
   6  -4   1 15.0770 1.06765   2
   6  -4   1 16.2946 1.05146   1
  -7   4  -1 5.07144 0.70620   6
   7  -4   1 3.91522 0.74268   2
  -8   4  -1 8.12938 0.96564   6
   8  -4   1 7.08181 1.00565   2
  -9   4  -1 -0.0728 0.39300   6
   9  -4   1 0.60369 0.54284   2
 -10   4  -1 8.33151 1.16217   6
  10  -4   1 6.71759 1.21902   2
 -11   4  -1 -0.4860 0.55321   6
  11  -4   1 0.66963 0.74654   2
  11   3  -1 10.5390 1.82337   2
  11   3  -1 12.4927 2.17860   1
 -11  -3   1 12.2622 1.68566   6
  10   3  -1 20.7958 2.47829   1
  10   3  -1 25.6143 2.51945   2
 -10  -3   1 21.6153 2.05289   6
   9   3  -1 4.86732 1.26571   1
   9   3  -1 4.46896 1.00550   2
  -9  -3   1 3.69700 0.85283   6
   8   3  -1 30.2589 1.97686   2
   8   3  -1 29.0685 2.16418   1
  -8  -3   1 32.7601 1.83804   6
   7   3  -1 27.8303 1.73683   2
   7   3  -1 27.8797 2.03292   1
  -7  -3   1 31.6175 1.67263   6
  -7  -3   1 29.9777 2.06513   4
   6   3  -1 33.8733 1.84595   2
   6   3  -1 36.5651 1.56673   3
  -6  -3   1 39.7405 2.19108   4
  -6  -3   1 35.9382 1.69848   6
   5   3  -1 48.5443 2.10242   2
   5   3  -1 46.2096 1.74612   3
  -5  -3   1 43.6158 2.20341   4
  -5  -3   1 47.6369 1.89221   6
   4   3  -1 13.4268 0.77465   3
   4   3  -1 11.7778 0.88911   2
   4   3  -1 12.4940 1.24571   1
  -4  -3   1 11.5287 0.57108   3
  -4  -3   1 12.5386 0.81293   6
  -4  -3   1 11.7290 0.97912   4
   3   3  -1 440.528 10.7784   6
   3   3  -1 441.202 10.6877   3
   3   3  -1 437.212 11.9023   1
   3   3  -1 376.673 11.6495   2
  -3  -3   1 430.913 10.8380   6
  -3  -3   1 425.539 10.5384   3
  -3  -3   1 444.130 11.8945   4
   2   3  -1 320.067 7.97052   3
   2   3  -1 323.450 8.76182   2
   2   3  -1 322.142 8.04386   6
   2   3  -1 291.542 8.75891   1
  -2  -3   1 324.759 7.90104   3
  -2  -3   1 319.160 8.10888   6
   1   3  -1 -0.1969 0.19849   1
   1   3  -1 0.08380 0.12188   3
   1   3  -1 0.24857 0.12725   6
  -1  -3   1 -0.1572 0.12664   6
  -1  -3   1 0.05325 0.15272   2
  -1  -3   1 0.05495 0.08228   3
   0   3  -1 299.072 7.32795   3
   0   3  -1 307.934 7.90511   1
   0   3  -1 298.986 7.47430   6
   0  -3   1 299.632 8.16240   2
   0  -3   1 301.495 7.35320   3
   0  -3   1 286.270 7.48787   6
  -1   3  -1 25.5458 0.81790   6
   1  -3   1 16.8729 0.85685   2
  -3   3  -1 18.9479 0.80664   6
  -3   3  -1 20.5168 0.80827   6
   3  -3   1 17.8630 0.80109   1
   3  -3   1 19.2867 0.90669   2
  -4   3  -1 0.48299 0.18126   6
  -4   3  -1 0.34987 0.16276   6
   4  -3   1 0.30517 0.21292   2
   4  -3   1 -0.0141 0.21589   1
  -5   3  -1 25.0446 1.07713   6
  -5   3  -1 25.0837 1.08179   6
   5  -3   1 24.4008 1.26519   1
   5  -3   1 23.7787 1.23810   2
  -6   3  -1 44.8632 1.70875   6
   6  -3   1 44.5075 1.96963   1
   6  -3   1 42.4575 1.90845   2
  -7   3  -1 46.6056 1.93602   6
   7  -3   1 48.8966 2.22713   1
   7  -3   1 47.6523 2.19340   2
  -8   3  -1 -0.3565 0.28219   6
   8  -3   1 0.40145 0.55325   1
   8  -3   1 0.18684 0.39213   2
  -9   3  -1 0.34541 0.42125   6
   9  -3   1 0.59545 0.49970   2
 -10   3  -1 4.98091 0.98218   6
  10  -3   1 4.84527 1.08569   2
 -11   3  -1 2.24091 0.77865   6
  11  -3   1 2.42253 1.02852   2
  12   2  -1 1.41201 1.31037   1
  12   2  -1 1.29536 1.20611   2
 -12  -2   1 1.41833 0.79392   6
  11   2  -1 -0.2009 0.89986   1
  11   2  -1 0.38499 1.01643   2
 -11  -2   1 1.35305 0.76822   6
  10   2  -1 4.65216 1.34076   1
  10   2  -1 6.56551 1.33576   2
 -10  -2   1 2.61123 0.86245   6
   9   2  -1 24.9358 2.19712   1
   9   2  -1 28.3917 2.02761   2
  -9  -2   1 24.6616 1.69485   6
   8   2  -1 26.1805 1.75286   2
   8   2  -1 28.6905 2.06713   1
  -8  -2   1 23.8956 1.50895   6
   7   2  -1 3.32652 0.86086   1
   7   2  -1 4.63370 0.82434   2
  -7  -2   1 3.96365 0.67389   6
   6   2  -1 58.1441 2.71389   1
   6   2  -1 59.2126 2.05396   3
   6   2  -1 58.2098 2.45193   2
  -6  -2   1 58.6247 2.78469   4
  -6  -2   1 58.6300 2.23614   6
   5   2  -1 27.8412 1.16385   3
   5   2  -1 26.9556 1.60640   1
   5   2  -1 26.6441 1.41266   2
  -5  -2   1 26.9252 1.59794   4
  -5  -2   1 26.9914 1.26825   6
   4   2  -1 141.508 4.29617   2
   4   2  -1 137.016 3.76091   3
  -4  -2   1 137.086 3.47820   3
  -4  -2   1 133.343 4.47935   4
  -4  -2   1 130.677 3.87897   6
  -4  -2   1 141.978 3.47107   3
   3   2  -1 2.02833 0.29984   3
   3   2  -1 0.04036 0.10679   1
   3   2  -1 0.52106 0.19125   2
  -3  -2   1 -0.0873 0.14149   4
  -3  -2   1 2.49566 0.34086   6
   2   2  -1 25.4497 1.08455   2
   2   2  -1 26.2364 0.94206   3
   2   2  -1 25.7713 1.16465   1
   2   2  -1 24.9123 0.96200   6
  -2  -2   1 24.2385 1.09211   4
  -2  -2   1 26.4747 1.00149   6
  -2  -2   1 25.4851 0.89605   3
   1   2  -1 50.8474 1.55575   6
   1   2  -1 50.3028 1.56097   6
   1   2  -1 50.9756 1.72736   1
   1   2  -1 51.0099 1.53608   3
  -1  -2   1 51.9612 1.60817   6
  -1  -2   1 52.3052 1.51308   3
   0   2  -1 2416.24 58.4040   6
   0   2  -1 2456.53 57.7681   3
   0   2  -1 2454.23 62.7400   1
   0  -2   1 2420.38 58.0762   3
  -1   2  -1 2.50200 0.19899   6
  -1   2  -1 2.54112 0.21883   6
   1  -2   1 2.53256 0.23793   2
  -2   2  -1 207.466 5.47597   1
  -2   2  -1 201.839 4.95582   6
  -2   2  -1 200.603 4.94968   6
   2  -2   1 198.034 5.44021   2
   2  -2   1 200.667 5.46549   1
  -3   2  -1 197.938 4.73663   6
  -3   2  -1 182.655 4.71762   6
   3  -2   1 186.352 5.33808   1
   3  -2   1 191.139 5.22297   2
  -4   2  -1 136.743 3.55343   6
  -4   2  -1 138.996 3.56400   6
   4  -2   1 130.396 4.11388   1
   4  -2   1 133.461 3.97174   2
  -5   2  -1 21.1649 0.90533   6
  -5   2  -1 22.8734 0.93830   6
   5  -2   1 22.8246 1.24771   1
   5  -2   1 19.3143 1.06710   2
   5  -2   1 21.5242 1.10514   2
  -6   2  -1 0.11497 0.21234   6
   6  -2   1 -0.1756 0.39153   1
   6  -2   1 0.06287 0.27934   2
  -7   2  -1 240.559 6.56577   6
   7  -2   1 239.659 7.20926   2
   7  -2   1 235.282 7.44698   1
  -8   2  -1 19.8338 1.24645   6
   8  -2   1 19.7869 1.55440   1
   8  -2   1 18.2538 1.33389   2
  -9   2  -1 13.9352 1.15509   6
   9  -2   1 14.3310 1.60659   1
   9  -2   1 13.4314 1.45313   2
 -10   2  -1 1.35554 0.59423   6
  10  -2   1 0.21140 0.53156   2
 -11   2  -1 0.19750 0.62423   6
  11  -2   1 0.38640 0.77953   2
  12   1  -1 1.77073 1.09862   2
  12   1  -1 -1.1333 1.00282   1
 -12  -1   1 0.28113 0.65197   6
  11   1  -1 1.36265 0.95809   2
  11   1  -1 1.24921 1.10826   1
 -11  -1   1 2.05962 0.81192   6
  10   1  -1 1.95180 0.86204   2
  10   1  -1 1.85568 0.96801   1
 -10  -1   1 1.16012 0.66016   6
   9   1  -1 19.4251 1.64532   2
   9   1  -1 16.7658 1.90985   1
  -9  -1   1 18.9753 1.44025   6
   8   1  -1 16.8488 1.42371   2
   8   1  -1 18.6980 1.90554   1
  -8  -1   1 19.2987 1.31141   6
   7   1  -1 125.114 4.62567   1
   7   1  -1 126.460 4.43039   2
  -7  -1   1 125.983 3.99284   6
   6   1  -1 11.0928 0.94319   2
   6   1  -1 13.5749 0.78295   3
   6   1  -1 12.1432 1.25597   1
  -6  -1   1 12.2535 0.86124   6
   5   1  -1 233.781 7.03365   1
   5   1  -1 232.775 6.80158   2
   5   1  -1 236.320 6.02007   3
  -5  -1   1 231.656 7.20572   4
  -5  -1   1 227.708 6.23295   6
   4   1  -1 18.1825 0.99328   2
   4   1  -1 19.6405 0.81537   3
   4   1  -1 17.8784 1.12261   1
  -4  -1   1 20.3738 0.82704   5
  -4  -1   1 18.8988 0.90628   6
  -4  -1   1 17.3412 1.12138   4
   3   1  -1 3.20797 0.40166   2
   3   1  -1 4.03313 0.36284   3
   3   1  -1 3.03087 0.49681   1
  -3  -1   1 4.03690 0.31053   5
  -3  -1   1 3.99645 0.26110   3
  -3  -1   1 3.99946 0.41163   6
   2   1  -1 964.251 23.2462   6
   2   1  -1 978.495 23.0277   3
  -2  -1   1 966.336 26.6733   5
  -2  -1   1 958.270 23.2568   6
   1   1  -1 32.1992 1.05263   1
   1   1  -1 30.4521 0.90348   3
   1   1  -1 30.5698 0.94317   6
  -1  -1   1 30.6155 0.95896   6
   0   1  -1 168.994 4.41617   1
   0   1  -1 136.533 4.05304   6
  -1   1  -1 1115.50 28.7673   1
  -2   1  -1 83.9451 2.57267   1
   2  -1   1 82.7449 2.57084   1
  -3   1  -1 174.494 5.12191   1
   3  -1   1 175.889 4.74240   2
   3  -1   1 176.354 5.12909   1
  -4   1  -1 7.52483 0.38044   6
  -4   1  -1 7.15880 0.37048   6
   4  -1   1 6.82725 0.77238   1
   4  -1   1 7.58929 0.52730   2
   4  -1   1 6.41039 0.48378   2
  -5   1  -1 8.49821 0.49995   6
  -5   1  -1 8.42524 0.51540   6
   5  -1   1 7.98458 0.69772   2
   5  -1   1 8.64727 0.96064   1
   5  -1   1 7.72387 0.62282   2
  -6   1  -1 15.6627 0.85109   6
   6  -1   1 14.6670 0.98567   2
   6  -1   1 15.1162 1.24463   1
  -7   1  -1 64.2940 2.33406   6
   7  -1   1 66.8056 3.04619   1
   7  -1   1 68.0807 2.68486   2
  -8   1  -1 0.14198 0.31129   6
   8  -1   1 1.04086 0.63120   1
   8  -1   1 0.54836 0.41261   2
  -9   1  -1 22.4141 1.46626   6
   9  -1   1 19.6877 1.59649   2
   9  -1   1 22.2087 1.87316   1
 -10   1  -1 0.32396 0.45207   6
  10  -1   1 1.46721 0.73635   2
  10  -1   1 0.49885 0.78806   1
 -11   1  -1 0.26333 0.56190   6
  11  -1   1 1.24764 0.86647   2
  12   0  -1 3.31826 1.37519   2
  12   0  -1 1.03774 1.17817   1
 -12   0   1 3.98970 1.16223   6
  11   0  -1 2.90439 1.03459   2
  11   0  -1 0.98508 0.98635   1
 -11   0   1 1.35501 0.65141   6
  10   0  -1 3.16484 1.06199   1
  10   0  -1 0.96023 0.77263   2
 -10   0   1 3.02430 0.77893   6
   9   0  -1 14.6033 1.61489   2
   9   0  -1 14.6017 1.71644   1
  -9   0   1 12.8240 1.33549   6
   8   0  -1 3.12689 0.82952   2
   8   0  -1 3.15322 0.86220   1
  -8   0   1 2.37308 0.57306   6
   7   0  -1 209.034 6.53893   2
   7   0  -1 199.191 6.57982   1
  -7   0   1 209.834 5.93868   6
   6   0  -1 10.1485 0.85992   2
   6   0  -1 8.70415 0.61051   3
   6   0  -1 8.56698 1.02825   1
  -6   0   1 7.63745 0.79039   6
   5   0  -1 0.66390 0.30360   2
   5   0  -1 0.78979 0.23491   3
   5   0  -1 0.74562 0.38191   1
  -5   0   1 0.44273 0.22182   6
   4   0  -1 41.8007 1.75442   1
   4   0  -1 45.8417 1.40685   3
   4   0  -1 43.9049 1.72316   2
  -4   0   1 44.5374 1.69183   5
  -4   0   1 44.9425 1.54212   6
   3   0  -1 692.500 16.3162   3
   3   0  -1 659.104 17.9601   1
   3   0  -1 686.039 17.9029   2
  -3   0   1 660.649 16.5494   6
  -3   0   1 690.127 19.0581   5
  -3   0   1 695.908 16.1926   3
   2   0  -1 71.1200 2.16376   1
   2   0  -1 73.4174 1.88325   3
  -2   0   1 68.4518 1.85485   3
  -2   0   1 71.7893 2.22540   5
  -2   0   1 70.3181 1.97355   6
  -2   0   1 66.9111 2.21908   4
   1   0  -1 1075.60 25.5150   3
   1   0  -1 1063.25 25.4815   6
   1   0  -1 1043.72 27.4949   1
  -1   0   1 1061.73 27.6652   4
  -1   0   1 1071.87 29.4650   5
  -1   0   1 1073.41 25.2797   3
  -1   0   1 1047.45 25.4744   6
   0   0  -1 74.5016 2.10100   1
  -1   0  -1 51.8630 1.68906   1
  -2   0  -1 3.13707 0.43119   1
   2   0   1 3.25358 0.42543   1
  -3   0  -1 118.251 2.92359   6
   3   0   1 122.017 3.32187   2
   3   0   1 115.423 3.75403   1
  -4   0  -1 47.5010 1.44211   6
  -4   0  -1 50.5377 1.44322   6
   4   0   1 46.5380 2.02459   1
   4   0   1 47.7248 1.64708   2
  -5   0  -1 203.510 5.45173   6
  -5   0  -1 215.946 5.48839   6
   5   0   1 211.988 6.02332   2
   5   0   1 210.787 6.53758   1
  -6   0  -1 11.6936 0.73027   6
   6   0   1 12.8945 1.41623   1
  -7   0  -1 56.1204 2.11225   6
   7   0   1 53.5910 2.74584   1
   7   0   1 57.6746 2.36525   2
  -8   0  -1 3.97217 0.63962   6
   8   0   1 2.85583 0.68163   2
   8   0   1 3.47539 0.98104   1
  -9   0  -1 5.24014 0.89236   6
   9   0   1 4.24998 1.20172   1
   9   0   1 5.68482 1.02123   2
 -10   0  -1 18.2187 1.52921   6
  10   0   1 21.9333 2.42469   1
  10   0   1 19.5667 1.75845   2
 -11   0  -1 2.71478 0.91899   6
  11   0   1 4.04945 1.34537   1
  11   0   1 2.08498 1.06038   2
  12  -1  -1 1.64470 1.03341   2
 -12   1   1 0.88357 0.84140   6
  11  -1  -1 0.33337 0.78955   1
  11  -1  -1 -0.3723 0.62237   2
 -11   1   1 0.30364 0.59823   6
  10  -1  -1 18.3267 1.90064   2
  10  -1  -1 18.4215 1.96760   1
 -10   1   1 18.3569 1.75045   6
   9  -1  -1 6.42561 1.18793   1
   9  -1  -1 7.55683 1.18178   2
  -9   1   1 9.79682 1.15714   6
   8  -1  -1 103.971 4.03569   2
   8  -1  -1 104.595 4.02054   1
  -8   1   1 103.921 3.60604   6
   7  -1  -1 13.1912 1.28684   1
   7  -1  -1 12.6252 1.13222   2
  -7   1   1 8.89817 0.91668   6
   6  -1  -1 28.6618 1.12262   3
   6  -1  -1 26.3091 1.50771   1
   6  -1  -1 27.4065 1.50895   2
   5  -1  -1 -0.2336 0.29181   1
   5  -1  -1 0.52309 0.18289   3
   5  -1  -1 0.79370 0.31361   2
  -5   1   1 0.73850 0.23485   6
   4  -1  -1 1.10036 0.33147   2
   4  -1  -1 0.75064 0.17919   3
   4  -1  -1 0.45548 0.28183   1
  -4   1   1 0.82781 0.21652   6
  -4   1   1 1.47940 0.38013   5
   3  -1  -1 14.6310 0.57534   3
   3  -1  -1 13.6710 0.72211   1
   3  -1  -1 13.5983 0.74073   2
  -3   1   1 13.1449 0.81299   5
  -3   1   1 12.8230 0.64406   6
  -3   1   1 13.0654 0.47258   3
   2  -1  -1 91.1580 2.65496   1
   2  -1  -1 94.1686 2.41595   3
  -2   1   1 91.5032 2.52711   6
  -2   1   1 93.7683 3.00460   5
  -2   1   1 90.6636 2.40972   3
   1  -1  -1 285.418 7.62724   1
   1  -1  -1 300.155 7.00708   3
   1  -1  -1 289.488 7.14025   6
  -1   1   1 285.637 7.09177   6
  -1   1   1 293.467 7.04593   3
   0  -1  -1 582.023 15.2399   1
   0  -1  -1 592.318 13.8575   3
   0   1   1 577.505 16.2416   5
  -1  -1  -1 375.087 9.10709   6
  -1  -1  -1 386.718 9.10692   6
  -1  -1  -1 375.288 10.0293   4
   1   1   1 381.841 9.88116   2
   1   1   1 368.282 10.5868   5
  -2  -1  -1 647.213 17.1682   1
  -2  -1  -1 639.085 15.4363   6
  -2  -1  -1 654.002 15.4453   6
   2   1   1 645.669 16.7297   2
   2   1   1 630.708 17.1672   1
  -3  -1  -1 422.992 11.7938   1
  -3  -1  -1 434.263 10.3874   6
  -3  -1  -1 431.492 10.3935   6
   3   1   1 418.745 11.7797   1
   3   1   1 417.719 11.2638   2
  -4  -1  -1 72.5701 2.07826   6
  -4  -1  -1 69.4942 2.06035   6
   4   1   1 65.6759 2.26007   2
   4   1   1 68.1678 2.70894   1
  -5  -1  -1 158.165 4.39358   6
  -5  -1  -1 168.186 4.45793   6
   5   1   1 161.688 5.39281   1
   5   1   1 158.627 4.82987   2
  -6  -1  -1 16.5003 0.92373   6
   6   1   1 16.2753 1.40527   1
  -7  -1  -1 70.9904 2.53090   6
   7   1   1 72.2149 2.81578   2
   7   1   1 70.0696 3.29741   1
  -8  -1  -1 0.96708 0.43451   6
   8   1   1 3.11597 0.96379   1
   8   1   1 1.33545 0.53717   2
  -9  -1  -1 -0.2826 0.33686   6
   9   1   1 0.11437 0.66224   1
   9   1   1 0.43745 0.52597   2
 -10  -1  -1 20.4529 1.64260   6
  10   1   1 22.2384 2.48312   1
  10   1   1 20.2802 2.08682   2
 -11  -1  -1 2.39879 0.87061   6
  11   1   1 2.05631 1.21434   1
  11   1   1 2.86413 1.06137   2
  12  -2  -1 3.00243 1.30541   2
 -12   2   1 3.00196 1.05463   6
  11  -2  -1 -0.3964 0.68032   2
 -11   2   1 0.70616 0.68805   6
  10  -2  -1 -0.5667 0.51483   1
  10  -2  -1 0.35692 0.51739   2
 -10   2   1 -0.3824 0.47883   6
   9  -2  -1 18.8703 1.79133   1
   9  -2  -1 16.4616 1.48017   2
  -9   2   1 14.4868 1.41834   6
   8  -2  -1 0.75031 0.55447   1
   8  -2  -1 0.41699 0.45421   2
  -8   2   1 0.08107 0.33149   6
   7  -2  -1 20.1084 1.39615   2
   7  -2  -1 20.1197 1.37951   1
  -7   2   1 20.6545 1.22651   6
   6  -2  -1 88.1922 3.21985   2
   6  -2  -1 87.5792 2.60895   3
   6  -2  -1 87.5946 3.09832   1
   5  -2  -1 13.4097 0.93113   2
   5  -2  -1 12.6531 0.86937   1
   5  -2  -1 13.0308 0.65583   3
  -5   2   1 11.9450 0.78020   6
   4  -2  -1 0.07636 0.11422   3
   4  -2  -1 0.54384 0.24521   1
   4  -2  -1 0.82555 0.29797   2
  -4   2   1 0.10788 0.27846   5
  -4   2   1 0.40627 0.20564   6
   3  -2  -1 1.32600 0.24715   1
   3  -2  -1 1.01371 0.18398   3
  -3   2   1 1.10160 0.36305   5
  -3   2   1 1.33392 0.18054   3
  -3   2   1 0.67335 0.19727   6
   2  -2  -1 823.775 19.3412   3
   2  -2  -1 828.911 19.6064   6
   2  -2  -1 781.348 20.9468   1
   2  -2  -1 811.411 21.1478   2
  -2   2   1 816.718 22.8513   5
  -2   2   1 800.660 19.5692   6
   1  -2  -1 2.97251 0.22450   3
   1  -2  -1 2.67990 0.24314   1
   1  -2  -1 2.40173 0.27548   6
  -1   2   1 2.99696 0.46382   5
  -1   2   1 3.04803 0.25323   6
  -1   2   1 2.41442 0.26348   3
   0  -2  -1 6.20005 0.44245   1
   0  -2  -1 6.12137 0.39800   6
   0   2   1 6.27307 0.37672   3
   0   2   1 6.61450 0.36109   6
   0   2   1 6.57705 0.51115   5
  -1  -2  -1 5.44733 0.39196   4
  -1  -2  -1 4.86483 0.35943   6
  -1  -2  -1 5.74583 0.22976   3
  -1  -2  -1 5.87877 0.23406   3
  -1  -2  -1 6.28886 0.51047   1
   1   2   1 4.83460 0.53412   1
   1   2   1 5.05272 0.41765   2
   1   2   1 5.62858 0.43894   5
  -3  -2  -1 13.2378 0.66340   6
  -3  -2  -1 8.55326 0.79552   1
   3   2   1 12.3761 0.93518   1
  -4  -2  -1 72.3933 2.21815   6
  -4  -2  -1 69.1501 2.22435   6
   4   2   1 70.1970 2.84980   1
  -5  -2  -1 16.9880 0.91998   6
   5   2   1 14.3779 1.26411   1
  -6  -2  -1 14.6556 0.92041   6
   6   2   1 10.7677 0.92773   2
   6   2   1 16.2220 1.44716   1
  -7  -2  -1 40.9723 1.81767   6
   7   2   1 37.1682 2.34214   1
   7   2   1 39.4460 1.98412   2
  -8  -2  -1 -0.0519 0.30792   6
   8   2   1 0.06825 0.66476   1
   8   2   1 0.39829 0.42427   2
  -9  -2  -1 1.51129 0.59659   6
   9   2   1 1.59635 0.69020   2
   9   2   1 0.98713 0.88967   1
 -10  -2  -1 7.67859 1.17111   6
  10   2   1 6.82571 1.30552   2
  10   2   1 8.86844 1.66429   1
 -11  -2  -1 0.33694 0.71496   6
  11   2   1 -0.3759 1.16477   1
  11   2   1 -0.2034 0.81525   2
  12  -3  -1 0.96779 0.98605   2
 -12   3   1 0.14407 0.71534   6
  11  -3  -1 4.08559 1.20509   2
 -11   3   1 5.34334 1.10489   6
  10  -3  -1 1.78618 0.80558   2
 -10   3   1 0.91266 0.62902   6
   9  -3  -1 2.81747 0.84673   2
   9  -3  -1 4.06912 0.85294   1
  -9   3   1 2.06793 0.62094   6
   8  -3  -1 2.25195 0.71192   2
   8  -3  -1 0.86535 0.52693   1
  -8   3   1 2.52419 0.59599   6
   7  -3  -1 54.0435 2.47301   2
   7  -3  -1 54.4668 2.24308   1
  -7   3   1 51.5079 2.15798   6
   6  -3  -1 0.49719 0.22741   3
   6  -3  -1 0.86925 0.35976   2
   6  -3  -1 -0.0498 0.28475   1
  -6   3   1 0.09424 0.22096   6
   5  -3  -1 101.150 3.14610   1
   5  -3  -1 98.0634 3.41197   2
   5  -3  -1 98.8489 2.83221   3
  -5   3   1 99.2059 3.10451   6
   4  -3  -1 302.331 7.38465   3
   4  -3  -1 290.476 8.30510   2
   4  -3  -1 298.887 7.96376   1
  -4   3   1 287.197 7.61722   6
  -4   3   1 289.414 9.13393   5
   3  -3  -1 86.9651 2.51183   1
   3  -3  -1 88.6526 2.42391   3
   3  -3  -1 85.7110 2.84943   2
  -3   3   1 83.8493 2.55861   6
  -3   3   1 86.1215 2.36123   3
  -3   3   1 88.3105 3.27389   5
   2  -3  -1 78.7359 2.31308   6
   2  -3  -1 73.3420 2.45560   2
   2  -3  -1 78.0764 2.20484   1
   2  -3  -1 74.7961 2.09736   3
  -2   3   1 71.8422 2.19563   6
   1  -3  -1 310.625 7.58520   3
   1  -3  -1 313.510 8.44632   2
   1  -3  -1 310.535 8.23873   1
   1  -3  -1 305.240 7.81992   6
  -1   3   1 298.629 9.11855   5
  -1   3   1 304.690 7.70251   6
  -1   3   1 308.884 7.68193   3
   0  -3  -1 493.198 12.2064   6
   0  -3  -1 497.973 11.9186   3
   0  -3  -1 489.859 13.1118   1
   0   3   1 490.279 12.0129   3
   0   3   1 496.718 13.1847   2
   0   3   1 477.694 14.0432   5
   0   3   1 498.134 12.0757   6
  -1  -3  -1 104.278 3.35906   1
  -1  -3  -1 104.858 3.02575   6
  -1  -3  -1 110.354 3.12160   4
   1   3   1 105.677 3.32423   5
   1   3   1 106.746 3.37800   1
   1   3   1 108.658 2.90324   3
   1   3   1 91.7447 3.23353   2
  -2  -3  -1 1.83606 0.32631   6
  -2  -3  -1 2.63833 0.53144   1
  -2  -3  -1 1.97931 0.40060   4
   2   3   1 1.68829 0.44924   1
   2   3   1 2.18515 0.32493   3
   2   3   1 1.84426 0.40947   2
   2   3   1 2.31410 0.34254   5
  -3  -3  -1 337.686 9.99609   1
  -3  -3  -1 343.061 8.87767   6
  -3  -3  -1 346.166 9.76150   4
   3   3   1 341.960 9.97425   1
   3   3   1 341.225 9.60487   2
   3   3   1 360.141 8.66000   3
  -4  -3  -1 18.2987 0.98637   6
  -4  -3  -1 18.9084 1.26410   4
   4   3   1 20.4526 0.94827   3
   4   3   1 20.7431 1.16571   2
  -6  -3  -1 0.04387 0.23362   6
   6   3   1 -0.0014 0.36135   2
   6   3   1 -0.0299 0.49917   1
  -7  -3  -1 12.9725 1.03669   6
   7   3   1 14.0607 1.70118   1
   7   3   1 10.4640 1.25583   2
  -8  -3  -1 38.2688 1.97109   6
   8   3   1 39.5818 2.71904   1
   8   3   1 35.3959 2.12626   2
  -9  -3  -1 6.38145 1.06964   6
   9   3   1 5.51112 1.09334   2
   9   3   1 4.41181 1.28268   1
 -10  -3  -1 7.44198 1.31064   6
  10   3   1 4.87073 1.17629   2
  10   3   1 7.04976 1.64849   1
 -11  -3  -1 2.71248 0.96532   6
  11   3   1 1.17821 1.21304   2
  11   3   1 -0.1863 1.10315   1
  12  -4  -1 1.54049 0.99245   2
 -12   4   1 1.23213 0.77872   6
  11  -4  -1 2.26304 0.91494   2
 -11   4   1 1.11496 0.64433   6
  10  -4  -1 2.56205 0.88346   2
 -10   4   1 5.34149 0.95945   6
   9  -4  -1 -0.0466 0.42728   2
  -9   4   1 0.01417 0.38203   6
   8  -4  -1 15.5878 1.34163   2
  -8   4   1 15.9850 1.23105   6
   7  -4  -1 18.7379 1.35458   2
   7  -4  -1 18.1475 1.12282   1
  -7   4   1 18.7154 1.21796   6
   6  -4  -1 1.80596 0.54013   2
   6  -4  -1 1.28774 0.37465   1
  -6   4   1 1.32702 0.36650   6
   5  -4  -1 102.691 2.94312   3
   5  -4  -1 99.3548 3.04998   1
   5  -4  -1 100.264 3.52517   2
  -5   4   1 100.181 3.18419   6
   4  -4  -1 164.250 4.66083   1
   4  -4  -1 171.941 4.49339   3
   4  -4  -1 172.103 5.22079   2
  -4   4   1 166.191 4.71036   6
   3  -4  -1 0.57380 0.16599   1
   3  -4  -1 0.19671 0.13473   3
   3  -4  -1 0.78432 0.28110   2
  -3   4   1 0.30192 0.18860   6
  -3   4   1 -0.0613 0.14231   3
  -3   4   1 0.54603 0.36615   5
   2  -4  -1 252.992 6.50864   6
   2  -4  -1 240.512 6.20042   3
   2  -4  -1 249.857 6.61592   1
  -2   4   1 242.030 7.70929   5
  -2   4   1 238.792 6.33954   6
   1  -4  -1 25.6851 1.23115   2
   1  -4  -1 24.3156 0.94400   3
   1  -4  -1 24.9387 1.02104   1
   1  -4  -1 23.7488 1.11065   6
  -1   4   1 23.0083 1.32236   5
  -1   4   1 25.6204 1.03013   6
  -1   4   1 25.1895 1.26630   2
  -1   4   1 22.3466 1.01773   3
   0  -4  -1 806.420 19.4540   3
   0  -4  -1 794.099 19.8475   6
   0  -4  -1 828.723 21.3320   1
   0   4   1 803.602 19.6074   3
   0   4   1 817.613 21.3440   1
   0   4   1 801.925 19.6801   6
   0   4   1 786.859 22.8776   5
   0   4   1 821.150 21.4428   2
  -1  -4  -1 214.297 6.24728   1
  -1  -4  -1 203.313 5.71318   6
  -1  -4  -1 213.756 5.37016   3
  -1  -4  -1 225.957 5.98342   4
   1   4   1 202.118 6.19599   2
   1   4   1 212.751 5.53391   6
   1   4   1 203.174 6.39028   5
   1   4   1 202.590 6.22219   1
   1   4   1 216.227 5.55426   6
   1   4   1 209.605 5.56883   3
  -2  -4  -1 113.367 3.94598   1
  -2  -4  -1 117.955 3.06166   3
  -2  -4  -1 117.191 3.50948   6
   2   4   1 115.054 3.81209   2
   2   4   1 116.636 3.98429   1
   2   4   1 119.076 3.37572   3
   2   4   1 113.445 3.66973   5
  -3  -4  -1 78.5520 2.70152   6
  -3  -4  -1 81.8653 3.20561   1
  -3  -4  -1 80.8166 2.96320   4
   3   4   1 81.1587 3.19221   1
   3   4   1 81.9447 2.97449   2
   3   4   1 82.0804 2.57138   3
  -4  -4  -1 11.7369 0.87215   6
  -4  -4  -1 12.5483 1.03566   4
   4   4   1 11.2928 0.81034   3
   4   4   1 11.9434 1.30036   1
   4   4   1 12.4751 0.99429   2
  -5  -4  -1 23.5342 1.33713   6
  -5  -4  -1 22.2332 1.58277   4
   5   4   1 23.2556 1.46249   2
  -6  -4  -1 0.41036 0.32616   6
   6   4   1 0.44655 0.41870   2
   6   4   1 -0.4811 0.42731   1
  -7  -4  -1 15.9155 1.23492   6
   7   4   1 15.1331 1.83872   1
   7   4   1 16.5242 1.41433   2
  -8  -4  -1 3.27164 0.74914   6
   8   4   1 3.35560 0.91954   2
   8   4   1 5.74912 1.31513   1
  -9  -4  -1 7.08133 1.21876   6
   9   4   1 7.56277 1.69905   1
   9   4   1 5.71537 1.20118   2
 -10  -4  -1 0.00657 0.67957   6
  10   4   1 0.54873 0.88492   2
  10   4   1 0.05502 1.04205   1
  11  -5  -1 7.69219 1.57482   2
 -11   5   1 9.82625 1.41460   6
  10  -5  -1 0.37143 0.65594   2
 -10   5   1 -0.3387 0.44500   6
   9  -5  -1 0.27075 0.53249   2
  -9   5   1 0.74794 0.48081   6
   8  -5  -1 7.91063 1.14667   2
  -8   5   1 7.49598 0.96262   6
   7  -5  -1 17.6024 1.35248   2
  -7   5   1 15.5087 1.15513   6
   6  -5  -1 15.1337 1.19996   2
  -6   5   1 14.4798 1.01743   6
   5  -5  -1 3.48671 0.45603   3
   5  -5  -1 4.33325 0.38555   1
   5  -5  -1 4.36180 0.75421   2
  -5   5   1 3.56887 0.52539   6
   4  -5  -1 9.64867 0.51628   1
   4  -5  -1 9.67576 0.62986   3
   4  -5  -1 9.98981 1.06285   2
  -4   5   1 9.98379 0.46049   3
  -4   5   1 9.23106 0.45726   3
  -4   5   1 9.82619 0.73295   6
   3  -5  -1 105.644 2.99055   1
   3  -5  -1 105.973 3.23939   6
   3  -5  -1 103.457 3.53891   2
   3  -5  -1 104.739 2.99258   3
  -3   5   1 99.5402 3.13957   6
  -3   5   1 105.007 2.97872   3
   2  -5  -1 390.266 10.6715   2
   2  -5  -1 380.163 9.89030   6
   2  -5  -1 377.237 9.53999   3
   2  -5  -1 382.366 10.1680   1
  -2   5   1 373.894 9.72129   6
  -2   5   1 384.852 11.6848   5
   1  -5  -1 60.9890 2.43497   2
   1  -5  -1 64.0168 2.03631   3
   1  -5  -1 65.7802 2.29758   6
   1  -5  -1 64.2531 2.17129   1
  -1   5   1 62.7169 2.13892   3
  -1   5   1 67.0504 2.54844   2
  -1   5   1 64.1729 2.12751   6
  -1   5   1 64.9860 2.20449   1
  -1   5   1 62.2902 2.69547   5
   0  -5  -1 -0.0191 0.23750   2
   0  -5  -1 0.70255 0.31451   6
   0  -5  -1 0.29328 0.16524   3
   0  -5  -1 0.33829 0.25707   1
   0   5   1 0.27350 0.31091   5
   0   5   1 -0.0316 0.14334   6
   0   5   1 0.25141 0.26297   3
   0   5   1 0.10085 0.16740   1
   0   5   1 0.16775 0.19794   2
  -1  -5  -1 19.9068 1.22217   1
  -1  -5  -1 19.1319 1.11085   6
  -1  -5  -1 22.1927 0.93012   3
   1   5   1 21.0370 1.03307   6
   1   5   1 21.9836 1.04346   6
   1   5   1 22.8507 1.34794   2
   1   5   1 23.4002 1.29369   1
   1   5   1 21.7688 1.22373   5
   1   5   1 20.8246 1.08246   3
  -2  -5  -1 300.502 8.74725   1
  -2  -5  -1 293.959 7.38990   3
  -2  -5  -1 291.158 7.94824   6
  -2  -5  -1 299.156 8.39251   4
   2   5   1 284.269 8.65909   1
   2   5   1 290.923 7.73562   3
   2   5   1 294.021 8.60957   2
  -3  -5  -1 3.09891 0.61257   4
  -3  -5  -1 1.96464 0.55091   1
  -3  -5  -1 2.67934 0.54177   6
   3   5   1 2.93628 0.65207   2
   3   5   1 3.23941 0.53767   3
   3   5   1 3.77036 0.76343   1
  -4  -5  -1 77.4422 2.86659   6
  -4  -5  -1 80.7165 3.18175   4
   4   5   1 79.2219 2.73032   3
   4   5   1 77.9550 3.14732   2
   4   5   1 77.6056 3.38699   1
  -5  -5  -1 0.07751 0.33693   6
  -5  -5  -1 1.66029 0.58547   4
   5   5   1 -0.0104 0.41664   2
   5   5   1 -0.0167 0.57678   1
  -6  -5  -1 89.1297 3.38566   6
  -6  -5  -1 89.2504 3.91505   4
   6   5   1 94.2371 4.16537   1
   6   5   1 93.3362 3.72643   2
  -7  -5  -1 21.9693 1.54964   6
   7   5   1 21.4461 1.76055   2
   7   5   1 20.7322 2.24233   1
  -8  -5  -1 0.25293 0.54314   6
   8   5   1 1.15376 0.89841   1
   8   5   1 -0.1590 0.51005   2
  -9  -5  -1 -0.2424 0.57107   6
   9   5   1 -0.5952 0.63162   2
   9   5   1 0.71908 1.10679   1
 -10  -5  -1 1.37559 0.92737   6
  10   5   1 1.82432 1.18811   2
  10   5   1 3.58866 1.54454   1
  11  -6  -1 0.35591 0.88444   2
 -11   6   1 0.23554 0.68444   6
  10  -6  -1 0.05153 0.70086   2
 -10   6   1 0.50692 0.55882   6
   9  -6  -1 26.5810 2.08976   2
  -9   6   1 30.7158 1.88954   6
   8  -6  -1 0.01902 0.48772   2
  -8   6   1 0.19059 0.41324   6
   7  -6  -1 5.97291 0.98748   2
  -7   6   1 7.45653 0.94403   6
   6  -6  -1 -0.5165 0.26382   2
  -6   6   1 0.04597 0.28743   6
   5  -6  -1 61.0245 2.09076   3
   5  -6  -1 61.0470 2.60084   2
  -5   6   1 55.5246 2.20506   6
   4  -6  -1 13.0856 0.79861   3
   4  -6  -1 13.2188 1.08284   2
  -4   6   1 14.2178 0.64122   3
  -4   6   1 14.4659 0.95958   6
   3  -6  -1 5.89454 0.41818   1
   3  -6  -1 5.40663 0.77308   2
   3  -6  -1 7.11164 0.77570   6
   3  -6  -1 6.16975 0.61994   3
  -3   6   1 4.65568 0.59657   6
  -3   6   1 7.15089 0.58487   3
   2  -6  -1 9.67385 1.02088   2
   2  -6  -1 11.7953 0.72192   3
   2  -6  -1 10.2572 0.64650   1
   2  -6  -1 11.6190 0.87673   6
  -2   6   1 11.3736 1.02886   2
  -2   6   1 11.4735 0.80124   6
  -2   6   1 7.03154 0.73001   3
  -2   6   1 10.6002 0.66054   1
   1  -6  -1 531.793 14.5047   1
   1  -6  -1 539.915 14.9626   2
   1  -6  -1 528.813 13.8145   6
   1  -6  -1 538.313 13.4364   3
  -1   6   1 555.922 15.0341   2
  -1   6   1 547.240 14.5427   1
  -1   6   1 546.671 13.6662   6
  -1   6   1 531.860 13.5582   3
   0  -6  -1 21.0855 1.22011   1
   0  -6  -1 21.9066 1.26044   6
   0  -6  -1 23.8442 1.41523   2
   0  -6  -1 21.9138 1.02673   3
   0   6   1 23.3953 1.46345   2
   0   6   1 21.8554 1.11358   6
   0   6   1 22.7740 1.19075   3
   0   6   1 21.6220 1.23159   1
  -1  -6  -1 115.091 3.77086   6
  -1  -6  -1 114.975 4.08107   2
  -1  -6  -1 117.032 4.10284   2
  -1  -6  -1 114.141 3.33793   3
  -1  -6  -1 116.595 3.99832   1
   1   6   1 118.920 4.01063   1
   1   6   1 113.483 3.58133   3
   1   6   1 118.534 4.12637   2
   1   6   1 111.615 3.49565   6
   1   6   1 114.660 3.53725   6
  -2  -6  -1 5.37242 0.81136   1
  -2  -6  -1 5.84441 0.48587   3
  -2  -6  -1 7.12931 0.83217   4
  -2  -6  -1 6.28052 0.81811   6
   2   6   1 9.22311 1.12124   1
   2   6   1 6.50127 0.75567   3
   2   6   1 6.28410 0.93178   2
  -3  -6  -1 57.1158 2.36197   6
  -3  -6  -1 56.3048 2.44051   4
  -3  -6  -1 55.1813 1.69815   3
   3   6   1 55.1304 2.20412   3
   3   6   1 54.2350 2.57257   2
   3   6   1 55.0152 2.66534   1
  -4  -6  -1 421.316 12.2879   4
  -4  -6  -1 428.276 11.3898   6
   4   6   1 417.733 12.5479   1
   4   6   1 410.514 12.2538   2
   4   6   1 427.534 11.0920   3
  -5  -6  -1 16.6732 1.30536   6
  -5  -6  -1 15.5557 1.37194   4
   5   6   1 12.5139 1.60112   1
   5   6   1 14.6062 1.63543   2
  -6  -6  -1 1.93329 0.67404   6
  -6  -6  -1 0.11468 0.49896   4
   6   6   1 1.47385 0.84261   1
   6   6   1 0.80121 0.67642   2
  -7  -6  -1 21.9101 1.66715   6
   7   6   1 22.9173 2.49010   1
   7   6   1 23.2672 1.99100   2
  -8  -6  -1 0.96492 0.69447   6
   8   6   1 1.10464 0.81326   2
   8   6   1 0.51506 1.05771   1
  -9  -6  -1 -1.1369 0.62240   6
   9   6   1 0.87188 1.10575   1
   9   6   1 0.61664 0.95122   2
  11  -7  -1 -0.0574 0.92832   2
 -11   7   1 0.19146 0.62658   6
  10  -7  -1 1.39715 1.00941   2
 -10   7   1 0.53152 0.59894   6
   9  -7  -1 -0.1018 0.58781   2
  -9   7   1 0.34685 0.56108   6
   8  -7  -1 5.89512 1.11262   2
  -8   7   1 8.18867 1.10908   6
   7  -7  -1 -0.2746 0.40928   2
  -7   7   1 0.60992 0.47764   6
   6  -7  -1 10.6682 1.36971   2
  -6   7   1 9.13433 1.02119   6
   5  -7  -1 4.07567 0.84961   2
   5  -7  -1 3.32862 0.51677   3
  -5   7   1 2.20368 0.54516   6
   4  -7  -1 68.5589 2.91331   2
   4  -7  -1 67.4103 2.33659   3
  -4   7   1 67.9872 2.01363   3
  -4   7   1 63.0257 2.47006   6
   3  -7  -1 141.769 4.13662   3
   3  -7  -1 146.146 4.92856   2
  -3   7   1 135.634 4.02004   3
  -3   7   1 142.737 4.32989   6
   2  -7  -1 1.03315 0.32109   3
   2  -7  -1 0.51610 0.36972   6
   2  -7  -1 0.82644 0.44364   2
   2  -7  -1 1.02473 0.33472   1
  -2   7   1 -0.0491 0.15845   3
  -2   7   1 2.22790 0.49561   6
   1  -7  -1 3.25262 0.55390   1
   1  -7  -1 3.04521 0.58189   6
   1  -7  -1 3.49950 0.48867   3
   1  -7  -1 3.79855 0.71364   2
  -1   7   1 3.82764 0.60399   3
  -1   7   1 3.21298 0.54931   6
   0  -7  -1 20.7854 1.33991   6
   0  -7  -1 20.2728 1.04692   3
   0  -7  -1 21.7826 1.29654   1
   0   7   1 20.4118 1.22466   3
   0   7   1 21.1550 1.27004   1
   0   7   1 21.4429 1.51804   2
   0   7   1 20.5758 1.15955   6
  -1  -7  -1 1.48110 0.50472   6
  -1  -7  -1 2.80098 0.58257   1
   1   7   1 1.44261 0.53153   1
   1   7   1 2.16954 0.53171   6
   1   7   1 1.97208 0.65438   2
   1   7   1 2.15104 0.54021   6
   1   7   1 1.91625 0.50133   3
  -2  -7  -1 12.6810 1.24108   6
  -2  -7  -1 13.1047 0.80002   3
  -2  -7  -1 12.8709 1.05558   4
   2   7   1 14.3932 1.27402   1
   2   7   1 13.0845 1.07719   3
   2   7   1 13.3394 1.45896   2
  -3  -7  -1 57.4312 1.91946   3
  -3  -7  -1 61.4770 2.64726   6
  -3  -7  -1 61.6945 2.65448   4
   3   7   1 59.5382 2.90214   2
   3   7   1 61.6404 2.92363   1
   3   7   1 61.3915 2.48496   3
  -4  -7  -1 26.5765 1.70752   6
  -4  -7  -1 24.9460 1.72411   4
   4   7   1 25.1636 1.52712   3
   4   7   1 20.2892 1.79620   1
   4   7   1 25.5275 1.83898   2
  -5  -7  -1 1.62720 0.68293   4
  -5  -7  -1 -0.0858 0.47903   6
   5   7   1 1.00565 0.70641   1
   5   7   1 -0.4844 0.45834   2
  -6  -7  -1 23.4348 1.93001   4
  -6  -7  -1 23.3818 1.76464   6
   6   7   1 23.9768 2.02846   2
   6   7   1 29.6661 2.34165   1
  -7  -7  -1 9.85302 1.36837   6
   7   7   1 7.92406 1.48067   2
   7   7   1 9.38985 1.73682   1
  -8  -7  -1 3.02975 0.96863   6
   8   7   1 1.33190 1.04670   2
   8   7   1 1.54109 1.30334   1
  -9  -7  -1 27.9676 2.35468   6
   9   7   1 27.3295 2.94581   2
   9   7   1 26.7057 3.25476   1
  10  -8  -1 0.42850 0.85965   2
 -10   8   1 0.45075 0.74486   6
   9  -8  -1 1.18713 0.93037   2
  -9   8   1 0.79479 0.54653   6
   8  -8  -1 0.30126 0.69113   2
  -8   8   1 1.03803 0.57820   6
   7  -8  -1 10.6028 1.49131   2
  -7   8   1 10.4957 1.17682   6
   6  -8  -1 34.2208 2.17863   2
  -6   8   1 36.8866 1.93821   6
   5  -8  -1 0.18877 0.26279   3
   5  -8  -1 -0.0055 0.43431   2
  -5   8   1 0.67198 0.47404   6
   4  -8  -1 14.2467 1.62212   2
   4  -8  -1 13.2357 0.95752   3
  -4   8   1 11.8613 0.69257   3
  -4   8   1 11.6835 1.11780   6
   3  -8  -1 146.200 4.42477   3
   3  -8  -1 154.159 5.33248   2
  -3   8   1 151.616 4.65913   6
  -3   8   1 143.931 4.27469   3
   2  -8  -1 5.44036 0.95988   2
   2  -8  -1 6.82297 0.74140   3
  -2   8   1 5.94162 0.73490   3
  -2   8   1 6.60606 0.85281   6
   1  -8  -1 0.78790 0.30799   3
   1  -8  -1 1.04555 0.52863   2
  -1   8   1 0.77880 0.41036   3
  -1   8   1 0.78352 0.38997   6
   0  -8  -1 10.0725 0.75413   3
   0  -8  -1 9.27374 1.10247   6
   0   8   1 8.69202 0.95079   6
   0   8   1 9.90309 1.00476   3
   0   8   1 10.7415 1.33867   2
   0   8   1 10.6988 1.09942   1
  -1  -8  -1 137.716 4.54420   6
  -1  -8  -1 130.942 3.95049   3
   1   8   1 127.316 4.23889   3
   1   8   1 132.591 4.64896   1
   1   8   1 134.251 4.96372   2
  -2  -8  -1 302.599 8.62066   6
  -2  -8  -1 292.885 7.82512   3
  -2  -8  -1 292.800 8.83909   4
   2   8   1 292.538 8.28175   3
   2   8   1 301.067 9.37027   2
   2   8   1 299.272 9.15890   1
  -3  -8  -1 3.98629 0.49791   3
  -3  -8  -1 3.79258 0.83109   4
  -3  -8  -1 3.72930 0.85255   6
   3   8   1 5.95048 0.89683   3
   3   8   1 4.56793 1.00184   2
   3   8   1 6.01711 1.10709   1
  -4  -8  -1 11.4929 1.44347   4
  -4  -8  -1 12.8422 1.45156   6
   4   8   1 12.4088 1.55136   2
   4   8   1 12.1643 1.65201   1
   4   8   1 12.1644 1.32468   3
  -5  -8  -1 19.8328 1.67629   6
   5   8   1 22.7480 1.99690   2
   5   8   1 21.8088 2.26425   1
  -6  -8  -1 4.33929 1.05636   6
   6   8   1 6.46699 1.44823   1
   6   8   1 5.14633 1.23362   2
  -7  -8  -1 7.19290 1.31253   6
   7   8   1 7.52022 1.75040   1
   7   8   1 9.38977 1.72445   2
  -8  -8  -1 0.24006 0.76602   6
   8   8   1 0.85062 1.26507   1
   8   8   1 0.29757 1.02007   2
  10  -9  -1 3.59387 1.45645   2
 -10   9   1 3.30590 1.00707   6
   9  -9  -1 1.38746 0.97897   2
  -9   9   1 0.22535 0.65310   6
   8  -9  -1 1.94863 0.98004   2
  -8   9   1 0.39286 0.58418   6
   7  -9  -1 -0.0061 0.58480   2
  -7   9   1 0.05635 0.55628   6
   6  -9  -1 71.2378 3.47941   2
  -6   9   1 67.5337 2.95444   6
   5  -9  -1 64.1639 3.27418   2
   5  -9  -1 65.7783 2.57347   3
  -5   9   1 66.4378 2.83051   6
   4  -9  -1 5.28347 0.77455   3
   4  -9  -1 4.34971 1.05094   2
  -4   9   1 4.82089 0.50694   3
  -4   9   1 4.17744 0.76780   6
   3  -9  -1 68.7754 2.54966   3
   3  -9  -1 64.1341 3.14665   2
  -3   9   1 63.6425 2.30403   3
  -3   9   1 62.8646 2.65349   6
   2  -9  -1 9.06355 0.97679   3
   2  -9  -1 8.27133 1.24218   2
  -2   9   1 11.2182 1.16651   6
  -2   9   1 8.77397 0.94371   3
   1  -9  -1 5.26897 0.71278   3
  -1   9   1 5.93015 0.88488   6
  -1   9   1 6.19008 0.86519   3
   0  -9  -1 63.5523 2.39844   3
   0   9   1 64.0164 2.62611   3
  -1  -9  -1 -0.0689 0.22158   3
  -1  -9  -1 0.71062 0.54458   4
  -1  -9  -1 1.77032 0.66711   6
   1   9   1 2.07605 0.62919   3
   1   9   1 0.42194 0.53591   1
  -2  -9  -1 23.8766 1.25547   3
  -2  -9  -1 23.2970 1.75252   6
  -2  -9  -1 22.5893 1.57698   4
   2   9   1 19.1552 1.48155   3
   2   9   1 22.9563 1.98373   2
   2   9   1 23.9813 1.78561   1
  -3  -9  -1 48.6191 2.64720   6
  -3  -9  -1 53.4229 1.92789   3
   3   9   1 55.7003 2.55373   3
   3   9   1 48.3609 2.89861   2
   3   9   1 51.2647 2.83337   1
  -4  -9  -1 11.5094 1.45413   6
   4   9   1 12.5089 1.66175   1
   4   9   1 13.3041 1.42024   3
   4   9   1 12.5358 1.76810   2
  -5  -9  -1 0.14691 0.64001   6
   5   9   1 0.84596 0.84846   2
   5   9   1 0.62016 0.56742   3
   5   9   1 0.13390 0.75213   1
  -6  -9  -1 1.30446 0.74849   6
   6   9   1 -0.9610 0.84761   2
   6   9   1 1.91699 1.06339   1
  -7  -9  -1 2.24050 0.98430   6
   7   9   1 1.59296 1.25872   2
   7   9   1 3.56622 1.43438   1
   9 -10  -1 0.21447 0.95756   2
  -9  10   1 0.70880 0.72657   6
   8 -10  -1 0.07275 0.84580   2
  -8  10   1 0.00547 0.59120   6
   7 -10  -1 2.49925 1.03021   2
  -7  10   1 2.17137 0.77064   6
   6 -10  -1 0.76692 0.72895   2
  -6  10   1 0.14497 0.59799   6
   5 -10  -1 4.32108 1.13712   2
   5 -10  -1 7.95692 0.99949   3
  -5  10   1 5.86466 1.02148   6
   4 -10  -1 3.32240 1.01333   2
   4 -10  -1 1.05421 0.43581   3
  -4  10   1 0.88158 0.57418   6
  -4  10   1 2.57719 0.39910   3
   3 -10  -1 0.10815 0.51999   2
   3 -10  -1 0.14547 0.35368   3
  -3  10   1 0.38631 0.34629   3
  -3  10   1 -1.0175 0.45135   6
   2 -10  -1 0.41485 0.35928   3
  -2  10   1 0.02496 0.34236   3
   1 -10  -1 19.8675 1.28748   3
  -1  10   1 20.8840 1.38509   3
   0 -10  -1 4.74182 0.71149   3
   0  10   1 3.76398 0.76951   3
  -1 -10  -1 16.1381 1.09759   3
   1  10   1 15.6908 1.47082   3
  -2 -10  -1 4.70213 0.70554   3
   2  10   1 4.58161 0.90370   3
  -3 -10  -1 0.11658 0.29240   3
   3  10   1 0.50489 0.64008   1
   3  10   1 0.13109 0.47923   3
  -4 -10  -1 28.1505 2.14324   6
   4  10   1 24.2654 1.79163   3
   4  10   1 27.9180 2.32094   1
  -5 -10  -1 -0.5353 0.70312   6
   5  10   1 0.08388 0.89310   2
   5  10   1 0.23647 0.96446   1
   5  10   1 0.67570 0.68916   3
  -6 -10  -1 2.22132 0.99775   6
   6  10   1 3.60778 1.38656   1
   6  10   1 2.29498 1.25717   2
  -7 -10  -1 0.61701 0.99032   6
   7  10   1 3.34947 1.45914   1
   7  10   1 0.00507 1.15517   2
   8 -11  -1 0.18487 1.11088   2
  -8  11   1 -0.3269 0.66284   6
   7 -11  -1 12.4851 1.99234   2
  -7  11   1 9.37577 1.43081   6
   6 -11  -1 3.73149 1.22940   2
  -6  11   1 3.74876 0.94924   6
   5 -11  -1 10.6176 1.74503   2
   5 -11  -1 10.5307 1.25282   3
  -5  11   1 12.1427 1.54200   6
   4 -11  -1 9.33239 1.18195   3
  -4  11   1 8.53587 1.26867   6
   3 -11  -1 12.5056 1.30865   3
  -3  11   1 12.2391 0.95156   3
   2 -11  -1 4.89987 0.79661   3
  -2  11   1 4.50101 0.73828   3
   1 -11  -1 0.22498 0.34567   3
  -1  11   1 0.69961 0.46969   3
   0 -11  -1 -0.0658 0.30241   3
   0  11   1 -0.5959 0.40340   3
  -1 -11  -1 10.4337 1.10007   3
   1  11   1 10.8306 1.28027   3
  -2 -11  -1 3.11647 0.63233   3
   2  11   1 0.64527 0.61425   3
  -3 -11  -1 1.75791 0.44685   3
   3  11   1 0.60223 0.67634   3
   4  11   1 1.41373 0.73365   3
   5  11   1 12.8410 1.64362   3
   5  11   1 20.2069 2.43519   1
   7 -12  -1 1.06215 1.21804   2
  -7  12   1 0.64781 0.85749   6
   5 -12  -1 7.21098 1.16535   3
   4 -12  -1 -0.1201 0.46153   3
   3 -12  -1 6.50721 1.02593   3
  -3  12   1 5.60905 0.74483   3
   2 -12  -1 14.1591 1.40946   3
  -2  12   1 12.9724 1.21213   3
   1 -12  -1 3.13196 0.73294   3
  -1  12   1 3.03449 0.75615   3
   0 -12  -1 0.86170 0.47973   3
   0  12   1 0.21780 0.51320   3
  -1 -12  -1 3.02800 0.69354   3
   1  12   1 2.53870 0.81980   3
  -2 -12  -1 4.94851 0.82272   3
   2  12   1 3.50584 0.93272   3
   3  12   1 0.29073 0.72573   3
   4  12   1 3.74163 1.03345   3
   5 -13  -1 -0.3055 0.58827   3
   4 -13  -1 -0.1540 0.56530   3
   3 -13  -1 -0.4709 0.45237   3
   2 -13  -1 0.34828 0.51069   3
  -2  13   1 -0.2946 0.46359   3
   1 -13  -1 0.50805 0.50721   3
  -1  13   1 0.30415 0.53986   3
   0 -13  -1 3.34450 0.79457   3
   0  13   1 2.99444 0.84881   3
  -1 -13  -1 6.56740 0.99786   3
   1  13   1 7.30335 1.13189   3
  -2 -13  -1 2.00398 0.65843   3
   2  13   1 1.57607 0.79565   3
   4  13  -2 7.49032 1.16931   3
  -4 -13   2 5.67699 1.03148   3
   3  13  -2 3.38654 0.89320   3
  -3 -13   2 2.23928 0.74697   3
   2  13  -2 16.4497 1.45667   3
  -2 -13   2 13.0646 1.42859   3
   1  13  -2 1.55449 0.60642   3
  -1 -13   2 2.18406 0.75600   3
   0 -13   2 1.12831 0.66985   3
   1 -13   2 0.21198 0.50225   3
   2 -13   2 -0.6831 0.48598   3
  -4  13  -2 6.11085 1.28042   6
   4 -13   2 7.83167 1.90909   2
   5  12  -2 -0.5743 0.64199   3
  -5 -12   2 -0.9592 0.42303   3
   4  12  -2 9.44620 1.27062   3
  -4 -12   2 5.86920 1.29645   4
  -4 -12   2 8.14380 1.10536   3
   3  12  -2 2.13296 0.74641   3
  -3 -12   2 1.71629 0.62348   3
  -3 -12   2 1.83077 0.87036   4
   2  12  -2 6.78871 0.97370   3
  -2 -12   2 4.37946 1.23426   4
  -2 -12   2 2.98824 0.77866   3
   1  12  -2 1.00149 0.51316   3
  -1 -12   2 1.96478 0.64940   3
   0  12  -2 3.15233 0.57306   3
   0 -12   2 2.31044 0.68883   3
   1 -12   2 9.96502 1.21705   3
  -2  12  -2 1.83909 0.81059   6
   2 -12   2 3.37134 1.22336   2
   2 -12   2 2.18537 0.63910   3
  -3  12  -2 11.0532 1.48874   6
   3 -12   2 11.8642 1.93177   2
  -4  12  -2 0.68472 0.73420   6
   4 -12   2 -0.4330 0.79977   2
  -5  12  -2 1.17610 0.75505   6
   5 -12   2 0.93947 1.10676   2
  -6  12  -2 -0.6891 0.72838   6
   6 -12   2 -0.2122 1.21504   2
   7  11  -2 2.92844 0.96549   3
   7  11  -2 2.26056 1.34084   1
   6  11  -2 0.27902 1.04947   1
   6  11  -2 0.05046 0.64689   3
  -6 -11   2 -0.2719 0.74055   4
  -6 -11   2 -0.0284 0.40874   3
   5  11  -2 0.89199 0.62481   3
  -5 -11   2 -0.6945 0.42174   3
  -5 -11   2 -0.5322 0.60522   4
   4  11  -2 0.58667 0.55083   3
  -4 -11   2 0.17392 0.66038   4
  -4 -11   2 0.33912 0.41791   3
   3  11  -2 0.83256 0.52565   3
  -3 -11   2 1.25248 0.75797   4
  -3 -11   2 0.36200 0.40208   3
   2  11  -2 3.76378 0.76335   3
  -2 -11   2 2.88242 0.66550   3
   1  11  -2 32.6638 1.65506   3
  -1 -11   2 31.4686 1.80282   3
   0  11  -2 -0.1020 0.27959   3
   0 -11   2 -0.1559 0.32617   3
  -1  11  -2 8.36385 1.23791   6
   1 -11   2 7.78299 0.99735   3
   1 -11   2 5.77283 1.29405   2
  -2  11  -2 12.5807 1.45300   6
   2 -11   2 16.3504 2.04925   2
   2 -11   2 15.7042 1.27788   3
  -3  11  -2 3.45432 0.85952   6
   3 -11   2 1.82096 1.02513   2
  -4  11  -2 4.22453 0.97989   6
   4 -11   2 4.35732 1.25159   2
  -5  11  -2 3.89102 0.89380   6
   5 -11   2 4.48105 1.30449   2
  -6  11  -2 0.26282 0.63801   6
   6 -11   2 0.95126 0.91996   2
  -7  11  -2 1.58242 0.73153   6
   7 -11   2 1.97779 1.17035   2
   8  10  -2 11.2309 1.47118   3
   8  10  -2 11.7200 2.21200   1
  -8 -10   2 11.2061 1.99834   4
   7  10  -2 0.62963 0.69591   3
   7  10  -2 0.48884 1.10335   1
  -7 -10   2 0.12099 0.76579   4
   6  10  -2 9.22866 1.65902   1
   6  10  -2 14.6115 1.58559   3
  -6 -10   2 10.6522 0.98073   3
  -6 -10   2 12.9318 1.92070   4
   5  10  -2 0.22244 0.90922   1
   5  10  -2 -0.0059 0.54526   3
  -5 -10   2 0.09016 0.40292   3
  -5 -10   2 0.87442 0.74764   4
   4  10  -2 6.35777 1.01941   3
   4  10  -2 6.55236 1.22309   1
  -4 -10   2 3.83637 1.01515   4
  -4 -10   2 5.88485 0.84930   3
   3  10  -2 5.84325 0.95914   3
  -3 -10   2 5.36958 0.85296   3
  -3 -10   2 7.15163 1.27688   4
   2  10  -2 0.52324 0.47815   3
  -2 -10   2 1.84882 0.56396   3
   1  10  -2 15.0043 1.52141   6
   1  10  -2 14.4793 1.07838   3
   1  10  -2 19.4855 1.58864   6
  -1 -10   2 17.0189 1.21336   3
   0  10  -2 2.12999 0.65881   6
   0  10  -2 2.46624 0.47760   3
   0 -10   2 1.77385 0.78584   2
   0 -10   2 2.47450 0.89250   2
   0 -10   2 2.48634 0.57581   3
  -1  10  -2 0.65114 0.43538   6
   1 -10   2 -0.3991 0.24689   3
   1 -10   2 0.59347 0.60751   2
  -2  10  -2 -0.2370 0.45464   6
   2 -10   2 -0.1869 0.50403   2
   2 -10   2 -0.0274 0.35310   3
  -3  10  -2 4.34813 0.85280   6
   3 -10   2 4.61008 1.09558   2
  -4  10  -2 2.99736 0.74214   6
   4 -10   2 5.44542 1.12120   2
  -5  10  -2 6.47219 1.09836   6
   5 -10   2 9.63077 1.52382   2
  -6  10  -2 0.76471 0.56106   6
   6 -10   2 1.63941 0.98438   2
  -7  10  -2 1.18043 0.69088   6
   7 -10   2 -0.9707 0.79534   2
  -8  10  -2 6.22834 1.12685   6
   8 -10   2 7.25470 1.48598   2
   9   9  -2 1.36142 1.38370   1
  -9  -9   2 1.27687 0.99705   4
   8   9  -2 1.33289 0.75532   3
   8   9  -2 -0.8356 0.99380   1
  -8  -9   2 0.00145 0.71438   4
   7   9  -2 0.18596 0.62034   3
   7   9  -2 1.35769 1.07100   1
  -7  -9   2 0.05962 0.71986   4
   6   9  -2 1.21594 0.93084   1
   6   9  -2 0.33925 0.57555   3
  -6  -9   2 -0.2583 0.27616   3
  -6  -9   2 -0.5561 0.56674   4
   5   9  -2 2.53637 0.71434   3
   5   9  -2 1.61270 0.89309   1
  -5  -9   2 1.10022 0.45172   3
  -5  -9   2 2.07053 0.81295   4
   4   9  -2 0.10071 0.46039   3
   4   9  -2 -0.0266 0.64744   1
  -4  -9   2 -0.0496 0.53979   4
  -4  -9   2 -0.3256 0.21168   3
   3   9  -2 0.72301 0.46356   3
   3   9  -2 0.30389 0.62942   1
  -3  -9   2 1.41938 0.69851   4
  -3  -9   2 0.37372 0.31586   3
   2   9  -2 37.4494 1.78176   3
  -2  -9   2 36.1375 1.73540   3
   1   9  -2 8.11605 0.84362   3
   1   9  -2 8.38804 1.01599   6
  -1  -9   2 9.15121 1.35012   2
  -1  -9   2 7.28823 0.87476   3
   0   9  -2 0.53192 0.40111   6
   0   9  -2 0.72500 0.33039   3
   0  -9   2 0.99832 0.38523   3
   0  -9   2 0.23848 0.50696   2
  -1   9  -2 39.2889 1.32450   3
  -1   9  -2 40.6071 2.00253   6
   1  -9   2 41.4006 1.85433   3
   1  -9   2 43.6118 2.46557   2
  -2   9  -2 28.8278 1.67867   6
   2  -9   2 30.1711 1.98581   2
   2  -9   2 29.5002 1.49621   3
  -3   9  -2 18.8616 1.34043   6
   3  -9   2 19.6082 1.64020   2
  -4   9  -2 7.67951 1.00751   6
   4  -9   2 10.2604 1.39247   2
  -5   9  -2 2.53369 0.65786   6
   5  -9   2 1.91015 0.79841   2
  -6   9  -2 2.96202 0.72289   6
   6  -9   2 5.85561 1.14333   2
  -7   9  -2 0.10713 0.49400   6
   7  -9   2 -0.5298 0.57328   2
  -8   9  -2 2.47705 0.82210   6
   8  -9   2 1.02066 0.83207   2
  -9   9  -2 8.61998 1.27978   6
   9  -9   2 11.5754 1.84065   2
   9   8  -2 1.56734 1.13798   2
   9   8  -2 1.67755 1.31325   1
  -9  -8   2 1.28011 1.02854   6
  -9  -8   2 2.24391 1.11184   4
   8   8  -2 2.03216 0.97430   2
   8   8  -2 0.60948 1.10538   1
   8   8  -2 0.70404 0.61359   3
  -8  -8   2 1.57882 0.91548   6
  -8  -8   2 1.19401 0.83581   4
   7   8  -2 10.4984 1.79846   1
   7   8  -2 9.76154 1.30130   3
   7   8  -2 7.90827 1.51190   2
  -7  -8   2 7.16757 1.31387   6
  -7  -8   2 8.31545 1.52565   4
   6   8  -2 0.48260 0.53806   3
   6   8  -2 0.35735 0.76021   1
   6   8  -2 -0.1741 0.62743   2
  -6  -8   2 0.07058 0.54378   4
  -6  -8   2 0.42866 0.29237   3
  -6  -8   2 0.43801 0.57622   6
   5   8  -2 21.1498 1.86469   2
   5   8  -2 16.7345 1.33343   3
   5   8  -2 18.8571 1.92021   1
  -5  -8   2 15.8013 1.08283   3
  -5  -8   2 17.3333 1.65481   6
  -5  -8   2 17.7898 1.91174   4
   4   8  -2 32.8270 2.08762   1
   4   8  -2 32.8962 1.73487   3
  -4  -8   2 32.5589 2.06663   4
  -4  -8   2 31.3933 1.55896   3
  -4  -8   2 31.7610 1.91583   6
   3   8  -2 6.51752 1.00290   1
   3   8  -2 7.15660 0.90997   3
  -3  -8   2 7.17636 1.02706   6
  -3  -8   2 7.15743 0.82774   3
  -3  -8   2 6.05234 1.04027   4
   2   8  -2 22.5998 1.47636   1
   2   8  -2 22.9268 1.38723   6
   2   8  -2 20.6942 1.24777   3
  -2  -8   2 20.6480 1.69842   2
  -2  -8   2 20.2747 1.18958   3
   1   8  -2 0.47957 0.36528   3
   1   8  -2 0.36492 0.45864   1
   1   8  -2 0.12604 0.35600   6
  -1  -8   2 0.72128 0.46326   2
  -1  -8   2 0.61554 0.28654   3
  -1  -8   2 0.37506 0.44304   2
   0   8  -2 -0.3715 0.25298   3
   0   8  -2 -0.0631 0.33457   6
   0  -8   2 -0.5973 0.16439   3
   0  -8   2 0.15875 0.45261   2
  -1   8  -2 75.4822 2.12950   3
  -1   8  -2 79.0035 2.80999   6
   1  -8   2 80.1703 3.32934   2
   1  -8   2 71.9825 2.60824   3
  -2   8  -2 16.5362 1.14314   6
   2  -8   2 17.5180 1.03539   3
   2  -8   2 14.7150 1.32596   2
  -3   8  -2 1.47561 0.47025   6
   3  -8   2 1.84382 0.61449   2
  -4   8  -2 2.59800 0.52009   6
   4  -8   2 4.96208 0.94050   2
  -5   8  -2 5.68115 0.78045   6
   5  -8   2 7.59620 1.12483   2
  -6   8  -2 11.3823 1.19012   6
   6  -8   2 11.9716 1.46593   2
  -7   8  -2 0.15029 0.45283   6
   7  -8   2 0.07476 0.50431   2
  -8   8  -2 1.08786 0.59330   6
   8  -8   2 0.69581 0.68183   2
  -9   8  -2 1.14125 0.61843   6
   9  -8   2 1.13791 0.75738   2
  10   7  -2 0.69134 1.18264   2
  10   7  -2 1.11369 1.35379   1
 -10  -7   2 1.48000 0.96953   6
   9   7  -2 5.54615 1.47947   2
   9   7  -2 8.22580 1.82600   1
  -9  -7   2 3.82547 1.27177   4
  -9  -7   2 4.13387 1.15225   6
   8   7  -2 6.31684 1.08044   3
   8   7  -2 8.02228 1.49027   2
   8   7  -2 9.22428 1.65918   1
  -8  -7   2 5.18996 1.27382   4
  -8  -7   2 5.91169 1.18062   6
   7   7  -2 0.65999 0.74126   2
   7   7  -2 -0.2358 0.41585   3
   7   7  -2 -1.0571 0.65512   1
  -7  -7   2 -0.7053 0.53228   4
  -7  -7   2 -0.2365 0.53714   6
   6   7  -2 3.06743 0.96090   2
   6   7  -2 1.31194 0.84658   1
   6   7  -2 1.57586 0.61239   3
  -6  -7   2 1.19416 0.35726   3
  -6  -7   2 2.36078 0.77346   6
  -6  -7   2 1.31590 0.73298   4
   5   7  -2 36.8661 2.26811   1
   5   7  -2 37.3766 2.31376   2
   5   7  -2 39.4456 1.89396   3
  -5  -7   2 39.4551 2.31453   4
  -5  -7   2 39.8023 2.11043   6
  -5  -7   2 37.4538 1.64012   3
   4   7  -2 3.97623 0.91391   1
   4   7  -2 3.56717 0.82057   2
   4   7  -2 4.10184 0.68221   3
  -4  -7   2 5.59559 0.87617   6
  -4  -7   2 2.83607 0.75522   4
  -4  -7   2 4.34005 0.60923   3
   3   7  -2 71.0624 2.57308   3
   3   7  -2 71.1274 2.95846   1
   3   7  -2 72.2280 2.69413   6
   3   7  -2 74.2074 3.14491   2
  -3  -7   2 68.3549 3.27531   2
  -3  -7   2 71.1477 2.50271   3
  -3  -7   2 72.5749 2.84802   6
  -3  -7   2 66.3046 2.93466   4
   2   7  -2 17.7707 1.13666   6
   2   7  -2 17.0082 1.06208   3
   2   7  -2 18.1469 1.27345   1
   2   7  -2 18.6704 1.14542   6
  -2  -7   2 16.3526 0.99334   3
  -2  -7   2 18.9836 1.46969   2
  -2  -7   2 16.1927 1.18045   6
   1   7  -2 34.7678 1.63780   6
   1   7  -2 36.3084 1.60753   1
  -1  -7   2 36.0119 2.01635   2
  -1  -7   2 34.7959 1.50365   3
  -1  -7   2 35.6180 1.99284   2
  -1  -7   2 35.7027 1.70898   6
   0   7  -2 -0.0750 0.23253   6
   0   7  -2 -0.1505 0.22857   1
   0   7  -2 0.02919 0.18889   3
   0  -7   2 -0.0746 0.31587   2
   0  -7   2 0.23094 0.20335   3
  -1   7  -2 267.746 7.16128   6
   1  -7   2 258.177 7.92559   2
   1  -7   2 252.981 6.89230   3
  -2   7  -2 97.5118 3.17261   6
   2  -7   2 97.6902 2.99427   3
   2  -7   2 98.7875 3.66542   2
  -3   7  -2 0.34522 0.27832   6
   3  -7   2 0.81293 0.42096   2
  -4   7  -2 14.9917 0.98770   6
   4  -7   2 14.1104 1.17686   2
  -5   7  -2 0.91257 0.38472   6
   5  -7   2 1.18596 0.47102   2
  -6   7  -2 0.95325 0.35518   6
   6  -7   2 1.62176 0.55481   2
  -7   7  -2 7.95285 0.96579   6
   7  -7   2 9.47498 1.26398   2
  -8   7  -2 2.67463 0.68140   6
   8  -7   2 5.81236 1.08966   2
  -9   7  -2 0.68583 0.56472   6
   9  -7   2 1.02914 0.76279   2
 -10   7  -2 -0.1568 0.49424   6
  10  -7   2 -0.4197 0.69957   2
 -11  -6   2 0.27526 0.93824   6
  10   6  -2 7.60322 1.68929   2
  10   6  -2 7.91701 1.93435   1
 -10  -6   2 7.83489 1.48287   6
   9   6  -2 8.62094 1.63059   2
   9   6  -2 10.5446 1.94218   1
  -9  -6   2 8.43778 1.36561   6
  -9  -6   2 7.19666 1.59803   4
   8   6  -2 1.36834 0.73253   2
   8   6  -2 0.81578 0.93791   1
  -8  -6   2 1.16767 0.75996   6
  -8  -6   2 2.61339 0.88961   4
   7   6  -2 5.63771 1.12990   2
   7   6  -2 8.09686 1.04411   3
   7   6  -2 8.18939 1.43795   1
  -7  -6   2 5.90401 1.01143   6
  -7  -6   2 7.00227 1.33138   4
   6   6  -2 232.357 6.72301   3
   6   6  -2 243.302 7.80575   2
   6   6  -2 227.921 7.73618   1
  -6  -6   2 229.485 7.89101   4
  -6  -6   2 235.310 6.17643   3
  -6  -6   2 232.193 7.08551   6
   5   6  -2 51.9207 2.18087   3
   5   6  -2 54.0667 2.65855   2
   5   6  -2 50.6635 2.65757   1
  -5  -6   2 54.8043 2.42177   6
  -5  -6   2 54.1152 2.69979   4
  -5  -6   2 53.6232 1.99846   3
   4   6  -2 15.4779 1.40035   1
   4   6  -2 14.9435 1.03690   3
   4   6  -2 16.6490 1.35277   2
  -4  -6   2 16.9048 1.20754   6
  -4  -6   2 16.1198 1.29315   4
   3   6  -2 121.125 3.87832   6
   3   6  -2 127.327 4.28456   1
   3   6  -2 127.971 4.40988   2
   3   6  -2 123.740 3.76619   3
  -3  -6   2 119.249 3.98503   6
  -3  -6   2 121.850 4.28288   4
  -3  -6   2 124.833 3.71166   3
   2   6  -2 22.9268 1.31140   1
   2   6  -2 20.5162 1.13696   6
   2   6  -2 20.5353 1.09190   3
   2   6  -2 21.0184 1.37630   2
  -2  -6   2 21.1282 1.44456   2
  -2  -6   2 18.6359 1.17486   6
  -2  -6   2 21.6402 1.06343   3
   1   6  -2 100.047 3.10678   6
   1   6  -2 95.8810 2.88588   3
  -1  -6   2 96.1289 3.14339   6
  -1  -6   2 95.5425 3.57149   2
  -1  -6   2 93.2396 3.55410   2
  -1  -6   2 95.2179 2.94107   3
   0   6  -2 2.60846 0.37390   1
   0   6  -2 2.05874 0.30905   3
   0   6  -2 2.46416 0.42252   6
   0  -6   2 1.92932 0.35626   3
   0  -6   2 2.08402 0.48356   2
   0  -6   2 2.29675 0.44284   6
  -1   6  -2 -0.2192 0.15630   6
   1  -6   2 -0.0287 0.21976   2
   1  -6   2 0.10307 0.17296   3
  -2   6  -2 24.7940 1.16263   6
   2  -6   2 24.4017 1.01918   3
   2  -6   2 23.3500 1.36139   2
  -4   6  -2 10.5969 0.75917   6
   4  -6   2 13.6956 1.00698   2
  -5   6  -2 18.8897 1.08245   6
   5  -6   2 16.4677 1.17221   2
  -6   6  -2 0.64099 0.35008   6
   6  -6   2 0.28566 0.34080   2
  -7   6  -2 30.3280 1.58822   6
   7  -6   2 28.2944 1.74086   2
  -8   6  -2 0.23725 0.37409   6
   8  -6   2 0.13678 0.48759   2
  -9   6  -2 0.90414 0.55667   6
   9  -6   2 0.79863 0.68523   2
 -10   6  -2 0.66161 0.57498   6
  10  -6   2 0.42569 0.68613   2
  11   5  -2 1.93742 1.30111   1
  11   5  -2 -0.2799 1.00400   2
 -11  -5   2 -0.3246 0.79833   6
  10   5  -2 9.96989 1.77995   2
  10   5  -2 11.7087 2.08995   1
 -10  -5   2 9.06976 1.47670   6
   9   5  -2 8.29639 1.61822   1
   9   5  -2 8.84716 1.58505   2
  -9  -5   2 5.43537 1.10744   6
  -9  -5   2 6.66260 1.45217   4
   8   5  -2 9.62840 1.44909   2
   8   5  -2 13.5456 1.81837   1
  -8  -5   2 10.7329 1.68028   4
  -8  -5   2 9.46885 1.29487   6
   7   5  -2 1.56896 0.63809   2
   7   5  -2 1.84743 0.53551   3
   7   5  -2 0.74818 0.74481   1
  -7  -5   2 1.41503 0.63641   6
  -7  -5   2 1.86018 0.73478   4
   6   5  -2 56.3449 2.85709   1
   6   5  -2 53.0608 2.22795   3
   6   5  -2 57.2318 2.73850   2
  -6  -5   2 53.8026 1.79459   3
  -6  -5   2 56.5193 2.49207   6
  -6  -5   2 57.4014 2.90048   4
   5   5  -2 6.27428 0.74408   3
   5   5  -2 5.69595 1.03451   1
   5   5  -2 4.87390 0.86035   2
  -5  -5   2 8.04120 1.18130   4
  -5  -5   2 5.61548 0.62064   3
  -5  -5   2 8.06474 0.93962   6
   4   5  -2 307.297 8.39184   6
   4   5  -2 299.189 9.20547   1
   4   5  -2 318.404 9.25801   2
   4   5  -2 315.060 8.25461   3
  -4  -5   2 323.769 9.43696   2
  -4  -5   2 304.680 9.29506   4
  -4  -5   2 319.382 8.54318   6
   3   5  -2 71.9303 2.40152   3
   3   5  -2 73.7542 2.51552   6
   3   5  -2 73.0935 2.78909   1
   3   5  -2 69.8210 2.80981   2
  -3  -5   2 69.4116 2.33519   3
  -3  -5   2 70.9316 2.77346   4
  -3  -5   2 72.5225 2.92616   2
  -3  -5   2 74.1158 2.59850   6
   2   5  -2 22.4964 1.31019   2
   2   5  -2 20.5033 1.08288   6
   2   5  -2 21.6361 1.22030   1
   2   5  -2 23.1912 1.07492   3
  -2  -5   2 23.8246 1.20093   6
  -2  -5   2 22.8660 1.03227   3
   1   5  -2 8.18824 0.66969   1
   1   5  -2 8.72995 0.64148   6
   1   5  -2 8.86366 0.56368   3
  -1  -5   2 8.99632 0.97331   2
  -1  -5   2 8.24063 0.66339   6
  -1  -5   2 9.31745 0.58344   3
  -1  -5   2 8.23328 0.90711   2
   0   5  -2 142.595 3.69907   3
   0   5  -2 140.052 3.98816   6
   0   5  -2 144.336 3.99097   1
   0  -5   2 141.548 4.50146   2
   0  -5   2 140.041 3.86321   3
  -1   5  -2 170.477 4.63292   6
   1  -5   2 166.432 5.16348   2
   1  -5   2 173.475 4.45779   3
  -2   5  -2 0.62587 0.18386   6
   2  -5   2 1.63907 0.23999   3
   2  -5   2 1.39451 0.34727   2
  -3   5  -2 10.9209 0.64085   6
   3  -5   2 7.48774 0.66161   2
  -5   5  -2 136.277 3.94929   6
   5  -5   2 134.106 4.37944   2
  -6   5  -2 1.81673 0.41324   6
   6  -5   2 1.84626 0.52556   2
  -7   5  -2 0.75142 0.39423   6
   7  -5   2 1.74673 0.55217   2
  -8   5  -2 -0.0475 0.35516   6
   8  -5   2 -0.2694 0.34380   2
  -9   5  -2 21.8559 1.50483   6
   9  -5   2 19.0833 1.58126   2
 -10   5  -2 0.14532 0.52319   6
  10  -5   2 -0.0878 0.53031   2
  11   4  -2 5.57947 1.71287   1
  11   4  -2 8.03313 1.67101   2
 -11  -4   2 7.97238 1.44440   6
  10   4  -2 0.85145 0.87583   2
  10   4  -2 0.23517 0.91347   1
 -10  -4   2 -0.0142 0.63032   6
   9   4  -2 0.38530 0.84866   1
   9   4  -2 1.37279 0.74866   2
  -9  -4   2 2.13829 0.78710   6
   8   4  -2 0.09266 0.68889   1
   8   4  -2 1.41043 0.71968   2
  -8  -4   2 1.24282 0.56953   6
  -8  -4   2 -0.4526 0.42047   4
   7   4  -2 0.17108 0.38138   3
   7   4  -2 -0.2873 0.33012   2
   7   4  -2 -0.0640 0.61429   1
  -7  -4   2 -0.0755 0.33367   6
  -7  -4   2 0.88117 0.60583   4
   6   4  -2 0.27204 0.57412   1
   6   4  -2 1.30014 0.44053   3
   6   4  -2 1.77486 0.66939   2
  -6  -4   2 0.61776 0.51386   4
  -6  -4   2 1.10398 0.43206   6
  -6  -4   2 0.69444 0.20061   3
   5   4  -2 73.4054 3.07872   1
   5   4  -2 76.3024 2.99511   2
   5   4  -2 75.0990 2.53310   3
  -5  -4   2 71.6274 3.09291   4
  -5  -4   2 70.6822 2.29185   3
  -5  -4   2 73.2590 2.70624   6
   4   4  -2 38.8450 1.53767   3
   4   4  -2 37.1315 1.86449   1
   4   4  -2 35.2986 1.79437   2
   4   4  -2 36.0229 1.56730   6
  -4  -4   2 37.4185 1.43909   3
  -4  -4   2 38.4877 1.66607   6
  -4  -4   2 38.3864 1.87892   4
   3   4  -2 9.20152 0.93387   1
   3   4  -2 7.73420 0.62047   3
   3   4  -2 8.65171 0.67878   6
  -3  -4   2 8.69161 0.59020   3
  -3  -4   2 8.96072 0.79433   4
  -3  -4   2 7.98104 0.68213   6
  -3  -4   2 10.6267 1.08722   2
   2   4  -2 1365.55 33.6988   6
   2   4  -2 1396.88 33.3987   3
   2   4  -2 1448.84 36.4676   2
  -2  -4   2 1362.15 33.3607   3
  -2  -4   2 1426.76 36.5618   2
  -2  -4   2 1370.30 33.7651   6
   1   4  -2 102.896 2.85129   3
   0   4  -2 402.923 10.5489   1
   0   4  -2 391.773 10.0059   6
   0  -4   2 400.675 9.83899   3
   0  -4   2 408.278 10.9653   2
  -1   4  -2 17.0471 0.62510   1
   1  -4   2 18.3047 0.94111   2
  -2   4  -2 185.751 4.95820   6
  -2   4  -2 196.977 5.12748   1
  -2   4  -2 193.992 5.06532   6
  -3   4  -2 69.5201 2.10637   6
  -3   4  -2 72.0903 2.17123   6
   3  -4   2 71.1189 2.35434   2
   3  -4   2 71.0344 2.14795   1
  -4   4  -2 4.13992 0.43119   6
  -4   4  -2 3.71078 0.44321   6
   4  -4   2 3.46033 0.50352   2
   4  -4   2 3.81703 0.45021   1
   4  -4   2 5.15376 0.64837   2
  -5   4  -2 7.42646 0.58497   6
   5  -4   2 6.91428 0.74751   1
   5  -4   2 7.61466 0.68850   2
  -6   4  -2 4.70834 0.59575   6
   6  -4   2 3.89314 0.63395   2
  -7   4  -2 5.56826 0.72064   6
   7  -4   2 4.80011 0.78443   2
  -8   4  -2 3.65692 0.66213   6
   8  -4   2 3.82286 0.79472   2
  -9   4  -2 4.57100 0.85340   6
   9  -4   2 6.67742 1.05780   2
 -10   4  -2 1.04510 0.57808   6
  10  -4   2 2.24895 0.85350   2
  12   3  -2 2.93084 1.34525   2
  12   3  -2 2.65115 1.39297   1
 -12  -3   2 1.70697 1.03011   6
  11   3  -2 -0.8709 0.97964   1
  11   3  -2 0.75774 1.03250   2
 -11  -3   2 -0.2035 0.68903   6
  10   3  -2 1.58481 1.03297   1
  10   3  -2 2.27792 1.04815   2
 -10  -3   2 3.01606 0.83239   6
   9   3  -2 9.26897 1.53922   1
   9   3  -2 9.96283 1.50144   2
  -9  -3   2 7.36267 1.16634   6
   8   3  -2 0.30926 0.61438   1
   8   3  -2 0.74874 0.55001   2
  -8  -3   2 0.09279 0.36762   6
  -8  -3   2 -0.2820 0.48650   4
   7   3  -2 70.6883 3.24356   1
   7   3  -2 68.9216 2.53424   3
   7   3  -2 67.7717 3.03986   2
  -7  -3   2 73.3544 2.81572   6
  -7  -3   2 69.0037 3.33817   4
   6   3  -2 40.7718 1.70517   3
   6   3  -2 40.2698 2.05037   2
  -6  -3   2 41.7970 1.23989   3
  -6  -3   2 42.3481 1.89470   6
  -6  -3   2 37.2586 2.15618   4
   5   3  -2 12.6015 0.83439   3
   5   3  -2 14.3819 1.18058   1
   5   3  -2 14.4239 0.91652   6
   5   3  -2 14.6005 1.08890   2
  -5  -3   2 14.0684 0.70209   3
  -5  -3   2 13.8786 0.96505   6
  -5  -3   2 12.7074 1.11674   4
   4   3  -2 10.0398 0.71772   6
   4   3  -2 9.47146 0.83130   2
   4   3  -2 9.56288 0.66876   3
   4   3  -2 10.2721 1.04731   1
  -4  -3   2 9.50847 0.60296   3
  -4  -3   2 9.70122 0.88034   4
  -4  -3   2 9.97097 0.58793   5
  -4  -3   2 9.12788 0.73384   6
   3   3  -2 35.9654 1.33694   3
   3   3  -2 35.7178 1.59090   2
   3   3  -2 36.4858 1.41623   6
   3   3  -2 34.7807 1.59117   1
  -3  -3   2 35.2050 1.29831   3
  -3  -3   2 35.8694 1.44191   6
  -3  -3   2 36.6631 1.60733   4
   2   3  -2 178.462 4.74693   3
   2   3  -2 184.769 4.86529   6
   2   3  -2 181.702 5.28090   1
  -2  -3   2 182.745 4.74702   3
  -2  -3   2 183.963 5.43868   2
  -2  -3   2 183.693 4.92400   6
   1   3  -2 1145.75 28.5995   6
   1   3  -2 1188.35 30.8381   1
  -1  -3   2 1205.81 28.3505   3
  -1  -3   2 1200.28 31.0098   2
  -1  -3   2 1207.43 28.6655   6
   0   3  -2 7.60341 0.46789   6
   0   3  -2 9.62094 0.47165   1
   0  -3   2 10.1882 0.47851   3
  -1   3  -2 80.0993 2.29871   1
  -1   3  -2 79.5662 2.21275   6
  -2   3  -2 806.201 20.9473   1
  -2   3  -2 802.581 19.3221   6
  -2   3  -2 806.566 19.3100   6
   2  -3   2 798.111 20.9098   2
   2  -3   2 811.028 20.9708   1
  -3   3  -2 4.60477 0.29291   6
  -3   3  -2 4.79968 0.31037   6
  -3   3  -2 4.81391 0.50971   1
   3  -3   2 5.44699 0.41788   2
   3  -3   2 4.64702 0.41785   2
   3  -3   2 3.97677 0.47504   1
  -4   3  -2 1.60534 0.22936   6
  -4   3  -2 1.55390 0.22906   6
   4  -3   2 1.54269 0.34996   2
   4  -3   2 1.00217 0.28425   2
   4  -3   2 0.97912 0.32870   1
  -5   3  -2 81.0841 2.33245   6
  -5   3  -2 77.5665 2.30461   6
   5  -3   2 78.3486 2.63759   2
   5  -3   2 74.6561 2.79545   1
   5  -3   2 77.7907 2.65040   2
  -6   3  -2 31.0043 1.29670   6
   6  -3   2 29.5571 1.65806   1
   6  -3   2 33.2677 1.54119   2
  -7   3  -2 178.486 5.14450   6
   7  -3   2 180.776 5.68907   2
   7  -3   2 188.492 6.00861   1
  -8   3  -2 25.3207 1.40645   6
   8  -3   2 23.2791 1.54266   2
  -9   3  -2 0.94278 0.52423   6
   9  -3   2 0.68227 0.54409   2
 -10   3  -2 2.71712 0.74397   6
  10  -3   2 1.43041 0.77457   2
 -11   3  -2 1.14725 0.82051   6
  11  -3   2 3.50555 1.03531   2
  12   2  -2 -1.2484 0.98033   2
  12   2  -2 -1.9276 0.85704   1
 -12  -2   2 -0.3162 0.73784   6
  11   2  -2 2.56030 1.19257   1
  11   2  -2 3.01787 1.13551   2
 -11  -2   2 2.35753 0.89601   6
  10   2  -2 1.72649 0.91543   2
  10   2  -2 1.75738 1.07282   1
 -10  -2   2 2.38834 0.82787   6
   9   2  -2 23.3202 1.87891   2
   9   2  -2 21.7541 1.97247   1
  -9  -2   2 25.3807 1.71218   6
   8   2  -2 77.2882 3.41592   2
   8   2  -2 78.2044 3.53015   1
  -8  -2   2 78.1108 3.08841   6
   7   2  -2 19.2256 1.43547   2
   7   2  -2 19.0408 1.11506   3
   7   2  -2 17.5467 1.56220   1
  -7  -2   2 18.8923 1.27044   6
  -7  -2   2 20.8431 1.68232   4
   6   2  -2 5.01557 0.92276   1
   6   2  -2 6.31936 0.65988   3
   6   2  -2 5.36436 0.79803   2
  -6  -2   2 4.33426 0.66063   6
  -6  -2   2 6.08987 0.45781   5
  -6  -2   2 5.42124 0.95168   4
   5   2  -2 43.5778 1.57856   3
   5   2  -2 41.9502 1.99530   1
   5   2  -2 41.7159 1.90432   2
  -5  -2   2 40.7452 1.36233   3
  -5  -2   2 42.5348 1.51126   5
  -5  -2   2 40.6390 2.04210   4
  -5  -2   2 43.3770 1.73531   6
   4   2  -2 188.419 5.00056   3
   4   2  -2 188.286 5.65987   2
   4   2  -2 187.240 5.14394   6
  -4  -2   2 194.611 5.56395   5
  -4  -2   2 186.699 5.85125   4
  -4  -2   2 190.955 4.94382   3
  -4  -2   2 184.565 5.19223   6
   3   2  -2 8.02976 0.64585   2
   3   2  -2 7.51398 0.54782   6
   3   2  -2 9.74472 0.55405   3
  -3  -2   2 8.48211 0.59186   6
  -3  -2   2 8.58583 0.50806   3
  -3  -2   2 8.58593 0.55108   5
   2   2  -2 21.0370 0.83157   3
   2   2  -2 22.3900 1.02361   1
   2   2  -2 21.6585 0.90672   6
  -2  -2   2 23.5269 0.85898   3
  -2  -2   2 21.1467 0.91019   6
   1   2  -2 1387.80 32.9480   6
   1   2  -2 1345.13 35.5674   1
   1   2  -2 1397.39 32.9431   6
   1   2  -2 1370.31 32.6134   3
  -1  -2   2 1394.07 35.6193   2
  -1  -2   2 1368.33 32.8210   3
   0   2  -2 9999.99 253.970   1
   0   2  -2 9742.89 235.037   6
  -1   2  -2 387.719 10.0502   1
   1  -2   2 370.991 9.85463   2
  -2   2  -2 177.931 5.05150   1
   2  -2   2 179.369 5.08704   1
  -3   2  -2 0.09550 0.16894   1
   3  -2   2 0.46377 0.22643   1
  -4   2  -2 319.465 9.05818   1
   4  -2   2 322.102 9.06425   1
   4  -2   2 316.764 8.55026   2
  -5   2  -2 24.9555 0.90320   6
   5  -2   2 27.2085 1.48220   1
   5  -2   2 26.4622 1.18333   2
   5  -2   2 24.5582 1.13843   2
  -6   2  -2 0.59047 0.25919   6
   6  -2   2 0.29200 0.46075   1
   6  -2   2 0.60630 0.37203   2
  -7   2  -2 63.6890 2.21540   6
   7  -2   2 64.6980 2.90844   1
   7  -2   2 60.7422 2.51058   2
  -8   2  -2 60.6448 2.33902   6
   8  -2   2 58.4869 2.59540   2
   8  -2   2 62.7253 3.01179   1
  -9   2  -2 11.4834 1.17099   6
   9  -2   2 10.5925 1.27986   2
 -10   2  -2 0.80352 0.50594   6
  10  -2   2 -0.6467 0.52807   2
 -11   2  -2 0.26389 0.63991   6
  11  -2   2 0.63193 0.80981   2
  12   1  -2 3.24323 1.26470   2
  12   1  -2 1.53800 1.11431   1
 -12  -1   2 3.01417 0.99420   6
  11   1  -2 2.45998 1.08650   2
  11   1  -2 2.16361 1.11068   1
 -11  -1   2 1.07427 0.76076   6
  10   1  -2 -0.1364 0.55159   2
  10   1  -2 -1.4630 0.62491   1
 -10  -1   2 0.01267 0.45894   6
   9   1  -2 24.2250 1.93504   1
   9   1  -2 23.2106 1.90289   2
  -9  -1   2 22.7143 1.62388   6
   8   1  -2 38.4756 2.22938   2
   8   1  -2 37.6355 2.24998   1
  -8  -1   2 37.7414 1.94680   6
   7   1  -2 373.212 11.0544   2
   7   1  -2 389.555 9.77911   3
   7   1  -2 373.408 11.1283   1
  -7  -1   2 380.498 10.1760   6
   6   1  -2 6.17750 0.84626   2
   6   1  -2 8.05353 1.04642   1
   6   1  -2 6.42793 0.63460   3
  -6  -1   2 6.56403 0.59575   5
  -6  -1   2 5.85541 0.70671   6
  -6  -1   2 7.06504 1.09871   4
   5   1  -2 304.415 9.05856   1
   5   1  -2 322.408 9.07533   2
   5   1  -2 314.788 8.03164   3
  -5  -1   2 315.349 9.20045   5
  -5  -1   2 318.938 7.76575   3
  -5  -1   2 310.840 8.30577   6
  -5  -1   2 323.276 7.78054   3
   4   1  -2 76.3334 2.26187   3
   4   1  -2 78.7814 2.38469   6
   4   1  -2 73.9294 2.68240   1
   4   1  -2 67.9099 2.63027   2
  -4  -1   2 79.9302 2.55953   5
  -4  -1   2 77.4503 2.44659   6
  -4  -1   2 78.8504 2.20759   3
   3   1  -2 342.786 8.38515   3
   3   1  -2 347.249 9.32539   2
   3   1  -2 327.476 8.54156   6
  -3  -1   2 343.392 8.39852   3
  -3  -1   2 348.534 9.72917   5
  -3  -1   2 331.135 8.56625   6
  -3  -1   2 329.847 9.42093   4
   2   1  -2 66.6229 1.94902   6
   2   1  -2 63.1165 2.10284   1
   2   1  -2 65.9041 1.83970   3
  -2  -1   2 64.4933 2.22056   5
  -2  -1   2 64.6220 1.86395   3
  -2  -1   2 68.1558 2.15034   4
  -2  -1   2 67.9943 1.97373   6
   1   1  -2 282.611 6.69935   3
   1   1  -2 276.122 6.85821   6
   1   1  -2 272.968 7.44254   1
  -1  -1   2 283.050 6.75162   3
   0   1  -2 1503.23 38.7387   1
  -1   1  -2 1128.79 29.3255   1
  -2   1  -2 4.95420 0.53512   1
   2  -1   2 5.15204 0.58717   1
  -4   1  -2 39.0227 1.81717   1
   4  -1   2 38.7206 1.79259   1
  -5   1  -2 106.048 2.75922   6
   5  -1   2 102.796 3.16188   2
   5  -1   2 104.610 3.78237   1
   5  -1   2 104.387 3.23956   2
  -6   1  -2 174.423 4.62438   6
   6  -1   2 175.605 5.16144   2
   6  -1   2 168.844 5.76633   1
  -7   1  -2 0.04540 0.23020   6
   7  -1   2 0.08189 0.47827   1
   7  -1   2 -0.0088 0.30241   2
  -8   1  -2 29.7758 1.48760   6
   8  -1   2 28.8250 2.12045   1
   8  -1   2 28.7270 1.71269   2
  -9   1  -2 -0.0786 0.34972   6
   9  -1   2 1.22511 0.75267   1
   9  -1   2 0.52874 0.46021   2
 -10   1  -2 2.65758 0.79048   6
  10  -1   2 2.69339 1.05327   1
  10  -1   2 1.79485 0.88552   2
 -11   1  -2 0.44229 0.59552   6
  11  -1   2 0.80884 0.77653   2
  12   0  -2 9.28284 1.80333   2
  12   0  -2 7.15046 1.56585   1
 -12   0   2 7.55543 1.43931   6
  11   0  -2 0.41513 0.74767   2
  11   0  -2 1.76654 0.91901   1
 -11   0   2 0.35002 0.62560   6
  10   0  -2 2.91452 0.99356   1
  10   0  -2 5.92234 1.18846   2
 -10   0   2 3.70033 0.81252   6
   9   0  -2 1.35330 0.67783   2
   9   0  -2 2.23905 0.84859   1
  -9   0   2 1.83153 0.61895   6
   8   0  -2 -0.2632 0.54785   1
   8   0  -2 0.11748 0.41222   2
  -8   0   2 0.26735 0.32268   6
   7   0  -2 1.89634 0.66153   1
   7   0  -2 1.76631 0.41810   3
   7   0  -2 1.62518 0.57883   2
  -7   0   2 1.04915 0.43530   6
   6   0  -2 35.3104 1.38527   3
   6   0  -2 35.6093 1.81187   2
   6   0  -2 35.1105 1.78191   1
  -6   0   2 35.5297 1.59945   6
   5   0  -2 170.135 5.40965   1
   5   0  -2 179.238 5.52325   2
   5   0  -2 178.360 4.75534   3
  -5   0   2 178.211 5.59465   5
  -5   0   2 192.162 4.52821   3
  -5   0   2 168.844 4.98327   6
  -5   0   2 180.429 4.48710   3
   4   0  -2 3.56916 0.38912   3
   4   0  -2 1.83853 0.41712   2
   4   0  -2 3.91242 0.54616   1
   4   0  -2 3.52918 0.44763   6
  -4   0   2 3.20804 0.42355   6
  -4   0   2 3.19210 0.54538   4
  -4   0   2 3.29157 0.33347   3
  -4   0   2 3.68594 0.51477   5
  -4   0   2 3.31774 0.34483   3
   3   0  -2 2.10485 0.30903   6
   3   0  -2 1.91085 0.34980   2
   3   0  -2 1.98107 0.25178   3
   3   0  -2 2.01501 0.37784   1
  -3   0   2 1.84502 0.30403   6
  -3   0   2 2.58534 0.43273   5
  -3   0   2 2.43758 0.38974   4
   2   0  -2 3727.73 89.1888   6
   2   0  -2 3813.02 88.5600   3
   2   0  -2 3643.72 96.5670   1
  -2   0   2 3646.03 96.8256   4
  -2   0   2 3699.83 88.4902   6
  -2   0   2 3675.45 88.4324   3
  -2   0   2 3797.91 103.042   5
  -1   0   2 114.975 3.62834   5
   0   0  -2 10.3964 0.55798   1
  -1   0  -2 628.276 16.6151   1
  -2   0  -2 692.686 18.3110   1
   2   0   2 680.959 18.3465   1
  -3   0  -2 235.614 6.91257   1
   3   0   2 231.308 6.91445   1
  -4   0  -2 29.2348 1.56195   1
   4   0   2 24.5552 0.97602   2
   4   0   2 26.9347 1.51291   1
   4   0   2 26.3955 1.07333   2
  -5   0  -2 70.2721 2.01564   6
   5   0   2 69.8007 2.92778   1
   5   0   2 67.5394 2.29207   2
   5   0   2 71.2585 2.43977   2
  -6   0  -2 44.6511 1.53703   6
   6   0   2 43.2317 1.76828   2
   6   0   2 38.8311 2.24534   1
  -7   0  -2 18.2509 1.01685   6
   7   0   2 16.9211 1.15241   2
   7   0   2 20.9399 1.65957   1
  -8   0  -2 11.7401 0.96522   6
   8   0   2 11.4485 1.59828   1
   8   0   2 9.66157 1.11695   2
  -9   0  -2 1.19056 0.48033   6
   9   0   2 1.32790 0.79886   1
   9   0   2 1.08643 0.56820   2
 -10   0  -2 18.2280 1.53225   6
  10   0   2 18.9561 1.98302   2
  10   0   2 15.7010 2.11457   1
 -11   0  -2 3.68991 1.03475   6
  11   0   2 4.14346 1.39865   1
  11   0   2 4.38529 1.25905   2
  12  -1  -2 0.33588 0.86087   2
  12  -1  -2 -0.2238 0.95064   1
 -12   1   2 1.15427 0.93494   6
  11  -1  -2 9.95604 1.71576   2
  11  -1  -2 7.43359 1.41090   1
 -11   1   2 7.72847 1.31688   6
  10  -1  -2 3.62231 1.01975   2
  10  -1  -2 4.18720 0.97595   1
 -10   1   2 4.59043 0.94187   6
   9  -1  -2 1.87403 0.76959   1
   9  -1  -2 2.80772 0.78992   2
  -9   1   2 1.24550 0.54901   6
   8  -1  -2 32.6696 1.95847   2
   8  -1  -2 34.9729 1.97081   1
  -8   1   2 33.9517 1.77126   6
   7  -1  -2 2.25120 0.43539   3
   7  -1  -2 2.14410 0.61854   1
   7  -1  -2 1.66186 0.55667   2
  -7   1   2 1.74942 0.47508   6
   6  -1  -2 10.8668 0.93560   1
   6  -1  -2 10.6882 0.68282   3
   6  -1  -2 11.6935 0.97255   2
  -6   1   2 11.8010 0.85255   6
  -6   1   2 9.55779 0.88524   5
   5  -1  -2 582.962 14.3268   3
   5  -1  -2 578.289 15.9064   2
   5  -1  -2 570.614 15.7684   1
  -5   1   2 611.604 14.0556   3
  -5   1   2 602.400 14.0544   3
  -5   1   2 567.305 14.6625   6
   4  -1  -2 490.841 14.1245   2
   4  -1  -2 542.747 12.7934   3
   4  -1  -2 525.883 14.0379   1
  -4   1   2 542.069 12.6985   3
  -4   1   2 516.812 13.0615   6
  -4   1   2 520.582 15.0999   5
   3  -1  -2 3.21426 0.40009   1
   3  -1  -2 3.63271 0.34653   3
   3  -1  -2 3.27467 0.44748   2
   3  -1  -2 3.24135 0.37637   6
  -3   1   2 4.60379 0.61766   5
  -3   1   2 3.29039 0.37433   6
   2  -1  -2 1283.76 33.8376   1
   2  -1  -2 1303.46 31.4145   6
   2  -1  -2 1333.60 31.0773   3
  -2   1   2 1310.92 31.1422   3
  -2   1   2 1334.67 36.4165   5
  -2   1   2 1290.89 31.3853   6
   1  -1  -2 1245.32 29.5709   6
   1  -1  -2 1277.92 29.6797   3
   1  -1  -2 1203.17 31.9440   1
  -1   1   2 1245.30 29.3046   3
  -1   1   2 1241.06 31.9149   4
  -1   1   2 1197.69 34.2739   5
   0  -1  -2 1209.02 30.0660   1
   0  -1  -2 1127.19 27.5486   6
   0   1   2 1129.25 32.0680   5
  -1  -1  -2 48.7300 1.23644   6
  -1  -1  -2 48.7411 1.23079   6
   1   1   2 47.7234 1.75104   5
   1   1   2 48.0531 1.46060   2
   2   1   2 17.2673 0.88085   5
   2   1   2 16.6706 1.04137   1
   2   1   2 17.2258 0.67585   2
  -3  -1  -2 1012.75 26.9933   1
  -3  -1  -2 1023.47 24.1526   6
  -3  -1  -2 1018.45 24.1453   6
   3   1   2 997.671 27.0005   1
   3   1   2 1027.62 26.2616   2
   3   1   2 991.686 26.1963   2
  -4  -1  -2 110.085 2.94366   6
  -4  -1  -2 113.555 2.96037   6
  -4  -1  -2 104.930 3.92960   1
   4   1   2 106.857 3.29090   2
   4   1   2 109.583 3.40189   2
   4   1   2 107.996 3.96589   1
  -5  -1  -2 13.5297 1.46530   1
  -5  -1  -2 10.1480 0.63251   6
  -5  -1  -2 11.1669 0.64702   6
   5   1   2 10.6388 0.74126   2
   5   1   2 12.7054 1.38947   1
   5   1   2 10.5577 0.84749   2
  -6  -1  -2 22.9805 1.09842   6
   6   1   2 22.5980 1.24461   2
   6   1   2 23.2992 1.75112   1
  -7  -1  -2 20.3750 1.13354   6
   7   1   2 19.2617 1.27210   2
   7   1   2 21.3092 1.81077   1
  -8  -1  -2 4.34074 0.72797   6
   8   1   2 5.76127 0.87812   2
   8   1   2 5.52468 1.11677   1
  -9  -1  -2 18.2797 1.38144   6
   9   1   2 18.7094 2.21676   1
   9   1   2 17.0421 1.72806   2
 -10  -1  -2 1.64219 0.69922   6
  10   1   2 2.54571 0.98930   2
  10   1   2 3.38237 1.33615   1
 -11  -1  -2 0.61638 0.66260   6
  11   1   2 -0.7863 0.99549   1
  11   1   2 -0.3506 0.87275   2
  12  -2  -2 1.16496 1.06002   2
 -12   2   2 1.10395 0.92118   6
  11  -2  -2 16.2142 2.03146   2
 -11   2   2 16.3309 1.82313   6
  10  -2  -2 3.31129 0.96567   1
  10  -2  -2 3.32197 0.95611   2
 -10   2   2 3.41083 0.85784   6
   9  -2  -2 83.9754 3.71200   2
   9  -2  -2 88.1739 3.52610   1
  -9   2   2 82.8779 3.33831   6
   8  -2  -2 16.5618 1.41822   2
   8  -2  -2 18.7976 1.38361   1
  -8   2   2 18.8895 1.32708   6
   7  -2  -2 1.31975 0.34269   3
   7  -2  -2 1.40659 0.50577   1
   7  -2  -2 0.69201 0.41165   2
  -7   2   2 -0.1549 0.25859   6
   6  -2  -2 34.4540 1.60522   1
   6  -2  -2 33.2344 1.32453   3
   6  -2  -2 34.0900 1.74810   2
  -6   2   2 30.4317 1.50087   6
  -6   2   2 31.1994 1.78781   5
   5  -2  -2 8.20503 0.94272   2
   5  -2  -2 8.58969 0.69705   1
   5  -2  -2 8.13382 0.56505   3
  -5   2   2 8.85808 1.03720   5
  -5   2   2 9.02076 0.43632   3
  -5   2   2 8.16754 0.78601   6
  -5   2   2 8.48342 0.41305   3
   4  -2  -2 515.263 12.6766   6
   4  -2  -2 502.959 12.2975   3
   4  -2  -2 489.143 13.3771   1
   4  -2  -2 500.841 13.6604   2
  -4   2   2 497.568 14.6986   5
  -4   2   2 491.675 12.5850   6
  -4   2   2 516.765 12.2536   3
   3  -2  -2 102.265 3.05800   1
   3  -2  -2 98.6111 3.25009   2
   3  -2  -2 108.762 3.01000   6
   3  -2  -2 106.052 2.82963   3
  -3   2   2 101.083 2.96336   6
   2  -2  -2 69.0148 1.91947   3
   2  -2  -2 68.0074 2.12263   1
   2  -2  -2 69.3303 2.08682   6
  -2   2   2 71.0084 2.01209   3
  -2   2   2 67.2674 2.02320   6
   1  -2  -2 688.604 16.7962   6
   1  -2  -2 708.377 18.1603   1
  -1   2   2 683.930 18.1515   2
  -1   2   2 672.388 19.5160   5
  -1   2   2 687.023 16.6130   3
  -1   2   2 697.069 16.6064   3
  -1   2   2 698.391 16.7066   6
   0  -2  -2 40.0475 1.56462   1
   0  -2  -2 39.7630 1.31666   6
   0  -2  -2 43.0334 1.09511   3
   0   2   2 41.0916 1.23729   3
   0   2   2 40.7041 1.61110   5
   0   2   2 41.4548 1.48138   2
  -2  -2  -2 588.415 13.9490   6
  -2  -2  -2 564.711 13.9825   6
   2   2   2 568.716 16.1708   5
   2   2   2 575.326 15.1734   2
  -3  -2  -2 30.9712 1.07544   6
  -3  -2  -2 29.2937 1.09633   6
  -3  -2  -2 27.4577 1.58276   1
   3   2   2 28.4288 1.61465   1
   3   2   2 29.4739 1.20755   5
   3   2   2 28.4281 1.24549   2
  -4  -2  -2 33.4825 1.26076   6
  -4  -2  -2 33.8105 1.29722   6
  -4  -2  -2 34.0316 1.91122   1
   4   2   2 33.2899 1.89446   1
   4   2   2 35.0014 1.48092   2
   4   2   2 34.9210 1.35317   5
  -5  -2  -2 21.3657 1.05548   6
  -5  -2  -2 24.2867 1.65013   1
   5   2   2 19.9604 1.57588   1
  -6  -2  -2 3.06580 0.53142   6
   6   2   2 3.01175 0.58287   2
   6   2   2 2.13168 0.76198   1
  -7  -2  -2 26.8017 1.40335   6
   7   2   2 29.3759 2.18250   1
   7   2   2 24.1829 1.52694   2
  -8  -2  -2 2.99327 0.65791   6
   8   2   2 1.89425 0.59242   2
   8   2   2 2.18554 0.89166   1
  -9  -2  -2 2.94051 0.78059   6
   9   2   2 2.20383 0.78249   2
   9   2   2 1.46446 1.07645   1
 -10  -2  -2 7.54123 1.27724   6
  10   2   2 6.16149 1.26105   2
  10   2   2 10.6301 1.93611   1
  12  -3  -2 0.43704 1.02239   2
 -12   3   2 0.22508 0.76883   6
  11  -3  -2 0.69844 0.83713   2
 -11   3   2 0.84158 0.66251   6
  10  -3  -2 1.92993 0.86420   2
 -10   3   2 2.14799 0.72161   6
   9  -3  -2 6.61202 1.02241   1
   9  -3  -2 4.94631 1.05321   2
  -9   3   2 5.86128 0.95403   6
   8  -3  -2 23.9397 1.68787   2
   8  -3  -2 23.4313 1.46716   1
  -8   3   2 21.6233 1.44487   6
   7  -3  -2 35.5160 1.98398   2
   7  -3  -2 39.6089 1.79609   1
  -7   3   2 39.7371 1.84548   6
   6  -3  -2 37.6505 1.89075   2
   6  -3  -2 37.3462 1.63591   1
   6  -3  -2 38.6371 1.48558   3
  -6   3   2 37.0282 1.68922   6
  -6   3   2 38.6181 2.11188   5
   5  -3  -2 0.50730 0.27591   2
   5  -3  -2 0.34037 0.17182   3
   5  -3  -2 0.25137 0.22751   1
  -5   3   2 0.29254 0.13979   3
  -5   3   2 0.15692 0.22944   6
  -5   3   2 0.13635 0.12563   3
  -5   3   2 0.61577 0.41134   5
   4  -3  -2 70.6845 2.33335   1
   4  -3  -2 76.1111 2.38202   6
   4  -3  -2 71.3971 2.64904   2
   4  -3  -2 72.6606 2.20701   3
  -4   3   2 74.8071 2.40295   6
  -4   3   2 75.0705 3.04697   5
  -4   3   2 72.6528 2.17177   3
   3  -3  -2 17.6527 0.81814   1
   3  -3  -2 19.2300 0.79353   3
   3  -3  -2 20.5276 0.95715   6
  -3   3   2 18.1530 0.87963   6
  -3   3   2 19.2084 1.23419   5
   2  -3  -2 6.68252 0.55698   2
   2  -3  -2 6.55410 0.40903   3
   2  -3  -2 5.98159 0.45160   1
   2  -3  -2 5.88101 0.49177   6
  -2   3   2 7.10120 0.62909   2
  -2   3   2 5.58113 0.46102   3
  -2   3   2 6.50089 0.82757   5
  -2   3   2 6.82333 0.47511   6
   1  -3  -2 35.8354 1.15845   3
   1  -3  -2 35.6866 1.38876   1
   1  -3  -2 36.3331 1.32956   6
  -1   3   2 32.3047 1.43050   2
  -1   3   2 35.2516 1.24070   3
  -1   3   2 37.1767 1.23880   6
  -1   3   2 32.0642 1.54575   5
   0  -3  -2 9.34668 0.59012   6
   0  -3  -2 9.38202 0.68042   1
   0   3   2 9.83249 0.72859   5
   0   3   2 9.06636 0.52900   3
  -1  -3  -2 535.588 14.5542   1
  -1  -3  -2 558.417 14.1693   4
  -1  -3  -2 516.590 13.1937   6
   1   3   2 537.435 14.6178   1
   1   3   2 520.895 14.2891   2
   1   3   2 539.515 12.9657   3
   1   3   2 523.122 15.1573   5
  -2  -3  -2 8.76124 0.63731   4
  -2  -3  -2 7.43522 0.86136   1
   2   3   2 8.50883 0.62922   5
   2   3   2 7.76120 0.65893   2
   2   3   2 9.41634 0.84769   1
  -3  -3  -2 59.0139 2.28551   4
  -3  -3  -2 57.5593 1.98884   6
  -3  -3  -2 57.9575 2.57790   1
   3   3   2 56.9344 1.98079   5
   3   3   2 58.7941 2.59021   1
   3   3   2 59.3606 2.22454   2
  -5  -3  -2 30.8985 1.42798   6
   5   3   2 29.7383 1.98144   1
  -6  -3  -2 22.5484 1.28878   6
   6   3   2 22.7753 1.41454   2
   6   3   2 21.0202 1.78594   1
  -7  -3  -2 1.15493 0.44986   6
   7   3   2 0.75410 0.71713   1
   7   3   2 0.73211 0.45628   2
  -8  -3  -2 0.52659 0.42946   6
   8   3   2 -0.1182 0.39352   2
   8   3   2 0.22543 0.66987   1
  -9  -3  -2 8.40882 1.18016   6
   9   3   2 10.6956 1.94348   1
   9   3   2 8.57499 1.32801   2
 -10  -3  -2 4.18438 0.97282   6
  10   3   2 2.26489 1.04118   2
  10   3   2 1.02868 1.18853   1
  12  -4  -2 2.39216 1.12487   2
 -12   4   2 2.22240 0.96849   6
  11  -4  -2 -0.0342 0.67144   2
 -11   4   2 -0.6411 0.48938   6
  10  -4  -2 1.68756 0.75482   2
 -10   4   2 0.45650 0.50658   6
   9  -4  -2 6.88161 1.16077   2
  -9   4   2 9.90423 1.21415   6
   8  -4  -2 2.18680 0.67665   2
   8  -4  -2 2.95510 0.65362   1
  -8   4   2 2.27015 0.58114   6
   7  -4  -2 2.12519 0.47703   1
   7  -4  -2 1.92897 0.61528   2
  -7   4   2 1.04245 0.40968   6
   6  -4  -2 2.10002 0.41221   1
   6  -4  -2 1.90436 0.38537   3
   6  -4  -2 2.60523 0.60511   2
  -6   4   2 0.85292 0.58871   5
  -6   4   2 1.67305 0.42023   6
   5  -4  -2 135.107 3.78614   3
   5  -4  -2 129.016 4.43101   2
   5  -4  -2 131.316 3.95896   1
  -5   4   2 133.644 3.52888   3
  -5   4   2 133.960 3.47881   3
  -5   4   2 135.215 5.03051   5
  -5   4   2 136.288 4.04553   6
   4  -4  -2 27.8474 1.44934   2
   4  -4  -2 27.4346 1.09315   3
   4  -4  -2 29.3277 1.29556   6
   4  -4  -2 26.0608 1.09756   1
  -4   4   2 23.4491 1.63069   5
  -4   4   2 26.3691 1.22668   6
  -4   4   2 27.6458 1.11818   3
   3  -4  -2 115.517 3.39766   1
   3  -4  -2 111.971 3.70910   2
   3  -4  -2 117.803 3.46681   6
   3  -4  -2 112.803 3.17768   3
  -3   4   2 112.928 3.33437   6
   2  -4  -2 11.5679 0.61531   3
   2  -4  -2 11.9328 0.82180   2
   2  -4  -2 10.5306 0.67328   1
   2  -4  -2 11.4886 0.76331   6
  -2   4   2 12.0055 0.71156   3
  -2   4   2 10.9720 0.87713   2
  -2   4   2 12.5832 1.01825   5
  -2   4   2 9.58035 0.64545   6
   1  -4  -2 285.245 7.06946   3
   1  -4  -2 285.929 7.83448   1
   1  -4  -2 272.945 7.35293   6
  -1   4   2 282.058 7.19379   6
  -1   4   2 278.705 7.19711   3
  -1   4   2 277.248 7.99020   2
  -1   4   2 272.248 8.57096   5
   0  -4  -2 129.716 3.84489   6
   0  -4  -2 133.279 3.51841   3
   0  -4  -2 130.999 4.15828   1
   0   4   2 132.797 4.42379   5
   0   4   2 133.426 3.65308   6
   0   4   2 132.632 3.70963   3
   0   4   2 131.344 4.21173   2
  -1  -4  -2 0.50912 0.21243   4
  -1  -4  -2 0.44689 0.25763   1
  -1  -4  -2 0.40177 0.11756   3
  -1  -4  -2 0.27539 0.22378   6
   1   4   2 0.67661 0.34184   5
   1   4   2 0.49696 0.35168   1
   1   4   2 1.00155 0.28432   3
   1   4   2 0.51856 0.28718   2
  -2  -4  -2 1.37620 0.43577   1
  -2  -4  -2 1.46454 0.35294   6
  -2  -4  -2 0.92047 0.32933   4
   2   4   2 2.47774 0.40124   3
   2   4   2 1.59767 0.43240   2
   2   4   2 1.13679 0.38291   5
   2   4   2 1.04040 0.45339   1
  -3  -4  -2 163.889 4.58727   6
  -3  -4  -2 158.054 5.38153   1
  -3  -4  -2 156.531 4.93337   4
   3   4   2 157.651 4.30644   3
   3   4   2 150.895 4.72844   5
   3   4   2 150.782 4.93639   2
   3   4   2 151.869 5.34199   1
  -4  -4  -2 0.00479 0.29941   1
  -4  -4  -2 2.04735 0.59131   4
   4   4   2 0.18728 0.27180   1
   4   4   2 0.89515 0.42196   2
  -5  -4  -2 26.5077 1.42136   6
   5   4   2 26.7300 1.58443   2
   5   4   2 25.0700 1.89433   1
  -6  -4  -2 2.32580 0.56677   6
   6   4   2 3.96124 0.98888   1
   6   4   2 3.56676 0.74986   2
  -7  -4  -2 0.44872 0.41051   6
   7   4   2 2.39594 0.91907   1
   7   4   2 0.52806 0.56265   2
  -8  -4  -2 11.1769 1.34956   6
   8   4   2 5.52355 1.02651   2
   8   4   2 11.6051 1.80320   1
  -9  -4  -2 3.51360 0.94386   6
   9   4   2 2.65262 1.42716   1
   9   4   2 3.36859 0.91131   2
 -10  -4  -2 0.66830 0.78766   6
  10   4   2 2.02896 1.17793   1
  10   4   2 1.46562 1.07128   2
  12  -5  -2 -0.1307 0.96162   2
 -12   5   2 0.74260 0.71409   6
  11  -5  -2 1.37618 0.97104   2
 -11   5   2 1.24361 0.74671   6
  10  -5  -2 7.19105 1.39948   2
 -10   5   2 7.37678 1.10731   6
   9  -5  -2 4.64375 1.06824   2
  -9   5   2 4.46409 0.86854   6
   8  -5  -2 22.7164 1.70516   2
  -8   5   2 22.5675 1.50811   6
   7  -5  -2 0.14011 0.38389   2
  -7   5   2 0.01010 0.29155   6
   6  -5  -2 9.77020 0.73047   3
   6  -5  -2 9.16950 1.12486   2
   6  -5  -2 8.82832 0.65449   1
  -6   5   2 9.02654 0.97636   6
   5  -5  -2 33.2256 1.33484   1
   5  -5  -2 35.5262 1.40341   3
   5  -5  -2 36.0042 1.81353   2
  -5   5   2 34.6761 2.16888   5
  -5   5   2 34.3573 1.21963   3
  -5   5   2 33.9373 1.58186   6
   4  -5  -2 0.28667 0.27686   2
   4  -5  -2 0.15013 0.19278   1
   4  -5  -2 -0.1240 0.27004   6
   4  -5  -2 -0.0006 0.14541   3
  -4   5   2 0.43640 0.23169   3
  -4   5   2 0.33947 0.23676   6
  -4   5   2 -0.0908 0.38624   5
   3  -5  -2 63.9538 2.31846   6
   3  -5  -2 66.7229 2.51911   2
   3  -5  -2 62.7322 2.05484   3
   3  -5  -2 64.2058 2.14810   1
  -3   5   2 65.6716 2.60101   2
  -3   5   2 60.9900 2.87145   5
  -3   5   2 59.9779 2.14544   6
   2  -5  -2 36.1908 1.38479   3
   2  -5  -2 37.3290 1.62253   6
   2  -5  -2 38.5294 1.52788   1
  -2   5   2 37.0675 1.99636   5
  -2   5   2 37.4310 1.50959   3
  -2   5   2 40.0948 1.86277   2
  -2   5   2 37.1222 1.48865   6
   1  -5  -2 468.453 13.0587   1
   1  -5  -2 485.137 11.9205   3
   1  -5  -2 470.633 12.3179   6
   1  -5  -2 494.502 13.2796   2
  -1   5   2 476.816 14.3011   5
  -1   5   2 473.642 12.0866   3
  -1   5   2 495.337 12.1448   6
   0  -5  -2 13.4880 0.92262   6
   0  -5  -2 14.7851 0.99556   1
   0  -5  -2 14.4388 0.71271   3
   0   5   2 13.9629 1.07910   5
   0   5   2 13.9924 0.79774   6
   0   5   2 14.5476 1.02969   1
   0   5   2 14.1056 0.86574   3
   0   5   2 13.9243 1.08827   2
  -1  -5  -2 1.25324 0.35266   6
  -1  -5  -2 1.53755 0.47139   1
  -1  -5  -2 2.10480 0.40134   4
  -1  -5  -2 1.39783 0.23983   3
   1   5   2 1.90534 0.52047   2
   1   5   2 1.06871 0.33682   3
   1   5   2 1.56914 0.48498   5
   1   5   2 2.07891 0.52828   1
  -2  -5  -2 39.4580 1.73548   4
  -2  -5  -2 42.1734 2.12293   1
  -2  -5  -2 41.5744 1.80494   6
   2   5   2 42.9646 2.14706   1
   2   5   2 40.1394 1.98104   2
   2   5   2 41.1489 1.66789   3
   2   5   2 40.7551 1.78357   5
  -3  -5  -2 116.427 4.01242   4
  -3  -5  -2 121.244 3.83978   6
  -3  -5  -2 118.162 4.48115   1
   3   5   2 117.022 4.47581   1
   3   5   2 118.465 3.84369   5
   3   5   2 119.876 3.63606   3
   3   5   2 118.864 4.19022   2
  -4  -5  -2 54.2791 2.32769   6
  -4  -5  -2 57.2661 2.91033   1
  -4  -5  -2 56.9515 2.55503   4
   4   5   2 59.4653 2.94510   1
   4   5   2 55.8040 2.58481   2
  -5  -5  -2 14.3712 1.13619   6
   5   5   2 15.0214 1.72138   1
   5   5   2 13.2341 1.40638   2
  -6  -5  -2 0.46256 0.42685   6
   6   5   2 1.06933 0.57018   2
   6   5   2 1.63658 0.75788   1
  -7  -5  -2 4.85310 0.90584   6
   7   5   2 6.58754 1.41504   1
   7   5   2 3.12325 0.86218   2
  -8  -5  -2 1.28235 0.68097   6
   8   5   2 0.65060 0.69769   2
   8   5   2 1.86330 0.91678   1
  -9  -5  -2 -0.0378 0.58817   6
   9   5   2 1.74463 1.28294   1
   9   5   2 -0.4630 0.69539   2
  11  -6  -2 -0.3360 0.81701   2
 -11   6   2 0.49840 0.68085   6
  10  -6  -2 -0.3349 0.65036   2
 -10   6   2 0.56601 0.60975   6
   9  -6  -2 0.58389 0.63939   2
  -9   6   2 0.25104 0.47054   6
   8  -6  -2 36.6820 2.30075   2
  -8   6   2 32.3100 1.88906   6
   7  -6  -2 1.19846 0.59567   2
  -7   6   2 -0.0131 0.35316   6
   6  -6  -2 2.98475 0.50538   3
   6  -6  -2 3.36415 0.75780   2
  -6   6   2 4.01077 0.67255   6
   5  -6  -2 5.35427 0.82982   2
   5  -6  -2 5.15628 0.58815   3
  -5   6   2 4.81401 0.49071   3
  -5   6   2 4.63168 0.67279   6
   4  -6  -2 36.4095 1.49236   3
   4  -6  -2 39.0466 1.46429   1
   4  -6  -2 36.4756 1.90121   2
  -4   6   2 37.0563 1.49983   3
  -4   6   2 35.7136 1.62757   6
   3  -6  -2 3.06028 0.68115   2
   3  -6  -2 2.47724 0.39629   3
   3  -6  -2 3.22306 0.46807   1
   3  -6  -2 3.03987 0.55424   6
  -3   6   2 2.60198 0.76370   5
  -3   6   2 1.99581 0.41956   6
  -3   6   2 2.06043 0.57469   2
   2  -6  -2 12.6864 0.97085   6
   2  -6  -2 11.7280 0.74698   3
   2  -6  -2 12.2925 1.02637   2
   2  -6  -2 11.5143 0.80578   1
  -2   6   2 13.0220 0.89043   3
  -2   6   2 12.1405 0.83397   6
  -2   6   2 7.72617 0.99148   2
  -2   6   2 14.3018 1.24078   5
   1  -6  -2 34.3508 1.69407   6
   1  -6  -2 37.7824 1.68598   1
   1  -6  -2 37.4407 1.87022   2
   1  -6  -2 38.6131 1.45805   3
  -1   6   2 37.7217 1.73267   1
  -1   6   2 37.7701 1.57016   6
  -1   6   2 38.8803 1.97109   2
  -1   6   2 40.1390 1.67928   3
  -1   6   2 36.2881 2.01413   5
   0  -6  -2 10.8576 0.98612   2
   0  -6  -2 10.2002 0.90462   1
   0  -6  -2 10.8177 0.66529   3
   0  -6  -2 10.8897 1.03842   6
   0   6   2 10.8418 0.93023   1
   0   6   2 9.91405 1.08617   2
   0   6   2 11.0126 0.76908   6
   0   6   2 10.6468 0.85589   3
   0   6   2 11.3175 1.03939   5
  -1  -6  -2 13.6719 1.05187   6
  -1  -6  -2 16.3516 0.97303   4
  -1  -6  -2 16.1486 0.78761   3
  -1  -6  -2 16.4256 1.23905   1
   1   6   2 13.9849 1.00750   3
   1   6   2 15.4274 1.22601   1
   1   6   2 15.0938 1.16393   5
   1   6   2 16.6404 1.28085   2
  -2  -6  -2 -0.3792 0.33095   1
  -2  -6  -2 0.13457 0.13987   3
  -2  -6  -2 0.15788 0.30908   6
  -2  -6  -2 -0.4102 0.26243   4
   2   6   2 -0.0382 0.36458   1
   2   6   2 -0.3265 0.32913   5
   2   6   2 -0.0528 0.31625   3
   2   6   2 -0.0090 0.35502   2
  -3  -6  -2 44.0036 2.06467   4
  -3  -6  -2 39.8162 2.03729   6
  -3  -6  -2 38.2161 2.31496   1
   3   6   2 40.4604 1.89744   3
   3   6   2 41.7043 2.38446   1
   3   6   2 36.9360 2.21203   2
  -4  -6  -2 85.0845 3.23836   6
  -4  -6  -2 82.0745 3.36770   4
   4   6   2 88.4736 3.58507   2
   4   6   2 82.9006 3.80332   1
  -5  -6  -2 10.6401 1.37968   4
  -5  -6  -2 12.6732 1.35787   6
   5   6   2 9.31750 1.24090   2
   5   6   2 11.2074 1.63808   1
  -6  -6  -2 8.41248 1.17694   6
   6   6   2 9.26208 1.31258   2
   6   6   2 9.87944 1.64739   1
  -7  -6  -2 0.36163 0.52191   6
   7   6   2 -0.1288 0.61540   2
   7   6   2 0.72619 0.84221   1
  -8  -6  -2 0.10686 0.65125   6
   8   6   2 0.21036 0.77698   2
   8   6   2 2.48427 1.17577   1
  -9  -6  -2 13.3500 1.72688   6
   9   6   2 12.8281 2.13054   2
   9   6   2 17.7418 2.73636   1
  11  -7  -2 0.01429 1.04595   2
 -11   7   2 -0.1907 0.70284   6
  10  -7  -2 0.14277 0.78613   2
 -10   7   2 0.95246 0.69523   6
   9  -7  -2 1.10426 0.75219   2
  -9   7   2 0.25238 0.55436   6
   8  -7  -2 0.49478 0.59791   2
  -8   7   2 -0.5502 0.39978   6
   7  -7  -2 5.07658 0.99700   2
  -7   7   2 5.59571 0.90094   6
   6  -7  -2 0.61012 0.34469   3
   6  -7  -2 0.99963 0.52223   2
  -6   7   2 0.73351 0.43392   6
   5  -7  -2 46.4847 2.38845   2
   5  -7  -2 47.8020 1.90400   3
  -5   7   2 48.9621 2.11450   6
  -5   7   2 44.9443 1.60282   3
   4  -7  -2 157.746 5.46425   2
   4  -7  -2 159.897 4.63436   3
  -4   7   2 159.857 4.85837   6
  -4   7   2 162.448 4.58577   3
   3  -7  -2 48.4085 2.36558   2
   3  -7  -2 45.2432 1.82334   3
  -3   7   2 46.1432 2.65655   5
  -3   7   2 49.6894 2.00864   6
   2  -7  -2 0.54548 0.39725   6
   2  -7  -2 1.03049 0.29395   3
   2  -7  -2 0.35610 0.27747   1
   2  -7  -2 0.01656 0.34580   2
  -2   7   2 0.01201 0.36481   2
  -2   7   2 0.72789 0.33637   6
  -2   7   2 1.09598 0.40159   3
  -2   7   2 0.34950 0.31582   1
  -2   7   2 0.48551 0.54930   5
   1  -7  -2 10.9859 1.11286   6
   1  -7  -2 9.60676 0.87270   1
   1  -7  -2 8.87457 0.66784   3
  -1   7   2 10.3689 0.88861   1
  -1   7   2 7.84703 1.07043   2
  -1   7   2 10.4923 0.85059   6
  -1   7   2 8.33543 0.87841   3
  -1   7   2 9.73534 1.29706   5
   0  -7  -2 5.48665 0.83999   1
   0  -7  -2 4.21125 0.73717   6
   0   7   2 3.95676 0.69062   3
   0   7   2 4.39891 0.74761   1
   0   7   2 4.56075 0.90051   5
   0   7   2 5.01716 0.88544   2
  -1  -7  -2 45.5693 1.92880   4
  -1  -7  -2 43.9894 2.26062   1
  -1  -7  -2 45.5291 1.65484   3
  -1  -7  -2 42.9506 2.08520   6
   1   7   2 47.9951 2.43121   2
   1   7   2 43.2884 1.98402   3
   1   7   2 43.2051 2.25815   1
  -2  -7  -2 44.5530 1.53307   3
  -2  -7  -2 44.9327 2.20667   6
  -2  -7  -2 45.1593 2.46329   1
  -2  -7  -2 42.5877 2.04037   4
   2   7   2 50.9519 2.14348   3
   2   7   2 45.6654 2.43905   1
   2   7   2 47.2244 2.48797   2
  -3  -7  -2 0.19544 0.49086   6
  -3  -7  -2 0.05383 0.40871   4
  -3  -7  -2 0.45168 0.50552   1
   3   7   2 0.15057 0.50726   2
   3   7   2 -0.5736 0.40364   3
   3   7   2 0.22167 0.51316   1
  -4  -7  -2 43.8911 2.26287   6
   4   7   2 43.0276 2.62379   1
   4   7   2 43.2529 2.53731   2
  -5  -7  -2 1.96170 0.68737   6
   5   7   2 3.20574 0.88970   2
   5   7   2 2.60088 0.94158   1
  -6  -7  -2 3.03197 0.85853   6
   6   7   2 2.26888 0.86082   2
   6   7   2 1.72807 0.98358   1
  -7  -7  -2 10.8204 1.54104   6
   7   7   2 15.5031 2.16906   1
   7   7   2 12.2142 1.85389   2
  -8  -7  -2 20.7979 2.16405   6
   8   7   2 19.9168 2.44226   2
   8   7   2 20.5723 2.73512   1
  10  -8  -2 1.84091 1.07136   2
 -10   8   2 1.16228 0.66103   6
   9  -8  -2 -0.3730 0.69207   2
  -9   8   2 0.45218 0.61613   6
   8  -8  -2 0.52574 0.66026   2
  -8   8   2 1.06260 0.63565   6
   7  -8  -2 4.80822 1.12713   2
  -7   8   2 2.29038 0.73053   6
   6  -8  -2 6.75827 1.21474   2
   6  -8  -2 6.36780 0.81444   3
  -6   8   2 7.40811 0.98132   6
   5  -8  -2 122.280 3.92321   3
   5  -8  -2 124.485 4.76584   2
  -5   8   2 117.759 3.45244   3
  -5   8   2 125.761 4.18019   6
   4  -8  -2 1.55317 0.48317   3
   4  -8  -2 2.74565 0.80105   2
  -4   8   2 1.42036 0.46966   3
  -4   8   2 1.23479 0.52819   6
   3  -8  -2 22.2900 1.68625   2
   3  -8  -2 21.0243 1.23005   3
  -3   8   2 23.5456 1.39965   6
  -3   8   2 23.6889 1.34458   3
   2  -8  -2 25.1608 1.30928   3
   2  -8  -2 24.9690 1.74093   2
  -2   8   2 25.3925 1.46924   6
  -2   8   2 25.9265 1.45355   3
   1  -8  -2 8.05743 1.02568   6
   1  -8  -2 7.77073 0.79601   3
   1  -8  -2 8.92803 1.03135   1
  -1   8   2 8.61553 1.25088   2
  -1   8   2 8.30771 0.98778   3
  -1   8   2 9.10491 1.00760   1
   0  -8  -2 9.18980 1.11787   6
   0  -8  -2 8.93241 1.07821   1
   0  -8  -2 8.20517 0.68286   3
   0   8   2 6.77799 0.87092   3
   0   8   2 7.52583 1.17647   2
   0   8   2 6.89511 1.00893   1
  -1  -8  -2 150.594 4.98711   4
  -1  -8  -2 152.406 5.04152   6
  -1  -8  -2 148.008 5.28397   1
  -1  -8  -2 146.789 4.28354   3
   1   8   2 157.763 5.34816   1
   1   8   2 145.796 4.73573   3
   1   8   2 144.327 5.42450   2
  -2  -8  -2 0.25282 0.22093   3
  -2  -8  -2 1.59475 0.60424   6
  -2  -8  -2 0.78343 0.51019   1
   2   8   2 0.59761 0.63250   2
   2   8   2 0.17791 0.44320   3
   2   8   2 0.07861 0.53825   1
  -3  -8  -2 1.52229 0.66748   6
   3   8   2 1.93052 0.75387   1
   3   8   2 -0.1345 0.45419   3
   3   8   2 1.62062 0.76143   2
  -4  -8  -2 0.70867 0.62116   6
   4   8   2 1.13813 0.76146   1
   4   8   2 0.42191 0.62827   2
  -5  -8  -2 -0.0355 0.44886   6
   5   8   2 0.08342 0.66824   2
   5   8   2 0.43213 0.76404   1
  -6  -8  -2 15.8062 1.78427   6
   6   8   2 16.7482 2.08498   2
   6   8   2 18.6849 2.33773   1
  -7  -8  -2 3.15463 0.96579   6
   7   8   2 2.94154 1.29101   1
   7   8   2 4.20345 1.33344   2
  -8  -8  -2 2.15779 0.93234   6
   8   8   2 1.36063 1.51625   1
   8   8   2 1.58954 1.29153   2
  10  -9  -2 0.80826 1.17094   2
 -10   9   2 -0.2920 0.69508   6
   9  -9  -2 4.49576 1.30711   2
  -9   9   2 0.10464 0.69225   6
   8  -9  -2 0.69174 0.80517   2
  -8   9   2 1.12025 0.69744   6
   7  -9  -2 0.40037 0.68368   2
  -7   9   2 1.15551 0.59469   6
   6  -9  -2 19.2507 1.33253   3
   6  -9  -2 17.0626 1.97804   2
  -6   9   2 17.6198 1.46841   6
   5  -9  -2 -0.2158 0.31388   3
   5  -9  -2 -0.2942 0.61084   2
  -5   9   2 0.52986 0.28272   3
  -5   9   2 0.33065 0.42967   6
   4  -9  -2 0.32872 0.62034   2
   4  -9  -2 0.20936 0.32033   3
  -4   9   2 -0.0231 0.30366   3
  -4   9   2 0.14489 0.44845   6
   3  -9  -2 25.3750 2.05098   2
   3  -9  -2 18.5013 1.22164   3
  -3   9   2 20.8346 1.44091   6
  -3   9   2 19.7089 1.30453   3
   2  -9  -2 0.47954 0.31330   3
  -2   9   2 0.65601 0.43802   3
   1  -9  -2 0.63867 0.31670   3
  -1   9   2 0.42692 0.43955   3
   0  -9  -2 56.5066 2.19242   3
   0  -9  -2 57.2310 2.74005   6
   0  -9  -2 57.8864 2.66620   1
   0   9   2 56.3735 2.51076   3
   0   9   2 61.8760 2.86333   1
  -1  -9  -2 0.58811 0.29786   3
  -1  -9  -2 0.31351 0.56324   6
   1   9   2 1.84755 0.80846   2
   1   9   2 -0.1390 0.51449   1
   1   9   2 0.84868 0.53825   3
  -2  -9  -2 79.7876 2.60542   3
  -2  -9  -2 85.6673 3.54882   6
   2   9   2 82.1824 3.91130   2
   2   9   2 78.9716 3.22878   3
   2   9   2 83.6453 3.70614   1
  -3  -9  -2 0.30592 0.56552   6
   3   9   2 0.49766 0.47418   3
   3   9   2 -0.2175 0.57815   2
   3   9   2 0.54315 0.65896   1
  -4  -9  -2 17.5879 1.83768   6
   4   9   2 18.0833 2.12434   2
   4   9   2 17.2340 2.04213   1
   4   9   2 15.7305 1.64507   3
  -5  -9  -2 0.41633 0.67752   6
   5   9   2 1.28934 0.84428   1
   5   9   2 0.28869 0.82286   2
  -6  -9  -2 -0.5306 0.68972   6
   6   9   2 0.16091 0.91322   2
   6   9   2 0.36221 0.92566   1
  -7  -9  -2 1.35785 0.95475   6
   7   9   2 0.05139 1.19751   2
   7   9   2 3.47839 1.37991   1
   9 -10  -2 -0.5016 0.84909   2
  -9  10   2 0.29987 0.68111   6
   8 -10  -2 0.88439 1.03595   2
  -8  10   2 1.02740 0.72609   6
   7 -10  -2 2.83667 1.10431   2
  -7  10   2 0.78353 0.63137   6
   6 -10  -2 2.71356 0.68973   3
   6 -10  -2 2.03356 0.95283   2
  -6  10   2 1.19155 0.62137   6
   5 -10  -2 4.34199 1.15488   2
   5 -10  -2 4.24813 0.82060   3
  -5  10   2 4.27655 0.92806   6
  -5  10   2 2.81877 0.43623   3
   4 -10  -2 0.46004 0.35186   3
  -4  10   2 -0.0081 0.45396   6
  -4  10   2 -0.0940 0.33567   3
   3 -10  -2 2.02512 0.57413   3
  -3  10   2 0.99761 0.47484   3
   2 -10  -2 8.48610 0.94536   3
  -2  10   2 8.49113 1.06578   3
   1 -10  -2 16.8976 1.13158   3
  -1  10   2 16.5944 1.37149   3
   0 -10  -2 5.93802 0.77194   3
   0  10   2 5.83084 0.97664   3
  -1 -10  -2 1.83712 0.45332   3
   1  10   2 1.54376 0.63520   3
  -2 -10  -2 7.87213 1.32573   6
  -2 -10  -2 9.76678 0.88020   3
   2  10   2 10.9245 1.49672   1
   2  10   2 11.7320 1.39154   3
  -3 -10  -2 2.01987 0.83801   6
   3  10   2 2.17604 0.98922   2
   3  10   2 3.32467 0.91603   3
   3  10   2 2.10633 0.96348   1
  -4 -10  -2 3.53341 1.00443   6
   4  10   2 6.78288 1.44651   1
   4  10   2 5.05817 1.27550   2
   4  10   2 4.00194 0.96088   3
  -5 -10  -2 7.39598 1.37989   6
   5  10   2 9.83967 1.71472   1
   5  10   2 11.2148 1.94751   2
  -6 -10  -2 -0.3035 0.84675   6
   6  10   2 -0.2402 1.03561   2
   6  10   2 0.94960 1.19385   1
   8 -11  -2 -0.1365 1.09752   2
  -8  11   2 0.36214 0.74749   6
   7 -11  -2 6.60373 1.75893   2
  -7  11   2 6.27627 1.25788   6
   6 -11  -2 0.62474 0.56096   3
   5 -11  -2 1.81186 0.61670   3
   4 -11  -2 0.22601 0.43702   3
  -4  11   2 0.59798 0.42881   3
   3 -11  -2 -0.0537 0.39490   3
  -3  11   2 0.05251 0.43330   3
   2 -11  -2 0.47912 0.35339   3
  -2  11   2 1.33080 0.56151   3
   1 -11  -2 -0.0200 0.33641   3
  -1  11   2 0.21161 0.54127   3
   0 -11  -2 4.61281 0.76113   3
   0  11   2 2.83518 0.77946   3
  -1 -11  -2 11.7539 1.10614   3
   1  11   2 12.0280 1.40450   3
  -2 -11  -2 0.22450 0.34579   3
   2  11   2 0.37610 0.58621   3
   3  11   2 1.14203 0.77972   3
   4  11   2 6.55470 1.36470   1
   4  11   2 5.28473 1.09228   3
   5  11   2 2.62697 1.17652   1
   7 -12  -2 1.12680 0.69944   3
   6 -12  -2 -0.0317 0.42401   3
   5 -12  -2 3.12980 0.84607   3
   4 -12  -2 0.97732 0.55710   3
  -4  12   2 -0.1626 0.38684   3
   3 -12  -2 13.5700 1.41250   3
  -3  12   2 14.5365 1.20702   3
   2 -12  -2 1.15975 0.53393   3
  -2  12   2 2.51957 0.73115   3
   1 -12  -2 3.54438 0.73637   3
  -1  12   2 3.91571 0.88376   3
   0 -12  -2 1.67001 0.55539   3
   0  12   2 3.15346 0.89188   3
  -1 -12  -2 -0.1050 0.42006   3
   1  12   2 -0.5319 0.59592   3
   2  12   2 0.64425 0.78286   3
   3  12   2 1.37892 0.91173   3
   5 -13  -2 0.63282 0.63609   3
   4 -13  -2 0.99308 0.62868   3
   3 -13  -2 1.83333 0.74375   3
  -3  13   2 0.22921 0.49101   3
   2 -13  -2 4.14663 0.89079   3
  -2  13   2 6.11878 1.03100   3
   1 -13  -2 -0.1201 0.39637   3
  -1  13   2 1.13721 0.66262   3
   0 -13  -2 28.5931 1.72624   3
   0  13   2 23.9240 1.87876   3
  -1 -13  -2 14.1839 1.30340   3
   1  13   2 12.8618 1.56911   3
   4  13  -3 14.3893 1.44284   3
  -4 -13   3 10.9225 1.81990   4
  -4 -13   3 17.2927 1.68607   3
   3  13  -3 1.49982 0.68095   3
  -3 -13   3 0.28387 0.85597   4
  -3 -13   3 1.57945 0.68615   3
   2  13  -3 3.54741 0.71934   3
  -2 -13   3 3.63957 1.34427   4
  -2 -13   3 4.44295 0.93675   3
  -1 -13   3 9.38281 1.24347   3
   0 -13   3 0.37260 0.57453   3
   1 -13   3 2.91334 0.85361   3
  -2  13  -3 0.51222 0.72637   6
  -3  13  -3 0.58615 0.78261   6
   3 -13   3 0.54354 1.10494   2
   6  12  -3 1.51448 0.76566   3
  -6 -12   3 1.06848 0.64461   3
  -6 -12   3 0.92534 1.06417   4
   5  12  -3 3.08145 0.86044   3
  -5 -12   3 1.45155 0.62036   3
  -5 -12   3 1.35521 0.90326   4
   4  12  -3 18.4733 1.49620   3
  -4 -12   3 19.7854 1.54966   3
  -4 -12   3 16.3652 2.06074   4
   3  12  -3 2.13092 0.68412   3
  -3 -12   3 2.48064 0.70770   3
  -3 -12   3 2.93891 1.14655   4
   2  12  -3 26.6166 1.54313   3
  -2 -12   3 27.9270 1.77792   3
   1  12  -3 9.14545 0.83954   3
  -1 -12   3 10.0856 1.33131   3
   0 -12   3 -0.2687 0.36809   3
  -1  12  -3 0.12587 0.60320   6
   1 -12   3 1.00116 0.51292   3
   1 -12   3 0.21184 0.86160   2
   1 -12   3 0.15561 0.75196   2
  -2  12  -3 0.06592 0.60336   6
   2 -12   3 -0.2672 0.82863   2
  -3  12  -3 8.50635 1.33195   6
   3 -12   3 10.0918 1.88964   2
  -4  12  -3 0.63042 0.67835   6
   4 -12   3 0.56964 1.13100   2
  -5  12  -3 0.41915 0.73085   6
   5 -12   3 0.76275 1.11125   2
   7  11  -3 0.55778 0.78946   3
   7  11  -3 1.51240 1.29717   1
  -7 -11   3 0.84221 1.07223   4
   6  11  -3 -0.4049 0.55202   3
  -6 -11   3 -0.4659 0.65848   4
  -6 -11   3 -0.3691 0.46355   3
   5  11  -3 5.04468 1.01496   3
  -5 -11   3 5.14666 1.26207   4
  -5 -11   3 4.72238 0.89482   3
   4  11  -3 1.34583 0.60354   3
  -4 -11   3 1.50642 0.57393   3
  -4 -11   3 1.88248 0.86040   4
   3  11  -3 0.17805 0.42717   3
  -3 -11   3 0.10338 0.64487   4
  -3 -11   3 0.53486 0.41601   3
   2  11  -3 1.83568 0.53205   3
  -2 -11   3 1.50918 0.59415   3
   1  11  -3 0.46468 0.36641   3
  -1 -11   3 0.30454 0.41442   3
   0  11  -3 1.27717 0.69944   6
   0 -11   3 1.11071 0.73286   2
   0 -11   3 2.03398 0.95527   2
   0 -11   3 1.05054 0.52895   3
  -1  11  -3 0.33852 0.55762   6
   1 -11   3 1.21259 0.48017   3
   1 -11   3 1.08166 0.81923   2
  -2  11  -3 10.6733 1.32562   6
   2 -11   3 13.0275 1.90329   2
  -3  11  -3 3.48661 0.91130   6
   3 -11   3 1.51767 0.99366   2
  -4  11  -3 0.01612 0.56942   6
   4 -11   3 0.01381 0.91369   2
  -5  11  -3 4.22359 0.97844   6
   5 -11   3 6.00219 1.47948   2
  -6  11  -3 -0.7003 0.52016   6
   6 -11   3 1.16820 0.99032   2
   8  10  -3 7.79193 1.80279   1
   8  10  -3 5.05955 1.11759   3
  -8 -10   3 2.07590 1.15492   4
   7  10  -3 0.07897 0.65049   3
   7  10  -3 -0.0869 1.08836   1
  -7 -10   3 0.22154 0.40315   3
  -7 -10   3 -0.8444 0.67340   4
   6  10  -3 1.19443 0.68061   3
   6  10  -3 1.18227 1.07500   1
  -6 -10   3 1.77026 0.91236   4
  -6 -10   3 1.83377 0.62076   3
   5  10  -3 6.62518 1.33495   1
   5  10  -3 4.93024 0.94390   3
  -5 -10   3 2.85152 0.70143   3
  -5 -10   3 3.72104 1.09198   4
   4  10  -3 7.45353 1.04410   3
  -4 -10   3 8.85165 1.08479   3
  -4 -10   3 7.37574 1.33177   4
   3  10  -3 5.10575 0.81232   3
  -3 -10   3 3.52983 0.96256   4
  -3 -10   3 4.25025 0.76914   3
   2  10  -3 -0.1081 0.31506   3
  -2 -10   3 0.39913 0.36517   3
   1  10  -3 0.42218 0.33817   3
   1  10  -3 -0.2495 0.46453   6
   1  10  -3 0.21628 0.51284   6
  -1 -10   3 0.02035 0.30929   3
  -1 -10   3 0.36028 0.70894   2
   0  10  -3 17.4545 1.41388   6
   0 -10   3 21.6411 2.22702   2
   0 -10   3 19.4846 2.16302   2
   0 -10   3 18.7902 1.26817   3
  -1  10  -3 36.0913 1.99890   6
   1 -10   3 37.4410 2.51201   2
   1 -10   3 37.2759 1.84368   3
  -2  10  -3 3.42143 0.74345   6
   2 -10   3 5.86964 1.22183   2
  -3  10  -3 2.17180 0.71940   6
   3 -10   3 1.70602 0.82983   2
  -4  10  -3 8.65504 1.12044   6
   4 -10   3 13.9455 1.78174   2
  -5  10  -3 2.16623 0.67192   6
   5 -10   3 1.76579 0.80846   2
  -6  10  -3 1.27173 0.64681   6
   6 -10   3 1.40209 0.89904   2
  -7  10  -3 0.80996 0.64177   6
   7 -10   3 -0.2296 0.90706   2
   9   9  -3 0.00270 1.26548   1
   9   9  -3 2.71485 0.98118   3
  -9  -9   3 1.63301 1.02366   4
   8   9  -3 0.07655 1.08037   1
   8   9  -3 0.09896 0.66091   3
  -8  -9   3 0.67533 0.91113   4
   7   9  -3 5.49647 1.03204   3
   7   9  -3 6.71651 1.54415   1
  -7  -9   3 3.88056 1.19664   4
  -7  -9   3 5.54046 0.73219   3
   6   9  -3 24.3461 2.16231   1
   6   9  -3 18.3943 1.51180   3
  -6  -9   3 20.6386 1.35989   3
  -6  -9   3 17.7390 2.07333   4
   5   9  -3 1.78311 0.61907   3
   5   9  -3 1.36247 0.86760   1
  -5  -9   3 0.47363 0.64625   4
  -5  -9   3 0.95006 0.45773   3
   4   9  -3 20.6166 1.73858   1
   4   9  -3 23.3268 1.46866   3
  -4  -9   3 22.1405 1.39588   3
  -4  -9   3 21.5689 1.78844   4
   3   9  -3 0.45510 0.57513   1
   3   9  -3 -0.2009 0.31612   3
  -3  -9   3 0.31835 0.32633   3
  -3  -9   3 -0.0886 0.52784   4
   2   9  -3 16.6184 1.07499   3
   2   9  -3 19.5767 1.40169   6
  -2  -9   3 15.8255 1.76529   2
  -2  -9   3 16.5956 1.15981   3
   1   9  -3 12.7269 1.33209   6
   1   9  -3 10.9295 0.78227   3
  -1  -9   3 9.98526 1.00875   3
  -1  -9   3 11.3806 1.58320   2
   0   9  -3 3.78793 0.36110   3
   0   9  -3 3.36143 0.67157   6
   0  -9   3 3.43729 0.59147   3
   0  -9   3 2.88568 0.89379   2
   0  -9   3 3.63553 0.91547   2
  -1   9  -3 14.8045 1.21345   6
   1  -9   3 14.6006 1.71345   2
   1  -9   3 15.6135 1.09062   3
  -2   9  -3 20.0015 1.42742   6
   2  -9   3 27.7630 1.91740   2
  -3   9  -3 0.62088 0.46550   6
   3  -9   3 1.27591 0.62895   2
  -4   9  -3 31.9706 1.76217   6
   4  -9   3 29.2818 2.03739   2
  -5   9  -3 0.63824 0.49797   6
   5  -9   3 -0.0459 0.53252   2
  -6   9  -3 2.39003 0.65044   6
   6  -9   3 2.16274 0.88302   2
  -7   9  -3 2.40675 0.71569   6
   7  -9   3 1.96872 0.89025   2
  -8   9  -3 5.45126 0.96928   6
   8  -9   3 6.00523 1.28175   2
  10   8  -3 1.43157 1.54120   1
 -10  -8   3 2.83933 1.21475   4
   9   8  -3 2.00085 0.82386   3
   9   8  -3 2.11990 1.29516   1
  -9  -8   3 2.13968 0.96916   4
   8   8  -3 -0.0114 0.56645   3
   8   8  -3 -0.3098 0.94143   1
  -8  -8   3 -0.3660 0.66905   4
   7   8  -3 11.3200 1.34236   3
   7   8  -3 12.0334 1.80320   1
  -7  -8   3 8.97202 1.60857   4
  -7  -8   3 10.4079 0.94729   3
   6   8  -3 -0.4436 0.68453   1
   6   8  -3 0.23155 0.47513   3
  -6  -8   3 -0.4120 0.27237   3
  -6  -8   3 -0.1111 0.55019   4
   5   8  -3 1.02029 0.51095   3
   5   8  -3 1.29546 0.80329   1
  -5  -8   3 0.60980 0.67082   4
  -5  -8   3 2.34660 0.53926   3
   4   8  -3 0.46537 0.43269   3
   4   8  -3 1.52678 0.69714   1
  -4  -8   3 1.74467 0.46701   3
  -4  -8   3 0.74154 0.55874   4
   3   8  -3 41.2075 2.12868   1
   3   8  -3 42.1604 1.86459   3
   3   8  -3 41.5092 2.04623   6
  -3  -8   3 44.7757 2.39590   4
  -3  -8   3 42.4390 2.61110   2
  -3  -8   3 44.3768 1.91757   3
   2   8  -3 48.4059 2.12922   1
   2   8  -3 47.5435 1.88049   3
   2   8  -3 49.8644 2.21449   6
   2   8  -3 49.3502 2.17444   6
  -2  -8   3 47.7642 2.00526   3
  -2  -8   3 49.0436 2.67451   2
   1   8  -3 6.81749 0.66099   3
   1   8  -3 7.25095 0.86739   6
  -1  -8   3 6.59953 0.72923   3
  -1  -8   3 7.81604 1.13266   2
   0   8  -3 -0.0102 0.16016   3
   0   8  -3 0.01159 0.33504   6
   0  -8   3 -0.1934 0.23183   3
   0  -8   3 -0.0492 0.42092   2
  -1   8  -3 110.591 3.68128   6
   1  -8   3 114.947 3.54725   3
   1  -8   3 112.002 4.28058   2
  -2   8  -3 11.9321 0.95420   6
   2  -8   3 10.3974 1.28282   2
  -3   8  -3 21.2115 1.28356   6
   3  -8   3 19.5398 1.47913   2
  -4   8  -3 23.8080 1.35344   6
   4  -8   3 20.0664 1.56139   2
  -5   8  -3 0.09601 0.31320   6
   5  -8   3 0.32441 0.39866   2
  -6   8  -3 23.5769 1.46963   6
   6  -8   3 21.2560 1.63059   2
  -7   8  -3 0.88584 0.50784   6
   7  -8   3 1.96010 0.72652   2
  -8   8  -3 1.16807 0.58735   6
   8  -8   3 1.95724 0.80267   2
  -9   8  -3 0.84873 0.58128   6
   9  -8   3 0.27515 0.69874   2
  10   7  -3 -1.3614 1.19532   1
  10   7  -3 -0.6480 0.92400   2
 -10  -7   3 0.69032 0.89884   4
 -10  -7   3 0.04828 0.88109   6
   9   7  -3 1.00213 0.69981   3
   9   7  -3 0.77560 0.95424   2
   9   7  -3 -0.2889 1.06410   1
  -9  -7   3 1.78935 0.89281   4
  -9  -7   3 0.24685 0.67906   6
   8   7  -3 16.1456 2.11338   1
   8   7  -3 14.3337 1.49581   3
   8   7  -3 15.0294 1.97209   2
  -8  -7   3 14.7595 1.78312   6
  -8  -7   3 14.0311 2.03246   4
   7   7  -3 0.73597 0.69501   2
   7   7  -3 0.16959 0.49784   3
   7   7  -3 -0.7141 0.72174   1
  -7  -7   3 0.36061 0.29522   3
  -7  -7   3 0.15217 0.61045   4
  -7  -7   3 0.53705 0.67984   6
   6   7  -3 0.34220 0.43325   3
   6   7  -3 -0.7819 0.60846   1
   6   7  -3 -0.6155 0.48697   2
  -6  -7   3 -0.0578 0.25203   3
  -6  -7   3 -0.5945 0.41882   6
  -6  -7   3 0.53063 0.54350   4
   5   7  -3 20.6169 1.70367   2
   5   7  -3 20.7808 1.31769   3
   5   7  -3 19.4564 1.65669   1
  -5  -7   3 18.5355 1.47121   6
  -5  -7   3 18.7542 1.64886   4
  -5  -7   3 20.9269 1.20954   3
   4   7  -3 9.62636 0.97992   3
   4   7  -3 9.73027 1.11844   6
   4   7  -3 11.9960 1.39139   1
  -4  -7   3 9.30654 0.94761   3
  -4  -7   3 14.1466 1.50652   4
  -4  -7   3 10.7944 1.14764   6
   3   7  -3 0.48514 0.35246   6
   3   7  -3 1.41547 0.41541   3
   3   7  -3 1.55590 0.64027   1
  -3  -7   3 1.27627 0.50967   6
  -3  -7   3 1.87974 0.69418   4
  -3  -7   3 1.24957 0.58975   2
  -3  -7   3 1.12633 0.34655   3
   2   7  -3 1.67210 0.45247   6
   2   7  -3 1.61466 0.47477   6
   2   7  -3 2.17661 0.42256   3
   2   7  -3 2.13118 0.56780   1
  -2  -7   3 1.51284 0.38979   3
  -2  -7   3 0.89698 0.49192   2
   1   7  -3 5.28867 0.61249   1
   1   7  -3 4.72724 0.66222   6
   1   7  -3 4.15226 0.48741   3
  -1  -7   3 3.49364 0.49639   3
  -1  -7   3 5.55321 0.95791   2
  -1  -7   3 3.28302 0.71427   2
   0   7  -3 99.7797 3.25726   6
   0  -7   3 98.5152 3.79389   2
   0  -7   3 97.2507 3.09394   3
  -1   7  -3 24.3562 1.31879   6
   1  -7   3 22.6871 1.11897   3
   1  -7   3 23.3700 1.53083   2
  -2   7  -3 4.46540 0.58947   6
   2  -7   3 5.47360 0.84633   2
  -3   7  -3 28.9177 1.40045   6
   3  -7   3 32.0899 1.75545   2
  -4   7  -3 1.24242 0.38103   6
   4  -7   3 0.98306 0.45127   2
  -5   7  -3 0.98637 0.38538   6
   5  -7   3 0.63924 0.40778   2
  -6   7  -3 4.12481 0.65883   6
   6  -7   3 3.54015 0.75745   2
  -7   7  -3 0.42113 0.43260   6
   7  -7   3 0.64507 0.47919   2
  -8   7  -3 4.07617 0.81357   6
   8  -7   3 5.10963 0.98129   2
  -9   7  -3 0.49459 0.52768   6
   9  -7   3 0.58801 0.71409   2
  11   6  -3 6.36972 1.74688   2
  11   6  -3 6.97331 1.87436   1
 -11  -6   3 6.63035 1.42087   6
  10   6  -3 1.84190 1.30831   1
  10   6  -3 0.31224 0.99298   2
 -10  -6   3 1.27326 0.85031   6
 -10  -6   3 0.71721 0.88973   4
   9   6  -3 11.6921 1.35744   3
   9   6  -3 9.34171 1.77137   1
   9   6  -3 8.80343 1.66632   2
  -9  -6   3 9.39580 1.75372   4
  -9  -6   3 10.3134 1.50651   6
   8   6  -3 -0.0397 0.58688   2
   8   6  -3 0.29567 0.45032   3
   8   6  -3 -1.0734 0.74932   1
  -8  -6   3 -0.2462 0.50125   6
  -8  -6   3 0.02974 0.50675   4
   7   6  -3 6.26032 1.21575   2
   7   6  -3 6.86152 0.97058   3
   7   6  -3 6.89292 1.40842   1
  -7  -6   3 4.34532 0.55763   3
  -7  -6   3 5.27924 1.02512   6
  -7  -6   3 3.58664 1.03151   4
   6   6  -3 103.691 4.22627   1
   6   6  -3 102.791 3.50179   3
   6   6  -3 96.5873 4.12948   2
  -6  -6   3 97.5655 4.25090   4
  -6  -6   3 98.6455 3.24064   3
  -6  -6   3 108.482 3.90527   6
   5   6  -3 2.60762 0.84338   1
   5   6  -3 3.05625 0.77467   2
   5   6  -3 2.33463 0.52994   3
  -5  -6   3 1.79125 0.42058   3
  -5  -6   3 2.98658 0.80834   4
  -5  -6   3 3.11206 0.69184   6
   4   6  -3 31.3805 1.63213   6
   4   6  -3 30.5047 1.85620   2
   4   6  -3 31.9710 1.86014   1
   4   6  -3 29.6764 1.47208   3
  -4  -6   3 31.7584 1.46074   3
  -4  -6   3 29.7616 1.79666   4
  -4  -6   3 31.9669 1.69688   6
  -4  -6   3 30.1887 1.93456   2
   3   6  -3 55.6854 2.21495   6
   3   6  -3 57.9850 2.08431   3
   3   6  -3 58.5963 2.42704   1
  -3  -6   3 52.6689 2.47949   4
  -3  -6   3 57.5511 2.32260   6
  -3  -6   3 57.0874 2.67597   2
  -3  -6   3 56.5158 2.07721   3
   2   6  -3 48.3825 1.91465   6
   2   6  -3 50.1153 2.23176   2
   2   6  -3 48.1359 1.96847   1
   2   6  -3 45.4348 1.69482   3
   2   6  -3 46.5576 1.91455   6
  -2  -6   3 45.9405 1.77348   3
  -2  -6   3 48.8620 1.98950   6
  -2  -6   3 50.9522 2.36406   2
   1   6  -3 56.8645 2.10895   6
   1   6  -3 57.7642 1.80661   3
  -1  -6   3 59.9515 2.54360   2
  -1  -6   3 55.3337 2.47581   2
  -1  -6   3 56.2841 1.97133   3
  -1  -6   3 55.6335 2.10066   6
   0   6  -3 109.594 3.22568   1
   0   6  -3 109.194 3.37263   6
   0  -6   3 111.263 3.23483   3
   0  -6   3 107.975 3.85977   2
  -1   6  -3 1.20929 0.31650   6
   1  -6   3 0.72528 0.23714   3
   1  -6   3 0.88408 0.35473   2
  -4   6  -3 48.6536 1.84979   6
   4  -6   3 53.8219 2.16550   2
  -5   6  -3 4.82442 0.60676   6
   5  -6   3 4.78475 0.72429   2
  -6   6  -3 4.86705 0.66575   6
   6  -6   3 5.00229 0.81297   2
  -7   6  -3 27.7673 1.49309   6
   7  -6   3 28.1779 1.66022   2
  -8   6  -3 5.93913 0.86312   6
   8  -6   3 5.96978 1.02771   2
  -9   6  -3 -0.3099 0.42700   6
   9  -6   3 -0.1454 0.52159   2
  11   5  -3 2.34160 1.37923   1
  11   5  -3 5.08725 1.48081   2
 -11  -5   3 3.87724 1.20576   6
  10   5  -3 15.4368 2.18437   2
  10   5  -3 19.8263 2.48792   1
 -10  -5   3 20.8877 2.16397   6
   9   5  -3 0.96168 0.94053   1
   9   5  -3 1.52354 0.88782   2
  -9  -5   3 1.10073 0.69046   6
  -9  -5   3 1.48468 0.83362   4
   8   5  -3 0.72061 0.44431   3
   8   5  -3 0.19358 0.84094   1
   8   5  -3 0.90406 0.68612   2
  -8  -5   3 1.43778 0.73575   4
  -8  -5   3 0.21641 0.56502   6
   7   5  -3 87.7633 3.14522   3
   7   5  -3 79.6924 3.75024   1
   7   5  -3 84.7458 3.74570   2
  -7  -5   3 91.2971 4.06794   4
  -7  -5   3 83.1846 2.60104   3
  -7  -5   3 82.7435 3.37618   6
   6   5  -3 23.2250 1.36143   3
   6   5  -3 23.1233 1.67495   2
   6   5  -3 25.3223 1.84344   1
  -6  -5   3 23.0682 1.52240   6
  -6  -5   3 23.5050 1.78234   4
  -6  -5   3 22.7633 1.17453   3
   5   5  -3 1.55784 0.42198   3
   5   5  -3 2.89357 0.78364   1
   5   5  -3 2.24026 0.51988   6
   5   5  -3 1.14144 0.53980   2
  -5  -5   3 2.78246 0.70964   4
  -5  -5   3 1.13961 0.47028   6
   4   5  -3 26.4434 1.29342   3
   4   5  -3 24.5464 1.56966   1
   4   5  -3 25.3953 1.38666   6
   4   5  -3 27.6471 1.64292   2
  -4  -5   3 27.0674 1.26873   3
  -4  -5   3 28.3602 1.62521   4
  -4  -5   3 26.1454 1.44617   6
   3   5  -3 195.528 5.95951   2
   3   5  -3 186.317 5.76927   1
   3   5  -3 188.985 5.38065   6
   3   5  -3 189.499 5.15405   3
  -3  -5   3 186.312 5.94271   4
  -3  -5   3 190.523 6.08811   2
  -3  -5   3 190.116 5.19482   3
  -3  -5   3 182.197 5.42192   6
   2   5  -3 18.0471 0.99067   6
   2   5  -3 17.2989 0.85081   3
   2   5  -3 17.5297 1.03823   1
  -2  -5   3 18.2208 1.03222   6
  -2  -5   3 18.0295 0.90925   3
  -2  -5   3 17.7493 1.22640   2
   1   5  -3 32.7226 1.33870   1
   1   5  -3 34.1638 1.14132   3
   1   5  -3 32.7703 1.37421   6
  -1  -5   3 34.5866 1.67671   2
  -1  -5   3 32.8325 1.27617   3
  -1  -5   3 33.1818 1.66680   2
   0   5  -3 66.9848 2.20645   6
   0   5  -3 68.6592 2.12773   1
   0  -5   3 67.2786 2.55969   2
   0  -5   3 69.0380 2.09136   3
  -1   5  -3 161.353 4.49468   1
   1  -5   3 159.048 4.96522   2
   1  -5   3 166.913 4.24719   3
  -2   5  -3 11.3035 0.65247   6
  -2   5  -3 11.6304 0.54926   1
  -2   5  -3 11.7755 0.72998   6
  -4   5  -3 0.53863 0.24072   6
   4  -5   3 0.30596 0.26438   2
  -5   5  -3 5.33307 0.56409   6
   5  -5   3 4.09496 0.64021   2
  -6   5  -3 39.3797 1.63252   6
   6  -5   3 39.1977 1.84240   2
  -7   5  -3 13.8656 1.00900   6
   7  -5   3 15.6611 1.16632   2
  -8   5  -3 0.64364 0.43348   6
   8  -5   3 -0.1101 0.41611   2
  -9   5  -3 9.90406 1.14154   6
   9  -5   3 14.6820 1.55931   2
 -10   5  -3 -0.0072 0.50693   6
  10  -5   3 0.31075 0.65916   2
  12   4  -3 2.09413 1.29890   2
  12   4  -3 1.86202 1.35554   1
 -12  -4   3 1.86919 1.03513   6
  11   4  -3 -0.0254 1.07431   1
  11   4  -3 1.27868 1.08308   2
 -11  -4   3 1.61205 0.99445   6
  10   4  -3 3.95974 1.36345   1
  10   4  -3 2.80361 1.13435   2
 -10  -4   3 4.35551 1.08632   6
   9   4  -3 13.5249 1.83648   1
   9   4  -3 10.4500 1.56516   2
  -9  -4   3 13.1450 1.98305   4
  -9  -4   3 10.8713 1.49781   6
   8   4  -3 39.9660 2.58733   1
   8   4  -3 44.4161 2.56716   2
   8   4  -3 43.5810 2.01940   3
  -8  -4   3 40.3584 2.67101   4
  -8  -4   3 46.3612 2.34460   6
   7   4  -3 0.48186 0.66769   1
   7   4  -3 0.76451 0.38719   3
   7   4  -3 0.25012 0.49988   2
  -7  -4   3 0.22373 0.18415   3
  -7  -4   3 0.26765 0.48908   4
  -7  -4   3 0.84337 0.46650   6
   6   4  -3 12.0026 1.35448   2
   6   4  -3 10.4891 1.34536   1
   6   4  -3 10.8666 0.87582   3
  -6  -4   3 11.7618 1.44494   4
  -6  -4   3 9.07874 0.69594   3
  -6  -4   3 11.5122 1.11024   6
   5   4  -3 30.9976 1.76077   2
   5   4  -3 32.2766 1.44213   3
   5   4  -3 31.4378 1.54831   6
   5   4  -3 32.2511 1.83612   1
  -5  -4   3 31.8036 1.86206   4
  -5  -4   3 30.7483 1.83407   2
  -5  -4   3 29.8539 1.57015   6
  -5  -4   3 31.0954 1.40308   5
   4   4  -3 38.6410 1.66556   6
   4   4  -3 39.9438 1.90192   1
   4   4  -3 38.8731 1.88371   2
   4   4  -3 39.6048 1.54581   3
  -4  -4   3 39.9788 1.55098   3
  -4  -4   3 38.9545 1.98610   2
  -4  -4   3 36.4071 1.87066   4
  -4  -4   3 38.0385 1.70227   6
   3   4  -3 158.496 4.95193   1
   3   4  -3 158.825 4.61974   6
   3   4  -3 169.230 5.12871   2
   3   4  -3 162.003 4.42599   3
  -3  -4   3 163.662 4.47012   3
  -3  -4   3 155.886 5.07241   4
  -3  -4   3 163.899 4.67299   6
   2   4  -3 90.1607 2.71065   6
   2   4  -3 87.9830 2.51475   3
   2   4  -3 76.5976 2.79533   1
  -2  -4   3 88.3826 2.72212   6
  -2  -4   3 88.3375 3.12128   2
  -2  -4   3 87.5853 2.57689   3
   1   4  -3 40.2278 1.48713   6
   1   4  -3 42.1055 1.25377   3
   1   4  -3 42.4883 1.52210   1
  -1  -4   3 43.7187 1.41919   3
  -1  -4   3 40.7161 1.78446   2
   0   4  -3 389.570 9.94639   6
   0   4  -3 405.809 10.5999   1
   0  -4   3 412.743 9.75910   3
   0  -4   3 386.739 10.8860   2
  -1   4  -3 52.1999 1.70512   6
  -1   4  -3 53.1252 1.64057   6
  -1   4  -3 52.2188 1.71501   1
  -2   4  -3 1.67281 0.22939   6
  -2   4  -3 1.29723 0.23362   6
  -2   4  -3 1.52699 0.28422   1
   2  -4   3 1.69064 0.31672   2
  -3   4  -3 93.1491 2.88614   1
  -3   4  -3 90.3060 2.53106   6
  -3   4  -3 89.9913 2.50515   6
   3  -4   3 89.5025 2.87910   1
   3  -4   3 88.9944 2.80415   2
   3  -4   3 90.1063 2.88211   2
  -4   4  -3 0.17215 0.13445   6
  -4   4  -3 0.55037 0.19311   6
   4  -4   3 0.87944 0.27433   2
   4  -4   3 0.14936 0.25915   1
   4  -4   3 1.15281 0.34432   2
  -5   4  -3 49.2909 1.64662   6
   5  -4   3 49.0785 2.06109   1
   5  -4   3 48.0594 1.87593   2
  -6   4  -3 1.03087 0.32371   6
   6  -4   3 0.44665 0.34118   2
  -7   4  -3 4.93627 0.68397   6
   7  -4   3 5.51838 0.78961   2
  -8   4  -3 0.71473 0.41150   6
   8  -4   3 1.08218 0.51976   2
  -9   4  -3 1.69169 0.55856   6
   9  -4   3 1.00825 0.65161   2
 -10   4  -3 2.05515 0.67236   6
  10  -4   3 1.13934 0.71283   2
  12   3  -3 0.17844 0.98827   2
  12   3  -3 1.12089 1.14894   1
 -12  -3   3 1.13639 0.94264   6
  11   3  -3 0.27216 1.01593   1
  11   3  -3 0.08270 0.84083   2
 -11  -3   3 0.36071 0.71275   6
  10   3  -3 17.8623 2.18977   1
  10   3  -3 20.1504 2.35841   2
 -10  -3   3 24.1138 1.88330   6
   9   3  -3 0.08835 0.69535   1
   9   3  -3 -0.5042 0.47490   2
  -9  -3   3 0.46731 0.50063   6
   8   3  -3 89.5379 3.85212   1
   8   3  -3 87.2358 3.08750   3
   8   3  -3 85.0556 3.78332   2
  -8  -3   3 83.5703 4.05456   4
  -8  -3   3 90.1783 3.46804   6
   7   3  -3 149.530 4.41814   3
   7   3  -3 147.627 5.22256   2
   7   3  -3 143.236 5.22385   1
  -7  -3   3 146.115 3.89211   3
  -7  -3   3 139.589 4.69896   6
  -7  -3   3 147.357 5.50523   4
   6   3  -3 0.06724 0.24237   1
   6   3  -3 0.38867 0.27619   3
   6   3  -3 -0.3117 0.33607   2
  -6  -3   3 -0.1068 0.13600   3
  -6  -3   3 0.00357 0.34666   4
  -6  -3   3 0.79926 0.36698   6
  -6  -3   3 0.08239 0.29359   5
   5   3  -3 58.5033 2.20938   6
   5   3  -3 57.0845 2.49635   1
   5   3  -3 55.4493 2.02968   3
   5   3  -3 57.9316 2.49217   2
  -5  -3   3 59.1971 2.62062   4
  -5  -3   3 59.1008 2.01819   3
  -5  -3   3 62.3616 2.19824   5
  -5  -3   3 59.0542 2.26754   6
   4   3  -3 1.45398 0.46642   1
   4   3  -3 0.93882 0.27400   3
   4   3  -3 1.27682 0.33592   6
  -4  -3   3 0.72760 0.39197   2
  -4  -3   3 0.79934 0.33446   6
  -4  -3   3 1.91772 0.41272   5
  -4  -3   3 1.05520 0.27439   3
  -4  -3   3 0.51380 0.30941   4
   3   3  -3 12.8662 0.80884   6
   3   3  -3 14.1349 0.73810   3
   3   3  -3 13.3777 0.90527   1
   3   3  -3 15.9252 1.00423   2
  -3  -3   3 13.0372 0.82615   6
  -3  -3   3 14.4420 1.01991   2
  -3  -3   3 14.1498 0.74850   3
   2   3  -3 262.784 6.84350   6
  -2  -3   3 264.313 6.70725   3
  -2  -3   3 267.750 6.89431   6
   1   3  -3 37.9147 1.38320   1
   1   3  -3 37.6556 1.04304   3
   1   3  -3 37.6286 1.29927   6
   1   3  -3 38.1407 1.03838   3
  -1  -3   3 36.9253 1.20332   3
   0   3  -3 173.780 5.14616   6
   0   3  -3 235.398 5.67017   1
  -1   3  -3 991.638 23.7224   6
  -1   3  -3 988.543 23.6614   6
  -1   3  -3 994.611 25.7946   1
   1  -3   3 986.361 25.6463   2
  -2   3  -3 413.316 10.9246   1
   2  -3   3 404.429 10.6230   2
   2  -3   3 394.767 10.6081   2
  -3   3  -3 47.5830 1.86775   1
   3  -3   3 50.5528 1.89963   1
   3  -3   3 47.6139 1.54966   2
  -4   3  -3 26.3889 1.34595   1
   4  -3   3 21.6285 0.95532   2
   4  -3   3 23.7418 1.29177   1
  -5   3  -3 67.8198 1.91680   6
  -5   3  -3 68.2472 1.91943   6
   5  -3   3 67.5863 2.29178   2
   5  -3   3 67.6790 2.29597   2
   5  -3   3 70.3315 2.72549   1
  -6   3  -3 32.9308 1.27479   6
   6  -3   3 36.0033 1.55392   2
   6  -3   3 36.4017 1.91441   1
  -7   3  -3 0.62880 0.32362   6
   7  -3   3 1.47773 0.46203   2
  -8   3  -3 0.69364 0.36955   6
   8  -3   3 1.37708 0.56007   2
  -9   3  -3 -0.3114 0.38703   6
   9  -3   3 0.34577 0.54062   2
 -10   3  -3 2.02704 0.69848   6
  10  -3   3 2.41058 0.88275   2
  12   2  -3 -1.0051 0.87421   1
  12   2  -3 -0.8598 1.04101   2
 -12  -2   3 0.09740 0.64367   6
  11   2  -3 8.21359 1.60114   1
  11   2  -3 8.69513 1.70873   2
 -11  -2   3 10.5805 1.60029   6
  10   2  -3 0.59851 0.77635   2
  10   2  -3 0.93314 0.82309   1
 -10  -2   3 1.19698 0.74538   6
   9   2  -3 2.74993 0.96632   2
   9   2  -3 1.95684 0.89594   1
  -9  -2   3 3.16578 0.80338   6
   8   2  -3 24.5983 1.37338   3
   8   2  -3 21.2209 1.71998   2
   8   2  -3 24.4447 1.85342   1
  -8  -2   3 25.4213 1.62003   6
  -8  -2   3 21.5190 1.84254   4
   7   2  -3 119.718 4.37132   1
   7   2  -3 118.383 3.62202   3
   7   2  -3 114.782 4.32603   2
  -7  -2   3 114.234 3.08150   3
  -7  -2   3 111.581 3.90169   6
   6   2  -3 302.988 7.92781   3
   6   2  -3 307.199 9.03504   2
   6   2  -3 293.333 8.96637   1
  -6  -2   3 303.427 8.90196   5
  -6  -2   3 301.397 7.69583   3
  -6  -2   3 304.028 8.27603   6
   5   2  -3 82.1846 3.11861   2
   5   2  -3 83.7832 2.60114   3
   5   2  -3 82.8861 2.76089   6
  -5  -2   3 82.3143 2.81016   6
  -5  -2   3 82.2035 2.85944   5
  -5  -2   3 83.1524 2.54769   3
   4   2  -3 28.4559 1.26815   6
   4   2  -3 27.3453 1.13242   3
   4   2  -3 27.6006 1.39656   1
  -4  -2   3 28.3592 1.15275   3
  -4  -2   3 27.1442 1.45669   4
  -4  -2   3 27.5756 1.51333   2
  -4  -2   3 26.1305 1.24937   6
  -4  -2   3 29.3380 1.31582   5
   3   2  -3 185.947 5.07383   6
   3   2  -3 192.679 5.51560   1
   3   2  -3 188.468 5.56809   2
   3   2  -3 184.012 4.87021   3
  -3  -2   3 185.547 5.65946   2
  -3  -2   3 190.361 5.10538   6
  -3  -2   3 184.611 5.80864   5
  -3  -2   3 188.644 4.94188   3
  -3  -2   3 185.575 5.55266   4
   2   2  -3 41.6848 1.53322   1
   2   2  -3 40.1677 1.41700   6
  -2  -2   3 40.5414 1.67294   2
  -2  -2   3 41.2969 1.43162   6
  -2  -2   3 41.5320 1.32922   3
   1   2  -3 304.889 7.81414   1
   1   2  -3 278.038 7.14795   6
   1   2  -3 279.880 7.15812   6
   0   2  -3 224.044 5.48873   6
   0   2  -3 218.399 6.10611   1
   0   2  -3 224.508 5.44564   6
   0  -2   3 220.202 5.99993   2
  -1   2  -3 117.697 3.54656   1
  -2   2  -3 43.0474 1.68556   1
  -3   2  -3 12.4444 0.89472   1
   3  -2   3 12.8499 0.91151   1
  -4   2  -3 8.27864 0.93241   1
   4  -2   3 8.86776 0.96871   1
  -5   2  -3 208.832 6.64602   1
   5  -2   3 214.161 6.66744   1
  -6   2  -3 8.72626 0.52895   6
   6  -2   3 9.16269 0.74714   2
   6  -2   3 8.65040 1.15364   1
  -7   2  -3 70.2640 2.25928   6
   7  -2   3 65.8908 2.58445   2
   7  -2   3 69.5554 3.14994   1
  -8   2  -3 2.93737 0.56749   6
   8  -2   3 3.50530 0.70764   2
   8  -2   3 4.33883 0.97714   1
  -9   2  -3 2.83648 0.68256   6
   9  -2   3 2.34324 0.69381   2
 -10   2  -3 4.69620 0.91055   6
  10  -2   3 5.59133 1.16718   2
  12   1  -3 1.09153 0.97555   2
  12   1  -3 0.33370 1.06207   1
 -12  -1   3 1.24280 0.91255   6
  11   1  -3 -0.5278 0.63506   1
  11   1  -3 1.56991 1.01328   2
 -11  -1   3 0.48556 0.62314   6
  10   1  -3 1.57113 0.84819   1
  10   1  -3 2.27644 0.93185   2
 -10  -1   3 2.63227 0.75397   6
   9   1  -3 0.37079 0.50625   2
   9   1  -3 -0.1990 0.55178   1
  -9  -1   3 -0.1463 0.39440   6
   8   1  -3 17.6994 1.58548   1
   8   1  -3 23.2033 1.28035   3
   8   1  -3 22.4859 1.71941   2
  -8  -1   3 21.4557 1.46490   6
   7   1  -3 0.47688 0.48032   2
   7   1  -3 0.60045 0.31715   3
   7   1  -3 0.99521 0.56610   1
  -7  -1   3 0.17201 0.26279   4
  -7  -1   3 -0.2592 0.18873   5
  -7  -1   3 1.00315 0.44235   6
   6   1  -3 4.21692 0.61942   6
   6   1  -3 4.03607 0.75648   2
   6   1  -3 5.12815 0.59469   3
   6   1  -3 3.31867 0.67462   1
  -6  -1   3 5.11404 0.68937   5
  -6  -1   3 6.56856 1.04046   4
  -6  -1   3 4.90481 0.49014   3
  -6  -1   3 4.34595 0.64213   6
   5   1  -3 3.00238 0.47442   6
   5   1  -3 3.11987 0.60533   2
   5   1  -3 2.50175 0.38099   3
   5   1  -3 4.43463 0.72114   1
  -5  -1   3 2.76353 0.47120   6
  -5  -1   3 2.76144 0.38582   3
  -5  -1   3 3.17751 0.53747   5
  -5  -1   3 3.05370 0.64780   4
   4   1  -3 111.681 3.30545   6
   4   1  -3 112.816 3.70135   2
   4   1  -3 110.517 3.09610   3
   4   1  -3 103.881 3.54127   1
  -4  -1   3 111.683 3.65257   5
  -4  -1   3 108.430 3.30051   6
  -4  -1   3 109.947 3.71442   4
  -4  -1   3 109.659 3.13859   3
   3   1  -3 0.42089 0.15845   3
   3   1  -3 0.29306 0.15437   6
   3   1  -3 -0.0164 0.09883   1
  -3  -1   3 0.58911 0.19556   3
  -3  -1   3 0.48768 0.20264   6
  -3  -1   3 0.47715 0.26259   5
  -3  -1   3 0.20844 0.21306   2
  -3  -1   3 0.12870 0.20625   4
   2   1  -3 193.200 5.10095   6
   2   1  -3 195.277 5.51644   1
  -2  -1   3 198.690 5.53768   4
  -2  -1   3 189.389 6.03646   5
  -2  -1   3 196.920 5.66889   2
  -2  -1   3 200.021 5.10069   6
  -2  -1   3 196.805 4.97945   3
   0   1  -3 52.8772 1.85294   1
   0  -1   3 55.8818 1.59899   2
  -1   1  -3 390.049 10.6330   1
  -3   1  -3 3.35043 0.58073   1
   3  -1   3 3.85771 0.65308   1
  -4   1  -3 6.44683 0.88513   1
   4  -1   3 6.10620 0.86124   1
  -5   1  -3 210.163 6.94317   1
   5  -1   3 225.380 6.99046   1
  -6   1  -3 59.7106 1.80631   6
   6  -1   3 60.1495 2.13841   2
   6  -1   3 62.5792 2.91020   1
  -7   1  -3 9.82379 0.71134   6
   7  -1   3 10.9776 0.92673   2
   7  -1   3 14.3697 1.67236   1
  -8   1  -3 7.79562 0.86289   6
   8  -1   3 8.37500 1.05192   2
   8  -1   3 10.6168 1.46678   1
  -9   1  -3 -0.2172 0.40119   6
   9  -1   3 -0.2190 0.45231   2
   9  -1   3 -0.3490 0.69025   1
 -10   1  -3 2.30112 0.75101   6
  10  -1   3 2.16126 0.82356   2
  12   0  -3 2.62481 1.11074   1
  12   0  -3 4.32815 1.46627   2
 -12   0   3 2.82215 1.02703   6
  11   0  -3 0.49200 0.76059   2
  11   0  -3 0.48499 0.78787   1
 -11   0   3 -0.5989 0.52294   6
  10   0  -3 3.74944 1.01860   1
  10   0  -3 2.54359 0.90104   2
 -10   0   3 2.41990 0.74546   6
   9   0  -3 8.50647 1.25355   1
   9   0  -3 9.55209 1.38208   2
  -9   0   3 8.01127 1.12146   6
   8   0  -3 0.35273 0.49205   2
   8   0  -3 0.01595 0.24710   3
   8   0  -3 0.51678 0.51129   1
  -8   0   3 0.39800 0.35668   6
   7   0  -3 7.06010 0.72447   3
   7   0  -3 6.83024 1.02628   2
   7   0  -3 7.22067 0.99955   1
  -7   0   3 9.59096 1.09585   5
  -7   0   3 7.61398 0.90154   6
   6   0  -3 6.92894 0.88939   1
   6   0  -3 7.44746 1.00732   2
   6   0  -3 6.95340 0.67466   3
  -6   0   3 7.99857 0.51238   3
  -6   0   3 6.72908 0.76361   6
  -6   0   3 8.68351 0.96932   5
   5   0  -3 117.593 3.83427   1
   5   0  -3 116.553 3.95786   2
   5   0  -3 121.872 3.50831   6
   5   0  -3 113.555 3.30957   3
  -5   0   3 115.633 3.56361   6
  -5   0   3 114.187 3.25773   3
  -5   0   3 113.595 4.04939   4
   4   0  -3 44.6528 1.64354   6
   4   0  -3 45.9408 1.79250   1
   4   0  -3 45.2373 1.52298   3
   4   0  -3 44.6872 1.87291   2
  -4   0   3 45.7126 1.88870   5
  -4   0   3 43.9065 1.88342   4
  -4   0   3 45.0658 1.53122   3
  -4   0   3 43.8793 1.67361   6
   3   0  -3 463.094 11.6032   3
   3   0  -3 468.157 12.7655   1
   3   0  -3 478.293 11.8878   6
  -3   0   3 478.168 12.9779   2
  -3   0   3 477.172 12.9267   4
  -3   0   3 487.608 11.8781   6
  -3   0   3 473.120 11.7063   3
  -3   0   3 486.886 13.7569   5
   2   0  -3 6691.02 160.815   6
  -2   0   3 6742.63 186.697   5
  -2   0   3 6779.53 173.446   2
  -2   0   3 6797.87 159.581   3
  -2   0   3 6759.19 160.752   6
  -2   0   3 6580.59 174.807   4
   0   0  -3 383.203 10.1415   1
   0   0   3 374.610 9.74275   2
   0   0   3 359.410 10.9163   5
  -2   0  -3 81.4264 2.89891   1
  -3   0  -3 0.14029 0.27213   1
   3   0   3 -0.2380 0.22696   1
  -4   0  -3 3.42237 0.69123   1
   4   0   3 3.78524 0.73144   1
  -5   0  -3 2.23308 0.65103   1
   5   0   3 1.10534 0.31345   2
   5   0   3 1.60868 0.32322   2
   5   0   3 1.96796 0.63709   1
  -6   0  -3 31.4828 1.18029   6
   6   0   3 28.6358 1.97037   1
   6   0   3 30.1946 1.36770   2
  -7   0  -3 26.3358 1.21271   6
   7   0   3 25.4538 1.38955   2
   7   0   3 29.2428 2.04419   1
  -8   0  -3 1.54773 0.46940   6
   8   0   3 1.63081 0.81144   1
   8   0   3 0.50611 0.45327   2
  -9   0  -3 1.17038 0.54684   6
   9   0   3 0.28104 0.56797   2
   9   0   3 0.85976 0.76275   1
 -10   0  -3 5.11065 0.97314   6
  10   0   3 8.81934 1.44968   2
  10   0   3 8.01607 1.62520   1
  12  -1  -3 3.48421 1.41644   2
  12  -1  -3 3.44402 1.17236   1
 -12   1   3 2.23176 0.92736   6
  11  -1  -3 11.4384 1.76325   2
  11  -1  -3 8.64172 1.46594   1
 -11   1   3 10.2961 1.50295   6
  10  -1  -3 4.27596 1.08198   2
  10  -1  -3 3.90540 1.03962   1
 -10   1   3 3.62915 0.88150   6
   9  -1  -3 36.2331 2.29807   2
   9  -1  -3 37.6225 2.20683   1
  -9   1   3 38.0237 2.09513   6
   8  -1  -3 2.83459 0.81907   2
   8  -1  -3 2.40294 0.67551   1
   8  -1  -3 2.25458 0.48350   3
  -8   1   3 1.32478 0.51001   6
  -8   1   3 3.22978 0.76771   5
   7  -1  -3 13.5922 1.20474   2
   7  -1  -3 12.7159 1.09430   1
   7  -1  -3 13.7039 0.88005   3
  -7   1   3 13.3334 1.16646   5
  -7   1   3 13.2880 1.04023   6
   6  -1  -3 9.21544 0.95349   1
   6  -1  -3 10.5717 0.71089   3
   6  -1  -3 11.4107 1.21757   2
  -6   1   3 11.4947 1.02076   5
  -6   1   3 10.7866 0.86496   6
  -6   1   3 10.6807 0.59408   3
   5  -1  -3 20.0680 1.13738   1
   5  -1  -3 20.9878 1.27864   2
   5  -1  -3 20.7080 0.94496   3
   5  -1  -3 21.3351 1.05274   6
  -5   1   3 21.2030 1.12911   6
  -5   1   3 19.8092 0.90459   3
  -5   1   3 21.7269 1.29525   5
   4  -1  -3 25.5839 1.12872   6
   4  -1  -3 25.6609 1.01316   3
   4  -1  -3 26.1037 1.18428   1
  -4   1   3 24.9108 1.15119   6
  -4   1   3 24.2230 1.36037   5
  -4   1   3 24.2198 1.02316   3
   3  -1  -3 139.018 4.14709   1
   3  -1  -3 143.146 4.29104   2
   3  -1  -3 142.484 3.92773   6
   3  -1  -3 140.214 3.70662   3
  -3   1   3 137.842 3.78380   3
  -3   1   3 141.541 4.36290   2
  -3   1   3 142.202 3.88773   6
  -3   1   3 140.342 4.23036   4
   2  -1  -3 270.564 6.99848   6
   2  -1  -3 269.817 7.53005   1
  -2   1   3 272.034 7.43624   4
  -2   1   3 275.588 6.90155   6
  -2   1   3 284.441 7.71655   2
  -2   1   3 276.461 6.87694   3
   1  -1  -3 149.525 4.35397   1
   1  -1  -3 146.920 3.89841   6
  -1   1   3 148.300 4.32472   2
  -1   1   3 152.066 3.97654   4
  -1   1   3 144.388 4.74168   5
   0  -1  -3 976.015 21.9354   6
   0  -1  -3 887.656 21.9711   6
   0   1   3 891.681 25.7995   5
   0   1   3 912.036 23.8024   2
   1   1   3 37.8659 1.62990   5
   1   1   3 36.6683 1.22440   2
  -2  -1  -3 9.86751 0.86507   1
   2   1   3 10.2690 0.79869   5
  -3  -1  -3 343.622 9.89412   1
   3   1   3 323.561 10.0097   5
   3   1   3 327.791 8.93333   2
   3   1   3 350.546 9.01188   2
   3   1   3 337.487 9.88635   1
  -4  -1  -3 20.2468 1.47707   1
  -4  -1  -3 20.6517 0.74712   6
  -4  -1  -3 22.8838 0.75966   6
   4   1   3 22.4202 1.04431   2
   4   1   3 21.1705 0.97370   2
   4   1   3 22.2796 1.54428   1
  -5  -1  -3 18.7871 0.82507   6
  -5  -1  -3 15.7469 1.41145   1
   5   1   3 17.2065 0.94895   2
   5   1   3 19.1335 1.54137   1
  -6  -1  -3 8.95735 0.66696   6
   6   1   3 9.21898 0.90052   2
   6   1   3 10.0523 1.40841   1
  -7  -1  -3 3.69383 0.56670   6
   7   1   3 3.86665 0.94024   1
   7   1   3 3.17790 0.61847   2
  -8  -1  -3 10.6505 1.07749   6
   8   1   3 9.10068 1.08229   2
   8   1   3 10.2813 1.62125   1
  -9  -1  -3 5.49353 0.92199   6
   9   1   3 6.95135 1.56025   1
   9   1   3 2.75094 0.81609   2
 -10  -1  -3 4.54682 0.94083   6
  10   1   3 4.49375 1.11920   2
  10   1   3 5.53053 1.53576   1
  12  -2  -3 3.69761 1.43336   2
 -12   2   3 2.01347 0.86914   6
  11  -2  -3 5.11228 1.07569   1
  11  -2  -3 3.84007 1.25183   2
 -11   2   3 2.75008 0.95088   6
  10  -2  -3 3.63468 1.05850   2
  10  -2  -3 1.33105 0.70828   1
 -10   2   3 3.20310 0.81884   6
   9  -2  -3 42.2959 2.48431   2
   9  -2  -3 40.5204 2.17347   1
  -9   2   3 39.2057 2.13836   6
   8  -2  -3 2.61781 0.65445   1
   8  -2  -3 2.03451 0.67311   2
   8  -2  -3 1.66229 0.44698   3
  -8   2   3 2.05637 0.69666   5
  -8   2   3 1.54417 0.53713   6
   7  -2  -3 11.1080 1.30312   2
   7  -2  -3 9.95669 1.05221   1
   7  -2  -3 11.0194 0.77578   3
  -7   2   3 9.40154 0.97992   6
  -7   2   3 14.0428 1.56181   5
   6  -2  -3 0.26512 0.32410   2
   6  -2  -3 0.33352 0.31620   1
   6  -2  -3 0.02666 0.18112   3
  -6   2   3 -0.1367 0.22515   6
  -6   2   3 -0.0212 0.39059   5
  -6   2   3 0.18843 0.17432   3
   5  -2  -3 28.1109 1.31469   1
   5  -2  -3 28.1855 1.27031   6
   5  -2  -3 29.1653 1.53427   2
   5  -2  -3 27.5596 1.15956   3
  -5   2   3 28.0907 1.66000   5
  -5   2   3 26.3920 1.31159   6
  -5   2   3 29.4834 1.14346   3
   4  -2  -3 190.935 5.50639   1
   4  -2  -3 195.830 5.03214   3
   4  -2  -3 196.004 5.25401   6
  -4   2   3 187.131 5.03735   3
  -4   2   3 186.762 6.18493   5
  -4   2   3 188.980 5.23176   6
   3  -2  -3 30.3052 1.33835   2
   3  -2  -3 26.8853 1.17252   1
   3  -2  -3 27.8628 1.17762   6
   3  -2  -3 27.9092 1.02663   3
  -3   2   3 30.2948 1.17796   6
  -3   2   3 26.7391 1.33967   2
  -3   2   3 29.2695 1.12394   3
  -3   2   3 28.6101 1.50216   5
  -3   2   3 29.1425 1.11270   3
   2  -2  -3 114.779 3.27701   6
   2  -2  -3 113.148 3.50311   1
  -2   2   3 115.105 3.63763   2
  -2   2   3 119.977 3.18741   6
  -2   2   3 116.808 3.19055   3
   1  -2  -3 401.372 11.0407   1
   1  -2  -3 412.886 9.76305   3
   1  -2  -3 396.823 10.0862   6
  -1   2   3 396.917 11.8503   5
  -1   2   3 419.463 9.95022   3
  -1  -2  -3 97.9128 2.67125   6
  -1  -2  -3 103.061 2.62783   6
  -1  -2  -3 91.0924 3.32486   1
   1   2   3 97.7251 2.98560   2
   1   2   3 95.8752 3.33493   5
  -2  -2  -3 440.564 10.9152   6
  -2  -2  -3 434.625 12.5312   1
  -2  -2  -3 462.716 10.8752   6
   2   2   3 444.619 12.6319   1
   2   2   3 434.464 12.8663   5
   2   2   3 452.013 11.9126   2
  -3  -2  -3 9.67748 0.53483   6
  -3  -2  -3 10.2807 0.55786   6
  -3  -2  -3 11.0422 1.19383   1
   3   2   3 10.8102 0.79882   5
   3   2   3 11.5254 1.04498   1
   3   2   3 10.0692 0.68732   2
   3   2   3 10.9734 0.73970   2
  -4  -2  -3 161.575 5.58589   1
  -4  -2  -3 160.674 4.25584   6
  -4  -2  -3 155.006 4.28627   6
   4   2   3 158.863 5.02622   5
   4   2   3 156.824 5.54984   1
   4   2   3 164.557 4.93702   2
   4   2   3 148.726 4.71641   2
  -5  -2  -3 19.1888 1.60364   1
  -5  -2  -3 16.2824 0.89795   6
   5   2   3 14.1519 1.55739   1
   5   2   3 17.1586 1.05799   2
  -6  -2  -3 4.97140 0.65417   6
   6   2   3 3.83795 0.64448   2
   6   2   3 3.52487 0.96527   1
  -7  -2  -3 13.2328 1.00441   6
   7   2   3 14.6625 1.18377   2
   7   2   3 18.2882 2.12684   1
  -8  -2  -3 2.07803 0.58269   6
   8   2   3 1.42479 0.58062   2
   8   2   3 1.82213 0.94172   1
  -9  -2  -3 7.39699 1.08009   6
   9   2   3 5.64760 1.07273   2
   9   2   3 8.21153 1.70258   1
 -10  -2  -3 1.77953 0.78446   6
  10   2   3 0.50000 1.07978   1
  10   2   3 1.62884 0.92708   2
  12  -3  -3 -0.0426 0.97141   2
 -12   3   3 2.70781 0.96319   6
  11  -3  -3 0.79699 0.90074   2
 -11   3   3 0.15691 0.57230   6
  10  -3  -3 0.74431 0.67199   2
  10  -3  -3 0.03022 0.52017   1
 -10   3   3 0.49633 0.56129   6
   9  -3  -3 20.4049 1.50243   1
   9  -3  -3 20.9616 1.78443   2
  -9   3   3 18.6886 1.51490   6
   8  -3  -3 33.4152 2.01444   2
   8  -3  -3 29.8500 1.65888   1
   8  -3  -3 31.2078 1.54181   3
  -8   3   3 30.1123 2.06043   5
  -8   3   3 30.1124 1.74640   6
   7  -3  -3 12.2150 0.84227   3
   7  -3  -3 9.69316 0.89885   1
   7  -3  -3 13.8300 1.47774   2
  -7   3   3 10.7832 1.05066   6
  -7   3   3 12.9476 1.53045   5
   6  -3  -3 102.326 3.34875   1
   6  -3  -3 97.4910 3.05781   3
   6  -3  -3 97.3174 3.68478   2
  -6   3   3 102.719 2.87292   3
  -6   3   3 103.313 3.36995   6
  -6   3   3 99.1992 4.07131   5
   5  -3  -3 44.1777 1.74319   1
   5  -3  -3 44.3920 1.75891   6
   5  -3  -3 43.3245 2.01028   2
   5  -3  -3 43.8062 1.59846   3
  -5   3   3 44.8849 2.28717   5
  -5   3   3 43.4752 1.78169   6
  -5   3   3 44.4594 1.58999   3
   4  -3  -3 86.1599 2.82267   1
   4  -3  -3 86.1567 2.57802   3
   4  -3  -3 88.4109 2.80847   6
  -4   3   3 87.1606 2.78494   6
  -4   3   3 86.0878 3.46403   5
  -4   3   3 92.9816 3.33944   2
  -4   3   3 89.4119 2.67194   3
   3  -3  -3 134.359 4.16621   1
   3  -3  -3 145.662 4.39063   2
   3  -3  -3 145.155 4.08386   6
   3  -3  -3 145.232 3.80519   3
  -3   3   3 136.972 3.89762   3
  -3   3   3 142.055 4.46817   2
  -3   3   3 141.428 3.93327   6
   2  -3  -3 618.107 14.9199   6
   2  -3  -3 604.624 16.0056   1
   2  -3  -3 592.810 14.5154   3
  -2   3   3 594.374 17.3640   5
  -2   3   3 598.618 16.1168   2
  -2   3   3 598.396 14.7143   6
  -2   3   3 585.754 14.6476   3
   1  -3  -3 1.18283 0.33895   1
   1  -3  -3 0.89425 0.16730   3
   1  -3  -3 0.73337 0.24224   6
  -1   3   3 1.05026 0.21236   6
  -1   3   3 0.97170 0.30824   2
  -1   3   3 1.02661 0.44502   5
  -1   3   3 0.76455 0.21930   3
   0  -3  -3 20.1522 0.93355   6
   0  -3  -3 19.3768 1.14411   1
   0   3   3 19.8241 1.06011   2
   0   3   3 20.0538 0.84923   3
   0   3   3 20.7915 0.84818   3
   0   3   3 19.9270 1.18642   5
  -1  -3  -3 114.653 3.90493   1
   1   3   3 115.574 3.82414   5
   1   3   3 110.939 3.60387   2
  -2  -3  -3 127.600 3.40207   6
  -2  -3  -3 118.668 4.22006   1
  -2  -3  -3 116.220 3.40563   6
   2   3   3 114.731 4.24518   1
   2   3   3 117.167 3.91752   5
  -4  -3  -3 1.53604 0.37267   6
  -4  -3  -3 0.13943 0.31574   1
   4   3   3 -0.0609 0.25112   1
   4   3   3 -0.0796 0.15517   2
  -5  -3  -3 1.04509 0.33868   6
  -5  -3  -3 0.42726 0.56086   1
   5   3   3 0.99712 0.60790   1
   5   3   3 1.93659 0.50855   2
  -6  -3  -3 236.552 6.60330   6
   6   3   3 236.075 8.11314   1
   6   3   3 227.458 7.15208   2
  -7  -3  -3 10.8468 1.16846   6
   7   3   3 8.94428 1.13410   2
   7   3   3 10.2013 1.64720   1
  -8  -3  -3 1.46561 0.57513   6
   8   3   3 0.73831 0.82680   1
   8   3   3 2.19290 0.69419   2
  -9  -3  -3 5.30559 0.98942   6
   9   3   3 7.35987 1.61891   1
   9   3   3 5.50452 1.15261   2
 -10  -3  -3 0.33611 0.74177   6
  10   3   3 2.10933 1.27527   1
  10   3   3 -0.2294 0.92861   2
  12  -4  -3 -0.3044 1.03103   2
 -12   4   3 0.41739 0.77277   6
  11  -4  -3 -0.8731 0.65614   2
 -11   4   3 -0.2626 0.53268   6
  10  -4  -3 0.05969 0.68967   2
 -10   4   3 -0.4072 0.44620   6
   9  -4  -3 13.6241 1.71906   2
  -9   4   3 15.1248 1.60228   6
   8  -4  -3 -0.1866 0.29978   1
   8  -4  -3 -0.1999 0.39697   2
  -8   4   3 0.00123 0.35223   6
   7  -4  -3 14.4838 1.01914   1
   7  -4  -3 14.8425 0.96020   3
   7  -4  -3 11.5344 1.30234   2
  -7   4   3 15.6616 1.83920   5
  -7   4   3 13.4948 1.08956   6
   6  -4  -3 0.78768 0.30156   1
   6  -4  -3 0.38865 0.35899   2
   6  -4  -3 0.48527 0.25930   3
  -6   4   3 0.05764 0.49829   5
  -6   4   3 0.29531 0.29017   6
  -6   4   3 0.67141 0.24763   3
   5  -4  -3 119.079 3.46153   3
   5  -4  -3 118.340 4.14800   2
   5  -4  -3 120.691 3.72378   6
   5  -4  -3 119.365 3.71071   1
  -5   4   3 120.611 3.70500   6
  -5   4   3 119.076 4.68661   5
  -5   4   3 115.718 3.43593   3
   4  -4  -3 4.22639 0.47364   3
   4  -4  -3 4.21700 0.66290   2
   4  -4  -3 4.04223 0.50892   1
   4  -4  -3 4.56554 0.61438   6
  -4   4   3 5.83909 0.96587   5
  -4   4   3 4.05451 0.53129   6
  -4   4   3 4.66626 0.71290   2
  -4   4   3 3.07795 0.45816   3
   3  -4  -3 34.0733 1.64465   2
   3  -4  -3 38.4490 1.54440   1
   3  -4  -3 36.2558 1.34115   3
   3  -4  -3 35.4130 1.54404   6
  -3   4   3 39.0393 1.78863   2
  -3   4   3 35.2920 1.44166   6
  -3   4   3 35.9434 1.97838   5
  -3   4   3 40.2414 1.51629   3
   2  -4  -3 0.75699 0.29796   1
   2  -4  -3 0.76038 0.19587   3
   2  -4  -3 0.36847 0.24402   6
   2  -4  -3 0.75760 0.31438   2
  -2   4   3 1.02647 0.27674   6
  -2   4   3 0.06499 0.20702   2
  -2   4   3 0.22715 0.41209   5
  -2   4   3 0.86136 0.27583   3
   1  -4  -3 1034.20 26.1824   6
   1  -4  -3 1085.98 28.3301   1
   1  -4  -3 1062.94 25.6525   3
  -1   4   3 1083.51 25.9963   6
  -1   4   3 1090.93 28.3168   2
  -1   4   3 1062.32 25.8717   3
  -1   4   3 1083.29 30.3666   5
   0  -4  -3 142.881 4.61961   1
   0  -4  -3 143.455 3.63371   3
   0  -4  -3 138.777 4.11878   6
   0  -4  -3 143.190 3.95706   4
   0   4   3 140.487 4.76680   5
   0   4   3 144.360 3.96304   3
   0   4   3 143.332 4.54966   2
  -1  -4  -3 10.7528 0.74997   6
  -1  -4  -3 10.3129 0.62249   4
  -1  -4  -3 11.8680 0.99241   1
   1   4   3 11.2165 0.88847   2
   1   4   3 10.8627 1.18895   1
   1   4   3 11.1812 0.67704   3
   1   4   3 10.2106 0.90652   5
  -2  -4  -3 29.6565 1.36104   6
  -2  -4  -3 30.6178 1.35710   4
  -2  -4  -3 26.7031 1.69606   1
   2   4   3 31.4703 1.49501   5
   2   4   3 28.8447 1.52442   2
   2   4   3 28.8108 1.75306   1
   2   4   3 30.4371 1.21983   3
  -3  -4  -3 41.7610 2.28028   1
   3   4   3 39.8401 1.72352   5
   3   4   3 42.8086 2.32962   1
   3   4   3 38.5142 1.89552   2
  -4  -4  -3 6.64390 1.09932   1
  -4  -4  -3 6.48814 0.79611   6
   4   4   3 7.83513 0.96456   2
   4   4   3 5.33710 1.02309   1
  -5  -4  -3 14.8458 1.74701   1
  -5  -4  -3 12.7344 1.01957   6
   5   4   3 15.0704 1.20162   2
   5   4   3 13.2035 1.64045   1
  -6  -4  -3 0.74260 0.41840   6
   6   4   3 1.54891 0.80031   1
   6   4   3 1.43834 0.53653   2
  -7  -4  -3 3.03914 0.68112   6
   7   4   3 1.41460 0.66521   2
   7   4   3 2.49833 1.02101   1
  -8  -4  -3 8.89728 1.20685   6
   8   4   3 9.91704 1.39387   2
   8   4   3 11.4940 1.89360   1
  -9  -4  -3 1.71702 0.74997   6
   9   4   3 4.53813 1.49490   1
   9   4   3 2.79976 0.96553   2
  12  -5  -3 1.80308 1.19267   2
 -12   5   3 1.30963 0.85224   6
  11  -5  -3 0.80246 0.91596   2
 -11   5   3 -0.2342 0.53685   6
  10  -5  -3 7.34748 1.37926   2
 -10   5   3 8.45917 1.26970   6
   9  -5  -3 3.82867 0.93749   2
  -9   5   3 3.21594 0.80695   6
   8  -5  -3 1.59719 0.67449   2
  -8   5   3 1.14526 0.56000   6
   7  -5  -3 0.73244 0.31021   3
   7  -5  -3 -0.0465 0.38490   2
  -7   5   3 -0.0761 0.33561   6
  -7   5   3 0.05470 0.51993   5
   6  -5  -3 0.23241 0.42784   2
   6  -5  -3 0.82659 0.31003   1
   6  -5  -3 0.79765 0.29488   3
  -6   5   3 0.45718 0.57143   5
  -6   5   3 0.23970 0.32241   6
  -6   5   3 0.24735 0.21696   3
   5  -5  -3 58.4219 2.00689   3
   5  -5  -3 54.7695 2.46837   2
   5  -5  -3 57.2504 2.07446   1
  -5   5   3 55.2840 2.91770   5
  -5   5   3 53.7543 2.13822   6
  -5   5   3 55.5490 1.99966   3
   4  -5  -3 -0.0500 0.19115   1
   4  -5  -3 -0.0044 0.15459   3
   4  -5  -3 -0.0023 0.27927   2
   4  -5  -3 -0.6162 0.21192   6
  -4   5   3 0.00927 0.33215   2
  -4   5   3 0.04054 0.29102   5
  -4   5   3 -0.2133 0.23419   6
  -4   5   3 0.14685 0.11990   3
   3  -5  -3 21.3860 1.20456   6
   3  -5  -3 20.7095 0.97815   3
   3  -5  -3 21.0756 1.11646   1
  -3   5   3 22.3972 1.58427   5
  -3   5   3 19.9568 1.07976   3
  -3   5   3 22.2299 1.10798   6
  -3   5   3 16.3554 1.26210   2
   2  -5  -3 62.2561 2.30610   6
   2  -5  -3 58.7608 1.97349   3
   2  -5  -3 60.1370 2.44975   2
   2  -5  -3 62.5601 2.32689   1
  -2   5   3 62.6004 2.81420   5
  -2   5   3 58.0786 2.07845   6
  -2   5   3 61.6404 2.56015   2
  -2   5   3 60.0003 2.15468   3
   1  -5  -3 79.9342 2.38455   3
   1  -5  -3 80.9616 2.77125   6
   1  -5  -3 77.7983 2.89916   1
  -1   5   3 80.5456 2.63228   3
  -1   5   3 76.9293 3.02264   2
  -1   5   3 79.3560 3.25962   5
  -1   5   3 79.0542 2.52368   6
   0  -5  -3 49.4818 1.99200   6
   0  -5  -3 49.6005 1.67017   4
   0  -5  -3 48.5880 2.17649   1
   0  -5  -3 51.6745 1.56965   3
   0   5   3 50.6385 2.30245   5
   0   5   3 48.0957 1.85149   3
   0   5   3 46.5181 2.18277   2
  -1  -5  -3 11.9828 1.06310   1
  -1  -5  -3 12.9922 0.93446   6
  -1  -5  -3 12.6242 0.77413   4
   1   5   3 12.2616 1.12055   1
   1   5   3 13.6233 0.88321   3
   1   5   3 12.0186 1.03975   5
   1   5   3 10.9625 1.15552   2
  -2  -5  -3 21.8463 1.55801   1
  -2  -5  -3 21.7407 1.26687   6
   2   5   3 23.0632 1.59984   1
   2   5   3 22.5505 1.47679   2
   2   5   3 20.5756 1.30218   5
   2   5   3 21.1026 1.13668   3
  -3  -5  -3 49.2694 2.12863   6
  -3  -5  -3 50.1622 2.18318   4
  -3  -5  -3 52.2114 2.70879   1
   3   5   3 48.7774 2.65444   1
   3   5   3 49.3420 2.37528   2
  -4  -5  -3 0.15002 0.55055   1
  -4  -5  -3 0.63399 0.40008   6
   4   5   3 0.29359 0.47470   2
   4   5   3 0.64478 0.56779   1
  -5  -5  -3 1.83771 0.56462   6
  -5  -5  -3 1.82887 0.69097   1
   5   5   3 1.87862 0.82625   1
   5   5   3 1.93477 0.65198   2
  -6  -5  -3 0.81080 0.47628   6
   6   5   3 0.53137 0.67928   1
   6   5   3 0.66321 0.55232   2
  -7  -5  -3 6.16999 1.07013   6
   7   5   3 7.52338 1.53766   1
   7   5   3 6.94925 1.18806   2
  -8  -5  -3 20.5579 1.96018   6
   8   5   3 18.4214 1.97076   2
   8   5   3 23.0757 2.72028   1
  -9  -5  -3 39.9494 2.58015   6
   9   5   3 43.0304 3.00023   2
   9   5   3 42.9158 3.53313   1
  11  -6  -3 2.96238 1.32481   2
 -11   6   3 0.34278 0.68827   6
  10  -6  -3 1.87981 0.99804   2
 -10   6   3 2.01867 0.78593   6
   9  -6  -3 10.4316 1.58750   2
  -9   6   3 11.3974 1.38395   6
   8  -6  -3 5.10934 1.13586   2
  -8   6   3 5.68260 0.93501   6
   7  -6  -3 19.7016 1.56724   2
   7  -6  -3 23.1706 1.28230   3
  -7   6   3 19.5519 1.39040   6
   6  -6  -3 60.1405 2.83279   2
   6  -6  -3 63.0430 2.27387   3
  -6   6   3 64.0944 2.50523   6
  -6   6   3 60.0605 3.31616   5
  -6   6   3 61.0059 2.04127   3
   5  -6  -3 1.18524 0.36703   3
   5  -6  -3 1.08016 0.37317   1
   5  -6  -3 1.38084 0.49966   2
  -5   6   3 1.64170 0.41753   3
  -5   6   3 0.54486 0.62512   5
  -5   6   3 1.42920 0.46297   6
   4  -6  -3 3.23214 0.71532   2
   4  -6  -3 3.29892 0.53450   1
   4  -6  -3 2.93674 0.59640   6
   4  -6  -3 3.27898 0.48757   3
  -4   6   3 3.15044 0.53700   6
   3  -6  -3 47.6731 2.06913   6
   3  -6  -3 47.3080 2.19326   2
   3  -6  -3 46.1884 1.75633   3
   3  -6  -3 47.2876 1.93158   1
  -3   6   3 47.3328 2.56686   5
  -3   6   3 45.0159 1.88900   3
  -3   6   3 46.5675 1.87973   6
   2  -6  -3 1.97219 0.49145   6
   2  -6  -3 2.33564 0.40233   3
   2  -6  -3 1.79035 0.46584   1
   2  -6  -3 1.75427 0.48628   2
  -2   6   3 1.64789 0.42298   6
  -2   6   3 1.97835 0.46316   3
  -2   6   3 1.28056 0.53260   2
  -2   6   3 1.86082 0.69893   5
   1  -6  -3 60.5207 2.43992   1
   1  -6  -3 56.9777 2.34515   6
  -1   6   3 59.3847 2.79723   5
  -1   6   3 58.0285 2.12891   6
  -1   6   3 60.5617 2.64922   2
  -1   6   3 56.3246 2.18337   3
   0  -6  -3 10.1461 0.61148   3
   0  -6  -3 11.0148 0.71857   4
   0  -6  -3 9.14862 1.09234   1
   0  -6  -3 9.89545 1.01014   6
   0   6   3 9.66042 1.15418   2
   0   6   3 10.6773 0.86108   3
   0   6   3 9.91072 1.14272   1
   0   6   3 11.2907 1.29243   5
  -1  -6  -3 185.518 4.67455   3
  -1  -6  -3 183.714 5.55694   6
  -1  -6  -3 185.797 6.15619   1
   1   6   3 184.311 6.06988   2
   1   6   3 190.250 6.23504   5
   1   6   3 181.617 5.29620   3
   1   6   3 181.347 6.13193   1
  -2  -6  -3 833.392 21.3381   6
  -2  -6  -3 838.656 23.3911   1
   2   6   3 861.796 20.9760   3
   2   6   3 848.938 23.1070   2
   2   6   3 846.882 24.1812   5
   2   6   3 836.594 23.4333   1
  -3  -6  -3 24.5630 1.54267   6
  -3  -6  -3 24.1357 1.92125   1
   3   6   3 27.5486 1.81625   2
   3   6   3 20.9815 1.83222   1
  -4  -6  -3 4.26351 0.81379   6
  -4  -6  -3 4.24792 1.10372   1
   4   6   3 5.08072 1.11911   1
   4   6   3 2.93136 0.80338   2
  -5  -6  -3 29.9676 1.79947   6
   5   6   3 26.7448 1.98015   2
   5   6   3 28.8526 2.30139   1
  -6  -6  -3 4.76859 0.98180   6
   6   6   3 3.92207 1.03199   2
   6   6   3 6.92460 1.38937   1
  -7  -6  -3 0.21064 0.60138   6
   7   6   3 0.30091 0.70856   2
   7   6   3 0.46824 0.88533   1
  -8  -6  -3 7.71022 1.26789   6
   8   6   3 11.4678 1.72836   2
   8   6   3 11.3827 1.98462   1
  11  -7  -3 -0.7544 0.85101   2
 -11   7   3 -0.1822 0.73899   6
  10  -7  -3 1.28057 0.92696   2
 -10   7   3 -0.0635 0.61700   6
   9  -7  -3 0.68840 0.76024   2
  -9   7   3 0.49039 0.65236   6
   8  -7  -3 0.98501 0.60978   2
  -8   7   3 0.87299 0.51888   6
   7  -7  -3 3.14303 0.56327   3
   7  -7  -3 1.69408 0.72449   2
  -7   7   3 4.08560 0.80503   6
   6  -7  -3 147.544 5.44915   2
   6  -7  -3 154.203 4.56618   3
  -6   7   3 153.233 4.85176   6
  -6   7   3 149.767 6.20251   5
  -6   7   3 147.411 4.20686   3
   5  -7  -3 111.302 4.34349   2
   5  -7  -3 108.453 3.60529   3
  -5   7   3 116.963 3.84737   6
  -5   7   3 115.514 3.56694   3
  -5   7   3 116.430 5.04507   5
   4  -7  -3 6.69830 1.03974   2
   4  -7  -3 6.89469 0.80563   3
  -4   7   3 7.45601 0.85535   3
  -4   7   3 8.81073 1.47645   5
  -4   7   3 6.20866 0.78007   6
   3  -7  -3 15.0977 1.00282   1
   3  -7  -3 14.3824 1.31786   6
   3  -7  -3 13.0482 0.88633   3
   3  -7  -3 11.6837 1.33120   2
  -3   7   3 12.2066 1.00425   3
  -3   7   3 15.4315 1.76931   5
  -3   7   3 12.4603 0.98059   6
   2  -7  -3 8.18004 0.68339   3
   2  -7  -3 8.86405 0.96165   1
   2  -7  -3 9.82952 1.13540   6
  -2   7   3 11.1892 1.50323   5
  -2   7   3 10.7659 1.26277   2
  -2   7   3 10.2268 0.98770   3
  -2   7   3 8.93925 0.89570   6
   1  -7  -3 11.1056 0.74854   3
   1  -7  -3 15.8054 1.19900   6
   1  -7  -3 12.5418 1.07575   1
  -1   7   3 12.1932 1.25194   1
  -1   7   3 12.1532 1.01325   3
  -1   7   3 11.8142 1.31171   2
  -1   7   3 11.6234 1.47578   5
   0  -7  -3 0.84515 0.24732   3
   0  -7  -3 0.37828 0.43775   1
   0  -7  -3 0.51981 0.39424   6
   0   7   3 0.73449 0.48611   1
   0   7   3 0.39315 0.51658   5
   0   7   3 0.60159 0.43200   3
   0   7   3 0.71423 0.58360   2
  -1  -7  -3 12.9683 1.31578   6
  -1  -7  -3 15.9490 0.75404   3
  -1  -7  -3 15.3944 1.61375   1
   1   7   3 15.0904 1.64847   2
   1   7   3 17.5388 1.25300   3
   1   7   3 15.9555 1.40693   5
   1   7   3 16.4157 1.45192   1
  -2  -7  -3 50.6596 2.76436   1
  -2  -7  -3 55.0601 2.47415   6
   2   7   3 51.5883 2.29428   3
   2   7   3 51.9445 2.78956   1
   2   7   3 55.5749 2.79255   2
  -3  -7  -3 64.5637 2.85375   6
  -3  -7  -3 64.3248 3.31299   1
   3   7   3 63.5988 3.13319   2
   3   7   3 65.0809 3.31791   1
  -4  -7  -3 27.5976 1.84513   6
  -4  -7  -3 28.9887 2.21719   1
   4   7   3 32.5655 2.38842   1
   4   7   3 29.4070 2.13908   2
  -5  -7  -3 10.9983 1.43695   6
   5   7   3 9.24779 1.46030   2
   5   7   3 9.42187 1.58655   1
  -6  -7  -3 -0.5411 0.47741   6
   6   7   3 0.03780 0.83233   1
   6   7   3 0.74659 0.85977   2
  -7  -7  -3 3.02980 0.96498   6
   7   7   3 5.33464 1.58042   1
   7   7   3 1.58967 1.00781   2
  -8  -7  -3 10.1704 1.57139   6
   8   7   3 14.4387 2.37535   1
   8   7   3 10.4456 1.87741   2
  11  -8  -3 0.10169 0.99680   2
 -11   8   3 0.81437 0.78954   6
  10  -8  -3 4.71370 1.33583   2
 -10   8   3 3.98380 1.01794   6
   9  -8  -3 4.67731 1.24277   2
  -9   8   3 3.62693 0.93504   6
   8  -8  -3 10.1632 1.56838   2
  -8   8   3 8.08547 1.18303   6
   7  -8  -3 10.0433 1.08825   3
   7  -8  -3 9.14429 1.46694   2
  -7   8   3 9.81224 1.21930   6
   6  -8  -3 49.7150 2.17491   3
   6  -8  -3 49.3394 2.76886   2
  -6   8   3 47.7779 2.31944   6
  -6   8   3 49.6786 1.79462   3
   5  -8  -3 6.29294 0.81301   3
   5  -8  -3 6.29011 1.17991   2
  -5   8   3 6.12464 0.75842   3
  -5   8   3 5.37137 0.86434   6
   4  -8  -3 13.9424 1.02875   3
   4  -8  -3 12.7589 1.61790   2
  -4   8   3 13.6642 1.08730   3
  -4   8   3 19.4498 2.28272   5
  -4   8   3 15.7230 1.25594   6
   3  -8  -3 1.35436 0.39214   3
  -3   8   3 1.42647 0.49780   6
  -3   8   3 1.06025 0.50384   3
  -3   8   3 1.33431 0.73912   5
   2  -8  -3 18.4968 1.27754   1
   2  -8  -3 18.4365 1.41988   6
   2  -8  -3 16.8414 1.02449   3
  -2   8   3 19.1694 1.41331   1
  -2   8   3 18.1629 1.67676   5
  -2   8   3 17.8617 1.27321   3
   1  -8  -3 23.1428 1.51420   1
   1  -8  -3 19.5269 1.06727   3
   1  -8  -3 18.2199 1.43776   6
  -1   8   3 20.7324 1.38467   3
  -1   8   3 19.8558 1.70865   2
  -1   8   3 21.3035 1.47495   1
  -1   8   3 21.1264 1.74077   5
   0  -8  -3 0.50530 0.24921   3
   0  -8  -3 -0.2467 0.41831   1
   0  -8  -3 0.02675 0.41081   6
   0   8   3 1.33450 0.64951   2
   0   8   3 -0.3310 0.48583   1
   0   8   3 -0.1802 0.51142   5
   0   8   3 -0.3889 0.35715   3
  -1  -8  -3 1.39628 0.51998   6
  -1  -8  -3 0.72058 0.25433   3
  -1  -8  -3 1.46023 0.66492   1
   1   8   3 1.79541 0.78291   5
   1   8   3 0.59000 0.50862   3
   1   8   3 1.16668 0.70907   2
   1   8   3 1.99720 0.75847   1
  -2  -8  -3 1.16901 0.59226   6
  -2  -8  -3 1.17279 0.68694   1
   2   8   3 0.02604 0.51590   1
   2   8   3 0.69771 0.64771   2
   2   8   3 0.27693 0.49202   3
  -3  -8  -3 21.3583 1.67892   6
  -3  -8  -3 22.1526 1.91740   1
   3   8   3 22.1251 1.97561   2
   3   8   3 20.8008 2.17289   1
  -4  -8  -3 11.9336 1.52820   6
   4   8   3 8.52339 1.47136   2
   4   8   3 14.7898 1.91530   1
  -5  -8  -3 18.1368 1.87441   6
   5   8   3 19.2151 2.35830   1
   5   8   3 15.2609 1.97626   2
  -6  -8  -3 9.55777 1.44844   6
   6   8   3 10.8823 1.90842   1
   6   8   3 13.7162 1.93719   2
  -7  -8  -3 -0.0544 0.73738   6
   7   8   3 2.42242 1.23887   2
   7   8   3 2.51371 1.27222   1
  10  -9  -3 -0.3339 1.04565   2
 -10   9   3 1.78465 0.90630   6
   9  -9  -3 0.86728 0.84451   2
  -9   9   3 -0.6295 0.60314   6
   8  -9  -3 5.92142 1.36285   2
  -8   9   3 3.72386 0.91582   6
   7  -9  -3 0.99950 0.53943   3
   7  -9  -3 0.51918 0.70617   2
  -7   9   3 0.85704 0.59869   6
   6  -9  -3 -0.9318 0.45627   2
   6  -9  -3 0.54708 0.41279   3
  -6   9   3 0.25645 0.27251   3
  -6   9   3 0.08318 0.53178   6
   5  -9  -3 29.0730 1.64933   3
  -5   9   3 31.7123 1.58029   3
  -5   9   3 30.8992 1.84512   6
   4  -9  -3 10.9698 1.07028   3
  -4   9   3 10.4457 1.08725   3
   3  -9  -3 37.3434 1.80951   3
  -3   9   3 42.2722 2.00579   3
   2  -9  -3 21.4254 1.23361   3
  -2   9   3 21.1115 1.44690   3
   1  -9  -3 1.14105 0.64800   6
   1  -9  -3 0.44196 0.27233   3
  -1   9   3 0.53729 0.47701   3
   0  -9  -3 4.75604 0.96638   1
   0  -9  -3 4.70921 0.94777   6
   0  -9  -3 5.72840 0.68300   3
   0   9   3 5.14026 1.13040   2
   0   9   3 6.09926 0.92082   3
   0   9   3 4.73693 0.96229   1
  -1  -9  -3 9.51598 0.70473   3
  -1  -9  -3 9.03278 1.36195   1
  -1  -9  -3 9.46321 1.29861   6
   1   9   3 8.10083 1.38744   2
   1   9   3 10.5717 1.46908   1
   1   9   3 10.4222 1.23438   3
  -2  -9  -3 10.6962 1.39838   6
  -2  -9  -3 12.2160 1.60802   1
   2   9   3 12.4513 1.35126   3
   2   9   3 14.1606 1.71952   1
   2   9   3 9.24249 1.51645   2
  -3  -9  -3 2.65674 0.84525   6
   3   9   3 4.33554 1.21690   2
   3   9   3 2.61001 0.92570   1
  -4  -9  -3 0.65284 0.64318   6
   4   9   3 3.55982 1.11580   1
   4   9   3 0.21969 0.76577   2
  -5  -9  -3 27.9944 2.24449   6
   5   9   3 30.7375 3.08422   1
   5   9   3 26.1757 2.65221   2
  -6  -9  -3 0.83087 0.82287   6
   6   9   3 0.55247 1.00506   2
   6   9   3 3.27699 1.30450   1
   9 -10  -3 0.71375 1.06155   2
  -9  10   3 0.48564 0.79082   6
   8 -10  -3 1.42124 0.60100   3
   8 -10  -3 1.15886 0.92181   2
  -8  10   3 2.03713 0.87414   6
   7 -10  -3 0.30953 0.44087   3
  -7  10   3 0.98368 0.70602   6
   6 -10  -3 3.11238 0.76912   3
   5 -10  -3 0.10360 0.36177   3
  -5  10   3 -0.1379 0.33910   3
   4 -10  -3 8.86582 1.10304   3
  -4  10   3 7.14720 0.95338   3
   3 -10  -3 0.87752 0.41900   3
  -3  10   3 0.89444 0.53102   3
   2 -10  -3 2.77925 0.57058   3
  -2  10   3 4.09621 0.82286   3
   1 -10  -3 5.12182 0.72603   3
  -1  10   3 5.09045 0.94686   3
   0 -10  -3 2.37016 0.49562   3
   0  10   3 2.35156 0.79694   3
  -1 -10  -3 3.80067 1.01281   6
  -1 -10  -3 4.67246 0.60452   3
   1  10   3 3.66948 0.85604   3
  -2 -10  -3 1.06999 0.75397   6
   2  10   3 2.68040 1.14703   2
   2  10   3 1.67393 0.74156   1
   2  10   3 0.93770 0.66313   3
  -3 -10  -3 1.35382 0.77372   6
   3  10   3 0.78003 0.98139   2
   3  10   3 1.32070 0.74557   3
   3  10   3 2.49665 1.04873   1
  -4 -10  -3 30.2895 2.40115   6
   4  10   3 39.8890 3.00323   2
   4  10   3 33.8171 2.72936   1
  -5 -10  -3 0.04323 0.78089   6
   5  10   3 0.01706 0.87600   1
   5  10   3 -0.1603 1.02879   2
   8 -11  -3 0.08213 0.57078   3
   7 -11  -3 -0.3102 0.48784   3
   6 -11  -3 2.77921 0.74260   3
   5 -11  -3 0.24253 0.41164   3
  -5  11   3 -0.1872 0.36375   3
   4 -11  -3 0.22948 0.42259   3
  -4  11   3 -0.0639 0.44240   3
   3 -11  -3 1.15700 0.50052   3
  -3  11   3 1.93057 0.65971   3
   2 -11  -3 0.33053 0.35561   3
  -2  11   3 -0.4766 0.47939   3
   1 -11  -3 0.48332 0.38841   3
  -1  11   3 0.28834 0.56978   3
   0 -11  -3 6.34804 0.82564   3
   0  11   3 6.81261 1.12344   3
  -1 -11  -3 2.31034 0.48067   3
   1  11   3 2.58391 0.83695   3
   2  11   3 1.47326 0.77743   3
   3  11   3 7.21931 1.36585   3
   3  11   3 8.20471 1.65138   1
   4  11   3 -0.2143 0.90326   1
   7 -12  -3 0.20292 0.65249   3
   6 -12  -3 0.69764 0.53749   3
   5 -12  -3 0.93362 0.57983   3
  -5  12   3 1.23598 0.48361   3
   4 -12  -3 1.17837 0.61995   3
  -4  12   3 2.58048 0.66090   3
   3 -12  -3 1.35308 0.60687   3
  -3  12   3 0.85669 0.62613   3
   2 -12  -3 0.54819 0.49353   3
  -2  12   3 1.65718 0.73715   3
   1 -12  -3 -0.5148 0.35341   3
  -1  12   3 0.84416 0.61026   3
   0 -12  -3 4.83934 0.79192   3
   0  12   3 1.50682 0.77837   3
   1  12   3 3.06402 0.96601   3
   2  12   3 3.98171 1.06371   3
   3  12   3 -0.1685 0.83788   3
   4 -13  -3 -0.2859 0.52993   3
  -4  13   3 -0.4584 0.44892   3
   3 -13  -3 4.07015 0.83181   3
  -3  13   3 2.13031 0.76503   3
   2 -13  -3 1.65016 0.64751   3
  -2  13   3 1.25623 0.71729   3
   1 -13  -3 0.37590 0.45910   3
  -1  13   3 -0.3544 0.67902   3
   0 -13  -3 4.36932 0.78934   3
   0  13   3 7.47279 1.28061   3
   4  13  -4 16.3636 1.51051   3
  -4 -13   4 16.8399 1.76370   3
   3  13  -4 3.82385 0.69860   3
  -3 -13   4 1.92965 1.28083   4
  -3 -13   4 1.08142 0.62547   3
  -2 -13   4 9.41990 1.32010   3
  -1 -13   4 2.49706 0.74095   3
   0 -13   4 2.74950 0.89646   3
  -1  13  -4 3.33672 1.01211   6
  -2  13  -4 2.80781 1.02948   6
   2 -13   4 4.05702 1.41245   2
   2 -13   4 3.29417 1.39088   2
  -3  13  -4 0.80800 0.87052   6
   3 -13   4 0.73559 1.13976   2
   6  12  -4 0.44340 0.71022   3
  -6 -12   4 0.18387 0.53111   3
  -6 -12   4 -0.8306 0.78147   4
   5  12  -4 0.46098 0.65659   3
  -5 -12   4 0.30578 0.88235   4
  -5 -12   4 -0.5502 0.45340   3
   4  12  -4 7.83864 1.07069   3
  -4 -12   4 5.84282 1.32992   4
  -4 -12   4 5.14633 0.97229   3
   3  12  -4 5.37682 0.84810   3
  -3 -12   4 7.57048 1.14639   3
  -3 -12   4 5.87622 1.42673   4
   2  12  -4 0.23178 0.36071   3
  -2 -12   4 -0.1240 0.49848   3
  -1 -12   4 7.79805 1.14009   3
   0  12  -4 -1.0319 0.57059   6
   0 -12   4 0.13324 0.43758   3
   0 -12   4 0.24333 0.84418   2
  -1  12  -4 2.88040 0.93483   6
   1 -12   4 2.68670 1.30585   2
   1 -12   4 4.10693 1.23156   2
  -2  12  -4 -0.1888 0.67177   6
   2 -12   4 0.52018 1.01758   2
  -3  12  -4 1.85554 0.83499   6
   3 -12   4 -0.1877 1.11229   2
  -4  12  -4 0.36320 0.62194   6
   4 -12   4 1.01992 1.16641   2
  -5  12  -4 0.40681 0.79555   6
   7  11  -4 1.06186 0.71128   3
  -7 -11   4 -0.2281 0.76807   4
  -7 -11   4 0.39524 0.55238   3
   6  11  -4 3.86029 0.89170   3
  -6 -11   4 1.85887 1.01815   4
  -6 -11   4 3.61227 0.86197   3
   5  11  -4 4.06595 0.86756   3
  -5 -11   4 4.25727 1.19270   4
  -5 -11   4 4.07086 0.87526   3
   4  11  -4 -0.2669 0.45187   3
  -4 -11   4 0.03060 0.41121   3
  -4 -11   4 -0.5864 0.55688   4
   3  11  -4 0.22360 0.41833   3
  -3 -11   4 0.18684 0.77938   4
  -3 -11   4 0.61388 0.48450   3
   2  11  -4 3.55340 0.52931   3
  -2 -11   4 7.10585 1.04498   3
   1  11  -4 15.1926 1.67947   6
   1  11  -4 15.6005 1.59121   6
  -1 -11   4 18.2311 1.39440   3
  -1 -11   4 12.8297 1.88765   2
   0  11  -4 -0.5470 0.50780   6
   0 -11   4 0.04109 0.69517   2
   0 -11   4 0.01783 0.44507   3
  -1  11  -4 0.95971 0.59532   6
   1 -11   4 -0.5910 0.64938   2
   1 -11   4 -0.1858 0.75429   2
  -2  11  -4 2.55132 0.79565   6
   2 -11   4 0.46314 0.87013   2
  -3  11  -4 15.5983 1.56124   6
   3 -11   4 18.3242 2.21321   2
  -4  11  -4 -0.5086 0.52634   6
   4 -11   4 -0.1486 0.82132   2
  -5  11  -4 -0.2352 0.56969   6
   5 -11   4 0.20909 0.90201   2
  -6  11  -4 1.77994 0.78809   6
   6 -11   4 0.22764 0.98467   2
   8  10  -4 10.9137 1.98932   1
   8  10  -4 8.45251 1.30152   3
  -8 -10   4 8.62480 1.80379   4
   7  10  -4 1.98651 0.71283   3
   7  10  -4 1.45124 1.03891   1
  -7 -10   4 -0.1539 0.79848   4
  -7 -10   4 0.51474 0.51212   3
   6  10  -4 17.5555 1.99532   1
   6  10  -4 17.3092 1.44212   3
  -6 -10   4 16.3769 2.09326   4
  -6 -10   4 18.7969 1.44089   3
   5  10  -4 1.44166 0.59314   3
   5  10  -4 0.28547 0.78980   1
  -5 -10   4 2.38183 0.68380   3
  -5 -10   4 1.18646 0.73431   4
   4  10  -4 3.94540 0.74198   3
  -4 -10   4 5.07525 1.15976   4
  -4 -10   4 4.46271 0.82585   3
   3  10  -4 4.41973 0.72703   3
  -3 -10   4 6.03653 0.92568   3
   2  10  -4 -0.4743 0.45280   6
   2  10  -4 -0.1043 0.26625   3
  -2 -10   4 0.08561 0.31202   3
  -2 -10   4 -0.1394 0.58213   2
   1  10  -4 7.34744 1.09807   6
   1  10  -4 6.76222 1.09108   6
  -1 -10   4 9.12636 1.47587   2
  -1 -10   4 7.17172 0.90867   3
   0  10  -4 -0.5049 0.42459   6
   0 -10   4 -0.2915 0.30133   3
   0 -10   4 -0.5591 0.48644   2
   0 -10   4 -0.5967 0.60172   2
  -1  10  -4 4.68367 0.90312   6
   1 -10   4 4.37932 1.08354   2
  -2  10  -4 1.93822 0.63270   6
   2 -10   4 2.12529 0.83059   2
  -3  10  -4 8.50455 1.14138   6
   3 -10   4 13.3040 1.72507   2
  -4  10  -4 4.36762 0.89003   6
   4 -10   4 6.72600 1.32335   2
  -5  10  -4 2.59516 0.69662   6
   5 -10   4 1.75989 0.85165   2
  -6  10  -4 3.08908 0.81879   6
   6 -10   4 4.05973 1.18572   2
  -7  10  -4 0.32558 0.63323   6
   7 -10   4 0.37928 0.92402   2
   9   9  -4 -0.4506 0.66992   3
   9   9  -4 1.82901 1.26973   1
  -9  -9   4 1.83617 1.06347   4
   8   9  -4 2.05505 1.20655   1
   8   9  -4 2.03670 0.73332   3
  -8  -9   4 3.61592 0.61536   3
  -8  -9   4 3.41175 1.29206   4
   7   9  -4 2.19388 0.69647   3
   7   9  -4 1.17968 0.97213   1
  -7  -9   4 0.60663 0.73507   4
  -7  -9   4 0.41048 0.45452   3
   6   9  -4 1.97471 0.97075   1
   6   9  -4 1.24074 0.56191   3
  -6  -9   4 2.27270 0.91225   4
  -6  -9   4 0.66340 0.44485   3
   5   9  -4 0.17681 0.65150   1
   5   9  -4 -0.3832 0.33701   3
  -5  -9   4 -0.1386 0.50351   4
  -5  -9   4 0.00038 0.33648   3
   4   9  -4 40.0756 1.86962   3
   4   9  -4 40.2590 2.24164   1
  -4  -9   4 36.5208 2.37104   4
  -4  -9   4 37.7241 1.93186   3
   3   9  -4 2.36976 0.53573   3
   3   9  -4 2.85426 0.71242   6
  -3  -9   4 2.77139 0.57315   3
   2   9  -4 0.42978 0.41385   6
   2   9  -4 0.86526 0.33278   3
  -2  -9   4 0.93294 0.61225   2
  -2  -9   4 0.09810 0.27034   3
   1   9  -4 19.8753 1.44682   6
  -1  -9   4 20.5579 1.27429   3
  -1  -9   4 18.1933 1.92528   2
   0   9  -4 1.44468 0.52310   6
   0  -9   4 2.06166 0.52098   3
   0  -9   4 2.41245 0.77721   2
   0  -9   4 1.45804 0.68020   2
  -1   9  -4 42.2133 2.08135   6
   1  -9   4 45.4602 2.57283   2
  -2   9  -4 0.28964 0.40879   6
   2  -9   4 0.05664 0.46962   2
  -3   9  -4 0.24308 0.42399   6
   3  -9   4 -0.1271 0.46432   2
  -4   9  -4 12.4187 1.20958   6
   4  -9   4 13.6019 1.54975   2
  -5   9  -4 4.96202 0.79115   6
   5  -9   4 6.14139 1.14832   2
  -6   9  -4 1.65434 0.58653   6
   6  -9   4 1.37991 0.74953   2
  -7   9  -4 7.68456 1.07134   6
   7  -9   4 6.75984 1.34217   2
  10   8  -4 6.85325 1.85711   1
  10   8  -4 6.19311 1.23030   3
 -10  -8   4 8.17094 1.81659   4
   9   8  -4 1.51296 0.73973   3
   9   8  -4 -1.2955 0.95845   1
  -9  -8   4 0.70891 0.88095   4
   8   8  -4 -0.1443 0.87810   1
   8   8  -4 0.60092 0.53552   3
  -8  -8   4 0.04807 0.72021   4
  -8  -8   4 -0.1615 0.33817   3
   7   8  -4 0.79985 0.83766   1
   7   8  -4 -0.1489 0.44678   3
  -7  -8   4 -0.3943 0.29983   3
  -7  -8   4 -0.2678 0.58027   4
   6   8  -4 26.0460 1.58958   3
   6   8  -4 27.1402 2.09503   1
  -6  -8   4 23.4556 2.03351   4
  -6  -8   4 24.1711 1.46248   3
   5   8  -4 0.91052 0.69020   1
   5   8  -4 1.12436 0.45876   3
  -5  -8   4 0.11447 0.47022   4
  -5  -8   4 0.72347 0.40659   3
   4   8  -4 28.3126 1.47558   3
   4   8  -4 25.9523 1.74873   1
  -4  -8   4 27.1102 1.91736   4
  -4  -8   4 28.9767 1.55602   3
   3   8  -4 24.7465 1.54092   1
   3   8  -4 22.1859 1.22807   3
   3   8  -4 22.4658 1.47712   6
  -3  -8   4 23.7280 1.92274   2
  -3  -8   4 21.6795 1.28605   3
   2   8  -4 70.2454 2.76391   6
   2   8  -4 69.4395 2.27861   3
   2   8  -4 71.2211 2.81889   6
   2   8  -4 71.3669 2.67359   1
  -2  -8   4 67.1856 2.56406   3
  -2  -8   4 71.5997 3.37415   2
   1   8  -4 39.9160 1.95033   6
  -1  -8   4 40.3682 2.37687   2
  -1  -8   4 42.7345 1.82583   3
   0   8  -4 3.30856 0.62958   6
   0  -8   4 3.77149 0.87086   2
   0  -8   4 3.62553 0.57377   3
   0  -8   4 1.25759 0.59508   2
  -1   8  -4 6.56190 0.82731   6
   1  -8   4 6.80509 1.02908   2
  -2   8  -4 0.54933 0.35587   6
   2  -8   4 1.09177 0.52449   2
  -3   8  -4 64.0243 2.46124   6
   3  -8   4 64.1755 2.87965   2
  -4   8  -4 1.42682 0.44223   6
   4  -8   4 1.42604 0.53350   2
  -5   8  -4 0.76204 0.44249   6
   5  -8   4 0.16738 0.46904   2
  -6   8  -4 4.14125 0.70778   6
   6  -8   4 5.46012 0.94829   2
  -7   8  -4 11.0281 1.15584   6
   7  -8   4 12.4957 1.48388   2
  -8   8  -4 0.20790 0.51709   6
   8  -8   4 -0.0514 0.66176   2
  10   7  -4 3.17891 0.96848   3
  10   7  -4 2.12202 1.40435   1
 -10  -7   4 3.08665 1.23490   4
   9   7  -4 8.50340 1.73903   1
   9   7  -4 8.91074 1.22318   3
  -9  -7   4 12.1081 1.98334   4
   8   7  -4 6.10744 0.97866   3
   8   7  -4 6.77450 1.46251   1
  -8  -7   4 8.09063 1.55987   4
  -8  -7   4 5.09205 0.66605   3
   7   7  -4 2.81031 1.01362   1
   7   7  -4 2.02036 0.62752   3
  -7  -7   4 2.13051 0.88245   4
  -7  -7   4 1.78610 0.53169   3
   6   7  -4 0.10699 0.69492   1
   6   7  -4 -0.1144 0.32380   3
  -6  -7   4 0.25636 0.29571   3
  -6  -7   4 -0.2040 0.47447   4
   5   7  -4 4.67084 0.74995   3
   5   7  -4 4.33036 0.90049   1
  -5  -7   4 2.27362 0.74954   4
  -5  -7   4 4.90809 0.75278   3
   4   7  -4 35.2180 1.65414   3
   4   7  -4 38.6360 2.03542   1
   4   7  -4 43.0455 2.05627   6
  -4  -7   4 38.4344 2.19167   4
  -4  -7   4 37.2127 1.74961   3
  -4  -7   4 41.7281 2.43646   2
   3   7  -4 27.4988 1.59205   1
   3   7  -4 26.2636 1.49903   6
   3   7  -4 26.8245 1.29271   3
  -3  -7   4 25.8981 1.85820   2
  -3  -7   4 25.7639 1.33324   3
   2   7  -4 1.28657 0.44226   1
   2   7  -4 1.22283 0.30190   3
   2   7  -4 1.45095 0.46905   6
   2   7  -4 1.59079 0.46989   6
  -2  -7   4 1.51646 0.39601   3
  -2  -7   4 1.25869 0.56721   2
   1   7  -4 48.4000 2.04595   6
   1   7  -4 48.1898 1.86051   1
  -1  -7   4 49.0488 1.87771   3
  -1  -7   4 47.1702 2.43564   2
   0   7  -4 280.520 7.66847   6
   0  -7   4 285.134 7.49437   3
   0  -7   4 280.908 8.63838   2
  -1   7  -4 3.07514 0.54665   6
   1  -7   4 2.52757 0.63462   2
  -2   7  -4 54.7007 2.08030   6
   2  -7   4 55.6453 2.47372   2
  -3   7  -4 10.5235 0.81796   6
   3  -7   4 10.1665 1.12314   2
  -4   7  -4 15.3574 0.97600   6
   4  -7   4 13.8109 1.14540   2
  -5   7  -4 32.2005 1.52335   6
   5  -7   4 33.4884 1.80395   2
  -6   7  -4 1.41134 0.44847   6
   6  -7   4 1.72411 0.59391   2
  -7   7  -4 -0.0629 0.38734   6
   7  -7   4 0.02000 0.48486   2
  -8   7  -4 -0.0309 0.47125   6
   8  -7   4 0.35869 0.53839   2
  -9   7  -4 1.89177 0.68502   6
   9  -7   4 0.78395 0.69369   2
  11   6  -4 0.11388 1.11648   1
 -11  -6   4 -0.0431 0.73049   4
  10   6  -4 -1.0433 0.86682   1
  10   6  -4 0.09191 0.58210   3
  10   6  -4 -0.7010 0.94059   2
 -10  -6   4 0.31330 0.76991   6
 -10  -6   4 -0.1306 0.65848   4
   9   6  -4 0.58534 0.51222   3
   9   6  -4 -0.0698 0.77509   2
   9   6  -4 -0.8286 0.81111   1
  -9  -6   4 0.95510 0.76564   4
  -9  -6   4 -0.6529 0.61933   6
   8   6  -4 28.8934 1.74054   3
   8   6  -4 31.4606 2.41502   1
   8   6  -4 31.0965 2.36635   2
  -8  -6   4 29.0619 2.06969   6
  -8  -6   4 30.3839 1.37029   3
  -8  -6   4 29.0271 2.37998   4
   7   6  -4 3.53913 0.70135   3
   7   6  -4 2.67475 0.98806   1
   7   6  -4 3.18855 0.95615   2
  -7  -6   4 3.50517 0.62477   3
  -7  -6   4 3.68367 0.84757   6
  -7  -6   4 3.39539 0.99568   4
   6   6  -4 -0.0986 0.60277   1
   6   6  -4 2.02294 0.51571   3
   6   6  -4 1.91399 0.73793   2
  -6  -6   4 2.62411 0.87849   4
  -6  -6   4 0.93864 0.56694   6
  -6  -6   4 1.64878 0.45499   3
   5   6  -4 19.0634 1.53848   2
   5   6  -4 17.6549 1.31038   6
   5   6  -4 17.7284 1.47587   1
   5   6  -4 17.5459 1.12870   3
  -5  -6   4 20.8018 1.39436   6
  -5  -6   4 17.3388 1.11289   3
  -5  -6   4 18.0072 1.52137   4
   4   6  -4 1.30193 0.57609   1
   4   6  -4 1.30419 0.39584   3
   4   6  -4 1.76795 0.50956   6
  -4  -6   4 1.83052 0.60996   4
  -4  -6   4 0.92430 0.47542   6
  -4  -6   4 1.33626 0.36128   3
  -4  -6   4 1.35114 0.58139   2
   3   6  -4 7.94796 0.88423   6
   3   6  -4 7.86069 0.91456   1
  -3  -6   4 6.64083 0.81316   6
  -3  -6   4 6.26258 0.69134   3
  -3  -6   4 7.64323 1.07758   2
   2   6  -4 23.3003 0.98466   3
   2   6  -4 23.3087 1.24847   1
   2   6  -4 23.4433 1.25236   6
  -2  -6   4 24.8232 1.59758   2
  -2  -6   4 24.4155 1.17455   3
   1   6  -4 4.79588 0.60467   6
   1   6  -4 4.49358 0.56361   1
  -1  -6   4 4.83521 0.54875   3
  -1  -6   4 4.82380 0.80952   2
   0   6  -4 165.951 4.70077   6
   0   6  -4 165.924 4.72457   1
   0  -6   4 163.306 4.50675   3
   0  -6   4 160.399 5.31380   2
   1  -6   4 8.51157 0.95751   2
  -3   6  -4 0.20496 0.22019   6
   3  -6   4 0.51985 0.34853   2
  -4   6  -4 20.7566 1.05083   6
   4  -6   4 21.1054 1.24013   2
  -5   6  -4 -0.1814 0.22341   6
   5  -6   4 0.22237 0.32510   2
  -6   6  -4 0.95980 0.38831   6
   6  -6   4 1.13698 0.44362   2
  -7   6  -4 -0.0158 0.34380   6
   7  -6   4 -0.1496 0.38157   2
  -8   6  -4 4.25136 0.74574   6
   8  -6   4 3.83194 0.85934   2
  -9   6  -4 1.05267 0.55835   6
   9  -6   4 0.25333 0.60016   2
  11   5  -4 0.45523 1.08936   2
  11   5  -4 1.19341 1.06185   1
 -11  -5   4 -0.4300 0.72121   6
  10   5  -4 0.09742 0.95806   1
  10   5  -4 -0.2470 0.54202   3
  10   5  -4 0.48131 0.79686   2
 -10  -5   4 0.50037 0.67815   6
 -10  -5   4 -0.2679 0.57756   4
   9   5  -4 0.67281 0.49194   3
   9   5  -4 0.76633 0.94491   1
   9   5  -4 0.21798 0.70333   2
  -9  -5   4 1.43448 0.72211   6
  -9  -5   4 0.67966 0.66072   4
   8   5  -4 27.0704 1.61202   3
   8   5  -4 24.1072 2.09848   1
   8   5  -4 26.3097 2.14454   2
  -8  -5   4 25.7976 2.15891   4
  -8  -5   4 26.4410 1.21469   3
  -8  -5   4 25.1435 1.85179   6
   7   5  -4 172.089 5.28133   3
   7   5  -4 171.025 6.15440   1
   7   5  -4 179.956 6.28549   2
  -7  -5   4 171.895 5.06551   3
  -7  -5   4 173.902 6.51734   4
  -7  -5   4 185.999 5.81126   6
   6   5  -4 20.5167 1.65292   1
   6   5  -4 17.7711 1.16241   3
   6   5  -4 18.7979 1.56649   2
  -6  -5   4 18.4006 1.59193   4
  -6  -5   4 18.3307 1.36202   6
  -6  -5   4 18.7378 1.12252   3
   5   5  -4 0.45717 0.28389   3
   5   5  -4 0.57840 0.51411   1
   5   5  -4 0.29554 0.31496   6
   5   5  -4 0.18388 0.42859   2
  -5  -5   4 0.28770 0.24090   3
  -5  -5   4 -0.1137 0.32216   6
  -5  -5   4 -0.1973 0.26120   5
  -5  -5   4 0.20737 0.47054   4
  -5  -5   4 0.85627 0.45489   2
   4   5  -4 0.63533 0.41300   2
   4   5  -4 3.36710 0.57440   6
   4   5  -4 2.60468 0.63154   1
   4   5  -4 3.41417 0.51509   3
  -4  -5   4 2.44853 0.43873   3
  -4  -5   4 3.38512 0.75295   2
  -4  -5   4 1.84847 0.48177   6
   3   5  -4 51.4117 2.26909   2
   3   5  -4 48.0742 2.04294   1
   3   5  -4 49.5683 1.73853   3
   3   5  -4 49.0560 1.97011   6
  -3  -5   4 48.9343 2.35148   2
  -3  -5   4 49.7542 1.99429   6
  -3  -5   4 48.2479 1.82786   3
   2   5  -4 -0.1160 0.16682   6
   2   5  -4 -0.0055 0.22721   1
   2   5  -4 0.11764 0.14344   3
  -2  -5   4 -0.0397 0.22276   6
  -2  -5   4 0.13562 0.14574   3
  -2  -5   4 0.10087 0.26710   2
   1   5  -4 290.560 7.73642   6
  -1  -5   4 296.084 8.64407   2
  -1  -5   4 298.795 7.55139   3
   0   5  -4 24.9706 1.12132   1
   0   5  -4 24.7231 1.14047   6
   0  -5   4 29.9221 1.07363   3
   0  -5   4 28.0510 1.43640   2
  -1   5  -4 38.0144 1.45939   1
  -1   5  -4 39.4213 1.42062   6
  -2   5  -4 35.0609 1.37971   1
  -2   5  -4 36.6682 1.28826   6
   2  -5   4 31.7667 1.48879   2
  -3   5  -4 33.1907 1.21918   6
   3  -5   4 34.5448 1.47222   2
  -4   5  -4 0.09285 0.19157   6
   4  -5   4 0.28050 0.25911   2
  -5   5  -4 0.56653 0.25777   6
   5  -5   4 0.26802 0.28276   2
  -6   5  -4 61.3326 2.12531   6
   6  -5   4 59.1752 2.37608   2
  -7   5  -4 63.0042 2.30880   6
   7  -5   4 63.5281 2.57649   2
  -8   5  -4 8.29780 0.94094   6
   8  -5   4 11.0457 1.22954   2
  -9   5  -4 1.29639 0.55580   6
   9  -5   4 1.39845 0.62736   2
  12   4  -4 0.21989 1.09019   2
  12   4  -4 -0.0850 1.24998   1
 -12  -4   4 1.24672 0.96712   6
  11   4  -4 0.48038 0.99561   2
  11   4  -4 -1.9865 0.76063   1
 -11  -4   4 0.11087 0.70621   6
  10   4  -4 0.26290 0.79446   2
  10   4  -4 -0.2371 0.78210   1
 -10  -4   4 0.53458 0.65568   6
 -10  -4   4 0.59146 0.67789   4
   9   4  -4 2.95199 0.92705   2
   9   4  -4 2.91001 0.70431   3
   9   4  -4 3.28572 1.06136   1
  -9  -4   4 2.34484 0.72277   6
  -9  -4   4 2.74533 0.98649   4
   8   4  -4 11.7392 1.18032   3
   8   4  -4 13.2768 1.60890   1
   8   4  -4 15.8185 1.85143   2
  -8  -4   4 13.1702 1.45058   6
  -8  -4   4 11.9094 0.76500   3
  -8  -4   4 12.4356 1.73265   4
   7   4  -4 31.7127 1.61067   3
   7   4  -4 29.9253 2.08574   2
   7   4  -4 32.5405 2.07976   1
  -7  -4   4 30.8558 1.83962   6
  -7  -4   4 30.9186 1.40595   3
  -7  -4   4 28.1641 2.07499   4
   6   4  -4 6.79940 1.07963   2
   6   4  -4 6.81952 0.77775   3
   6   4  -4 7.18229 1.04662   1
  -6  -4   4 5.80795 0.84174   6
  -6  -4   4 3.86764 0.91019   4
   5   4  -4 3.81929 0.57470   3
   5   4  -4 4.29224 0.77121   1
   5   4  -4 3.21514 0.74399   2
   5   4  -4 1.94540 0.45368   6
  -5  -4   4 2.53194 0.57258   6
  -5  -4   4 3.05965 0.50588   3
   4   4  -4 233.269 7.17053   1
   4   4  -4 241.580 7.30338   2
   4   4  -4 244.434 6.69762   6
   4   4  -4 245.964 6.39460   3
  -4  -4   4 242.407 7.50112   2
  -4  -4   4 234.336 6.68047   6
  -4  -4   4 240.157 6.47353   3
   3   4  -4 6.10202 0.65910   6
   3   4  -4 8.67676 0.88095   1
   3   4  -4 7.73743 0.53155   3
  -3  -4   4 8.42642 1.01096   2
  -3  -4   4 8.04047 0.76275   6
  -3  -4   4 7.32845 0.56999   3
   2   4  -4 124.024 3.29901   3
   2   4  -4 122.242 3.65364   6
   2   4  -4 128.390 3.89574   1
  -2  -4   4 126.030 3.51976   3
  -2  -4   4 127.669 4.21551   2
   1   4  -4 639.088 15.8204   6
  -1  -4   4 648.781 17.3195   2
  -1  -4   4 638.896 15.5721   3
   0   4  -4 1322.81 33.7079   1
   0   4  -4 1349.09 31.2052   6
   0  -4   4 1215.96 33.7721   2
  -1   4  -4 190.034 4.89284   6
  -1   4  -4 180.559 5.33133   1
  -1   4  -4 187.836 4.79017   6
   1  -4   4 182.611 5.34688   2
  -2   4  -4 5.00143 0.34331   6
  -2   4  -4 4.75963 0.37619   6
  -2   4  -4 5.74536 0.61513   1
   2  -4   4 5.86068 0.48695   2
   2  -4   4 5.50696 0.49560   2
  -3   4  -4 -0.0962 0.18611   1
  -3   4  -4 0.04908 0.12317   6
  -3   4  -4 0.18382 0.12758   6
   3  -4   4 0.08597 0.20644   2
   3  -4   4 0.34534 0.18296   2
   3  -4   4 0.28248 0.30450   1
  -4   4  -4 38.1878 1.19007   6
  -4   4  -4 38.6751 1.20453   6
  -4   4  -4 38.3699 1.79129   1
   4  -4   4 39.1659 1.53023   2
   4  -4   4 40.4210 1.81551   1
   4  -4   4 37.6460 1.46300   2
  -5   4  -4 4.97906 0.44456   6
   5  -4   4 5.69318 0.61572   2
  -6   4  -4 7.19278 0.64536   6
   6  -4   4 8.09696 0.83556   2
  -7   4  -4 4.50943 0.60025   6
   7  -4   4 4.20772 0.71865   2
  -8   4  -4 57.8884 2.29809   6
   8  -4   4 61.3782 2.56238   2
  -9   4  -4 2.42530 0.60812   6
   9  -4   4 1.36426 0.64561   2
  12   3  -4 -0.3491 1.09843   1
  12   3  -4 0.59256 1.20970   2
 -12  -3   4 0.34154 0.75535   6
  11   3  -4 1.81659 1.03609   2
  11   3  -4 1.24602 0.99340   1
 -11  -3   4 0.80795 0.74049   6
  10   3  -4 5.40728 1.31534   1
  10   3  -4 7.60035 1.46620   2
 -10  -3   4 4.65620 1.01664   6
   9   3  -4 2.97277 0.91280   1
   9   3  -4 3.21765 0.65624   3
   9   3  -4 1.38229 0.81839   2
  -9  -3   4 2.80138 1.00410   4
  -9  -3   4 2.56141 0.73355   6
   8   3  -4 21.2158 1.74263   1
   8   3  -4 20.7794 1.78618   2
   8   3  -4 19.1170 1.30357   3
  -8  -3   4 21.6525 0.98487   3
  -8  -3   4 20.3767 1.78597   4
  -8  -3   4 23.3042 1.62318   6
   7   3  -4 128.455 4.72669   1
   7   3  -4 131.449 4.86540   2
   7   3  -4 128.419 4.04649   3
  -7  -3   4 132.334 4.42692   6
  -7  -3   4 129.140 5.03031   4
  -7  -3   4 130.789 3.82557   3
   6   3  -4 3.14944 0.76619   2
   6   3  -4 3.76591 0.57490   3
   6   3  -4 3.36311 0.62929   6
  -6  -3   4 4.16598 0.69681   6
   5   3  -4 108.941 3.38536   3
   5   3  -4 117.588 4.10106   2
   5   3  -4 112.462 3.65116   6
   5   3  -4 109.352 3.93421   1
  -5  -3   4 115.151 4.23669   2
  -5  -3   4 114.421 3.46308   3
  -5  -3   4 115.465 3.70850   6
  -5  -3   4 117.086 4.16191   4
   4   3  -4 29.1319 1.17957   3
   4   3  -4 27.4037 1.43465   1
   4   3  -4 26.6289 1.49977   2
   4   3  -4 25.7270 1.29974   6
  -4  -3   4 27.2758 1.34759   6
  -4  -3   4 28.0846 1.23056   3
  -4  -3   4 27.1820 1.50099   4
   3   3  -4 4.64753 0.46234   3
   3   3  -4 4.92142 0.58518   6
   3   3  -4 5.06521 0.63371   1
  -3  -3   4 5.13080 0.56808   6
  -3  -3   4 3.97034 0.64853   2
  -3  -3   4 3.59912 0.41924   3
  -3  -3   4 5.84656 0.73348   4
   2   3  -4 19.9727 0.70709   3
   2   3  -4 20.2749 1.01506   1
   2   3  -4 17.7468 0.89151   6
  -2  -3   4 20.2442 1.16729   2
  -2  -3   4 19.4806 0.83802   3
   1   3  -4 8.53775 0.53623   6
  -1  -3   4 12.0305 0.78810   2
   0   3  -4 6.82084 0.56418   1
   0   3  -4 7.06970 0.42356   6
   0   3  -4 6.77759 0.47275   6
   0  -3   4 6.34514 0.53829   2
  -1   3  -4 337.237 9.46208   1
  -1   3  -4 344.482 8.30256   6
  -1   3  -4 344.958 8.34880   6
   1  -3   4 352.348 9.18365   2
   1  -3   4 338.361 9.15832   2
  -2   3  -4 -0.1863 0.15228   1
  -3   3  -4 44.4367 1.91172   1
   3  -3   4 44.0281 1.94617   1
  -4   3  -4 41.3534 1.96097   1
   4  -3   4 40.4922 1.97001   1
  -5   3  -4 3.27031 0.72079   1
   5  -3   4 4.16601 0.76098   1
  -6   3  -4 0.88416 0.21545   6
   6  -3   4 1.57031 0.55966   1
  -7   3  -4 7.24824 0.67436   6
   7  -3   4 6.61982 0.80917   2
  -8   3  -4 7.41011 0.81417   6
   8  -3   4 7.88969 0.98581   2
  -9   3  -4 2.34040 0.57481   6
   9  -3   4 2.40454 0.80446   2
 -10   3  -4 -0.0037 0.48111   6
  10  -3   4 -0.2545 0.64373   2
  12   2  -4 0.94124 1.05608   1
  12   2  -4 1.73597 1.08396   2
 -12  -2   4 0.51250 0.76873   6
  11   2  -4 7.54656 1.64669   2
  11   2  -4 9.34682 1.61878   1
 -11  -2   4 8.47018 1.48079   6
  10   2  -4 -0.1156 0.61477   2
  10   2  -4 -1.2977 0.55963   1
 -10  -2   4 0.30082 0.52668   6
   9   2  -4 1.22027 0.63976   2
   9   2  -4 0.55784 0.43083   3
   9   2  -4 1.98400 0.85197   1
  -9  -2   4 1.02007 0.58958   6
   8   2  -4 4.89122 1.05299   2
   8   2  -4 3.53679 0.89053   1
   8   2  -4 5.63039 0.78398   3
  -8  -2   4 3.68562 0.44676   3
  -8  -2   4 5.36370 1.17406   4
  -8  -2   4 4.51017 0.84570   6
   7   2  -4 18.4168 1.11113   3
   7   2  -4 19.2164 1.49479   1
   7   2  -4 17.6201 1.53779   2
  -7  -2   4 19.0535 1.33921   6
  -7  -2   4 17.0098 1.47751   4
  -7  -2   4 17.4030 0.94423   3
   6   2  -4 23.8454 1.16497   3
   6   2  -4 20.0551 1.24559   6
   6   2  -4 22.2643 1.58235   2
  -6  -2   4 19.7438 1.49677   4
  -6  -2   4 21.7567 1.31526   6
   5   2  -4 7.27474 0.58753   3
   5   2  -4 6.66979 0.91649   2
   5   2  -4 7.22762 0.74906   6
  -5  -2   4 7.88842 0.83688   6
  -5  -2   4 9.09306 1.15702   2
  -5  -2   4 8.77708 1.06698   4
  -5  -2   4 7.75007 0.61838   3
   4   2  -4 9.66905 0.62261   3
   4   2  -4 9.48349 0.81221   1
   4   2  -4 8.91421 0.72823   6
   4   2  -4 10.3500 0.88677   2
  -4  -2   4 9.92312 0.65777   3
  -4  -2   4 11.5137 0.88818   4
  -4  -2   4 8.04826 0.95199   2
  -4  -2   4 9.99153 0.74215   6
   3   2  -4 82.9050 2.81316   1
   3   2  -4 83.5813 2.64383   6
  -3  -2   4 86.3841 2.63487   6
  -3  -2   4 85.4739 2.52423   3
  -3  -2   4 80.9719 2.86133   4
   2   2  -4 48.7499 1.82362   1
   2   2  -4 49.0928 1.66741   6
  -2  -2   4 50.5957 1.54012   3
  -2  -2   4 49.0018 1.96228   2
  -1  -2   4 -0.0641 0.11205   2
   0   2  -4 59.3176 1.63139   6
   0   2  -4 60.2867 1.60450   6
   0  -2   4 57.1892 1.88157   2
   0  -2   4 61.3068 1.90236   2
  -2   2  -4 460.408 12.6829   1
  -3   2  -4 159.826 5.06118   1
   3  -2   4 155.311 5.10448   1
  -4   2  -4 15.9121 1.23134   1
   4  -2   4 16.3437 1.25776   1
  -5   2  -4 132.599 4.74895   1
   5  -2   4 130.206 4.73343   1
   6  -2   4 1.76083 0.66665   1
  -7   2  -4 15.8246 0.85095   6
   7  -2   4 19.4196 1.64818   1
   7  -2   4 16.7128 1.11576   2
  -8   2  -4 1.34025 0.43064   6
   8  -2   4 1.14924 0.51714   2
  -9   2  -4 -0.1331 0.38260   6
   9  -2   4 0.62793 0.53271   2
 -10   2  -4 17.3025 1.40229   6
  10  -2   4 17.6986 1.84234   2
  12   1  -4 -0.5106 0.85668   1
  12   1  -4 0.85740 0.93786   2
 -12  -1   4 0.31171 0.78541   6
  11   1  -4 4.20218 1.18385   2
  11   1  -4 2.74762 1.04731   1
 -11  -1   4 4.03277 1.02493   6
  10   1  -4 0.77025 0.67051   2
  10   1  -4 0.04397 0.68884   1
 -10  -1   4 0.86890 0.64606   6
   9   1  -4 1.27978 0.44799   3
   9   1  -4 2.40391 0.85656   1
   9   1  -4 1.54451 0.67804   2
  -9  -1   4 2.29130 0.69441   6
   8   1  -4 -0.6466 0.39283   2
   8   1  -4 -0.2816 0.46270   1
   8   1  -4 0.19659 0.25686   3
  -8  -1   4 0.02986 0.17028   3
  -8  -1   4 0.58680 0.45106   6
   7   1  -4 59.1826 2.65961   1
   7   1  -4 60.0784 2.82685   2
   7   1  -4 57.9443 2.15338   3
  -7  -1   4 57.1164 1.97344   3
  -7  -1   4 55.7730 2.40913   6
  -7  -1   4 56.5429 2.86818   4
  -7  -1   4 62.2564 2.53642   5
  -7  -1   4 60.1059 1.99417   3
   6   1  -4 18.6997 1.00639   3
   6   1  -4 21.0317 1.45234   2
   6   1  -4 17.6270 1.11486   6
   6   1  -4 17.6425 1.27270   1
  -6  -1   4 19.7348 0.98441   3
  -6  -1   4 19.7999 1.25159   5
  -6  -1   4 18.2422 1.16827   6
  -6  -1   4 19.8875 1.46641   2
  -6  -1   4 18.7734 1.38736   4
   5   1  -4 300.962 8.04552   6
   5   1  -4 306.378 7.76840   3
   5   1  -4 290.400 8.63238   1
   5   1  -4 303.829 8.87740   2
  -5  -1   4 300.747 7.79997   3
  -5  -1   4 296.963 8.05871   6
  -5  -1   4 297.903 8.91769   4
  -5  -1   4 305.128 9.13117   5
  -5  -1   4 301.499 8.94126   2
   4   1  -4 612.835 16.2259   2
   4   1  -4 575.085 14.9301   6
   4   1  -4 592.135 14.5871   3
  -4  -1   4 611.872 16.4025   2
  -4  -1   4 591.627 16.2920   4
  -4  -1   4 592.518 14.7072   3
  -4  -1   4 599.450 14.9456   6
   3   1  -4 32.7256 1.50729   1
   3   1  -4 38.4037 1.48207   6
  -3  -1   4 40.2398 1.60784   4
  -3  -1   4 39.9401 1.45756   6
  -3  -1   4 40.8637 1.40128   3
   2   1  -4 1.14480 0.23584   6
   2   1  -4 1.52797 0.15399   3
  -2  -1   4 0.25018 0.24656   5
  -2  -1   4 1.36530 0.21445   3
   0  -1   4 33.4755 1.13171   2
  -1   1  -4 170.917 5.20181   1
  -2   1  -4 0.56030 0.29231   1
  -3   1  -4 172.163 5.46656   1
   3  -1   4 164.926 5.49738   1
  -4   1  -4 209.175 6.65910   1
   4  -1   4 203.496 6.64658   1
  -5   1  -4 7.55654 1.13298   1
   5  -1   4 8.24394 1.21731   1
  -6   1  -4 28.7744 1.95459   1
   6  -1   4 24.9631 1.87928   1
  -7   1  -4 19.4284 0.93262   6
   7  -1   4 18.8334 1.16083   2
   7  -1   4 21.2613 1.82011   1
  -8   1  -4 -0.3526 0.27319   6
   8  -1   4 1.28099 0.74315   1
   8  -1   4 0.26276 0.46609   2
  -9   1  -4 4.12719 0.75059   6
   9  -1   4 4.55182 0.86752   2
   9  -1   4 4.37823 1.28826   1
 -10   1  -4 8.33969 1.12139   6
  10  -1   4 6.63378 1.27305   2
  12   0  -4 1.55900 1.03649   2
  12   0  -4 0.21938 0.84728   1
 -12   0   4 0.98608 0.86420   6
  11   0  -4 7.59084 1.55238   2
  11   0  -4 9.17310 1.45946   1
 -11   0   4 8.05402 1.39551   6
  10   0  -4 0.36715 0.65780   2
  10   0  -4 0.35998 0.68285   1
 -10   0   4 1.01797 0.63599   6
   9   0  -4 31.7601 2.14558   2
   9   0  -4 33.4940 1.66134   3
   9   0  -4 33.7799 2.11747   1
  -9   0   4 31.4848 1.94064   6
   8   0  -4 12.0705 1.39760   2
   8   0  -4 11.7490 1.28599   1
   8   0  -4 10.4327 0.86827   3
  -8   0   4 11.1310 1.31537   5
  -8   0   4 15.1268 1.42636   6
  -8   0   4 10.5327 0.58352   3
   7   0  -4 12.2126 0.87387   3
   7   0  -4 12.1697 1.37795   2
   7   0  -4 12.1380 1.09686   1
  -7   0   4 13.6165 1.09097   6
  -7   0   4 13.3928 0.77376   3
  -7   0   4 13.0703 1.14166   5
   6   0  -4 3.63286 0.49582   3
   6   0  -4 3.43602 0.71167   2
   6   0  -4 3.37480 0.65001   1
   6   0  -4 3.61801 0.56707   6
  -6   0   4 2.46682 0.40047   3
  -6   0   4 3.58145 0.62520   6
  -6   0   4 3.32409 0.72864   5
  -6   0   4 3.16452 0.71017   4
   5   0  -4 31.3059 1.66681   2
   5   0  -4 32.0755 1.54114   1
   5   0  -4 32.4720 1.30008   3
   5   0  -4 30.2526 1.41572   6
  -5   0   4 30.9942 1.47188   6
  -5   0   4 33.7485 1.75321   2
  -5   0   4 31.4349 1.31048   3
  -5   0   4 31.6849 1.66953   4
  -5   0   4 31.6424 1.66570   5
   4   0  -4 285.931 7.99783   1
   4   0  -4 276.903 7.46085   6
   4   0  -4 280.045 7.16332   3
   4   0  -4 299.538 8.21534   2
  -4   0   4 286.854 7.46356   6
  -4   0   4 273.603 7.27140   3
  -4   0   4 269.351 8.11221   4
  -4   0   4 282.025 8.63194   5
  -4   0   4 284.198 8.29172   2
   3   0  -4 11.2332 0.72094   6
   3   0  -4 12.5398 0.78085   1
  -3   0   4 11.0237 0.67640   6
  -3   0   4 12.5231 0.95442   5
  -3   0   4 12.0051 0.66396   3
  -3   0   4 10.6819 0.73438   4
  -3   0   4 8.92991 0.80127   2
   2   0  -4 807.085 18.7371   3
   2   0  -4 762.762 19.2061   6
  -2   0   4 797.729 20.7092   4
  -2   0   4 784.110 18.9528   3
   0   0  -4 81.1414 2.82246   1
   0   0  -4 83.4407 2.04844   6
   0   0   4 77.9914 3.09045   5
   0   0   4 83.1753 2.45177   2
  -1   0  -4 1.07333 0.34327   1
  -2   0  -4 0.02867 0.24121   1
  -3   0  -4 169.031 5.54236   1
   3   0   4 166.116 5.60116   1
  -4   0  -4 1.11443 0.47826   1
   4   0   4 1.97188 0.61102   1
  -5   0  -4 4.20081 0.91809   1
   5   0   4 5.65064 1.07025   1
  -6   0  -4 13.9555 0.68397   6
  -6   0  -4 10.1939 1.46445   1
   6   0   4 12.7078 0.86335   2
   6   0   4 12.4613 1.56385   1
  -7   0  -4 8.62871 0.67938   6
   7   0   4 6.79088 0.80825   2
   7   0   4 6.86759 1.25035   1
  -8   0  -4 17.0540 1.10745   6
   8   0   4 15.4152 1.28388   2
   8   0   4 16.7055 2.01017   1
  -9   0  -4 4.59842 0.83895   6
   9   0   4 6.57935 1.42290   1
   9   0   4 5.62642 1.07788   2
 -10   0  -4 -0.1522 0.54796   6
  10   0   4 1.50949 1.14637   1
  10   0   4 0.60541 0.81722   2
  12  -1  -4 1.19269 1.05918   2
  12  -1  -4 -0.2415 0.80367   1
 -12   1   4 0.82792 0.84249   6
  11  -1  -4 8.72201 1.68320   2
  11  -1  -4 6.86435 1.34790   1
 -11   1   4 7.53618 1.31246   6
  10  -1  -4 19.5684 1.91213   1
  10  -1  -4 21.8866 2.28988   2
 -10   1   4 15.5620 1.71213   6
   9  -1  -4 23.2807 1.67716   1
   9  -1  -4 25.8586 1.94156   2
   9  -1  -4 24.0767 1.40339   3
  -9   1   4 24.2898 1.69159   6
   8  -1  -4 4.01198 0.80920   1
   8  -1  -4 4.98225 1.01753   2
   8  -1  -4 5.19490 0.66809   3
  -8   1   4 3.62059 0.87112   5
  -8   1   4 4.78875 0.86121   6
   7  -1  -4 8.77069 1.11811   2
   7  -1  -4 8.81416 0.82621   3
   7  -1  -4 8.62297 1.01050   1
  -7   1   4 8.88906 0.63944   3
  -7   1   4 10.3571 1.08951   6
  -7   1   4 11.5616 1.33544   5
   6  -1  -4 62.3841 2.46598   1
   6  -1  -4 64.2715 2.30994   6
   6  -1  -4 58.3420 2.11194   3
   6  -1  -4 64.6977 2.73454   2
  -6   1   4 63.6252 2.75783   5
  -6   1   4 62.7397 2.09459   3
  -6   1   4 62.3766 2.39939   6
   5  -1  -4 2.81504 0.40099   3
   5  -1  -4 4.09638 0.59899   1
   5  -1  -4 3.55615 0.52431   6
   5  -1  -4 2.86940 0.60460   2
  -5   1   4 3.21375 0.70834   5
  -5   1   4 3.44848 0.47289   3
  -5   1   4 3.69202 0.70887   2
  -5   1   4 2.68775 0.46764   6
   4  -1  -4 139.728 4.28375   1
   4  -1  -4 138.681 3.77296   3
   4  -1  -4 143.536 4.45975   2
   4  -1  -4 136.779 4.03655   6
  -4   1   4 135.330 3.98522   6
  -4   1   4 141.293 4.77582   5
  -4   1   4 137.492 3.87754   3
  -4   1   4 137.751 4.53511   2
  -4   1   4 133.201 4.35226   4
   3  -1  -4 309.141 8.18863   6
   3  -1  -4 317.001 8.81072   1
  -3   1   4 320.130 8.76216   4
  -3   1   4 315.131 9.61162   5
  -3   1   4 317.747 8.03615   3
  -3   1   4 323.844 8.10889   6
   1  -1  -4 9.03797 0.68853   1
   0  -1  -4 58.3973 1.60277   6
   0  -1  -4 56.5398 1.65572   6
   0   1   4 54.8870 2.35916   5
   0   1   4 56.9232 1.93418   2
  -1  -1  -4 335.477 9.56324   1
   1   1   4 321.683 8.86302   2
   1   1   4 330.851 10.0533   5
   1   1   4 341.041 8.82313   2
  -2  -1  -4 7.81991 0.98638   1
   2   1   4 9.34242 1.03520   5
  -3  -1  -4 138.949 4.82513   1
   3   1   4 135.983 4.72817   5
   3   1   4 131.615 4.83741   1
  -4  -1  -4 4.51154 0.88138   1
   4   1   4 6.19556 1.05832   1
   4   1   4 7.21156 0.97705   5
   4   1   4 5.74295 0.58104   2
  -5  -1  -4 51.0057 1.58959   6
  -5  -1  -4 50.1958 2.73475   1
   5   1   4 47.4206 1.85578   2
   5   1   4 47.9386 2.69777   1
  -6  -1  -4 0.86602 0.53948   1
  -6  -1  -4 1.24708 0.33024   6
   6   1   4 0.20135 0.56372   1
   6   1   4 0.16786 0.28651   2
  -7  -1  -4 8.35002 0.85481   6
   7   1   4 8.42802 1.46305   1
   7   1   4 8.69985 0.97358   2
  -8  -1  -4 1.77605 0.53367   6
   8   1   4 1.04237 0.83702   1
   8   1   4 0.93529 0.51338   2
  -9  -1  -4 0.04056 0.49676   6
   9   1   4 -0.0041 0.61497   2
   9   1   4 3.93968 1.13032   1
  12  -2  -4 0.08417 0.95000   2
 -12   2   4 -0.0910 0.68318   6
  11  -2  -4 5.61612 1.33847   2
  11  -2  -4 7.20630 1.28175   1
 -11   2   4 6.27838 1.19354   6
  10  -2  -4 0.45756 0.70831   2
  10  -2  -4 -0.1042 0.51821   1
 -10   2   4 0.19629 0.48779   6
   9  -2  -4 1.09419 0.56255   1
   9  -2  -4 0.90049 0.67247   2
   9  -2  -4 2.01046 0.54952   3
  -9   2   4 1.29930 0.55853   6
  -9   2   4 2.16621 0.80778   5
   8  -2  -4 7.06481 1.15500   2
   8  -2  -4 7.53703 0.96700   1
   8  -2  -4 7.36138 0.79474   3
  -8   2   4 9.76489 1.38552   5
  -8   2   4 7.24619 1.03109   6
   7  -2  -4 0.01890 0.27286   1
   7  -2  -4 0.12434 0.21047   3
   7  -2  -4 0.07045 0.38416   2
  -7   2   4 0.46208 0.23893   3
  -7   2   4 0.07771 0.30510   6
  -7   2   4 0.12837 0.46089   5
   6  -2  -4 21.7115 1.08243   3
   6  -2  -4 21.4465 1.24516   1
   6  -2  -4 21.0413 1.21304   6
   6  -2  -4 21.2720 1.42586   2
  -6   2   4 19.8798 1.51482   5
  -6   2   4 24.2867 1.31183   6
  -6   2   4 22.0370 1.05819   3
   5  -2  -4 4.59106 0.51868   3
   5  -2  -4 5.42739 0.67673   6
   5  -2  -4 4.06218 0.56983   1
   5  -2  -4 5.15262 0.71925   2
  -5   2   4 3.95702 0.53919   6
  -5   2   4 4.32383 0.51353   3
  -5   2   4 5.95187 0.93759   5
  -5   2   4 4.88350 0.79002   2
   4  -2  -4 64.1323 2.41105   2
   4  -2  -4 60.3773 2.13789   6
   4  -2  -4 59.8524 1.89784   3
   4  -2  -4 56.3129 2.16098   1
  -4   2   4 62.5060 2.45629   2
  -4   2   4 59.5353 2.62910   5
  -4   2   4 58.7329 2.01172   3
  -4   2   4 60.1519 2.02914   3
  -4   2   4 61.3172 2.11010   6
   3  -2  -4 38.7992 1.56537   6
   3  -2  -4 43.7499 1.37476   3
   3  -2  -4 36.9661 1.60685   1
  -3   2   4 41.4615 1.50352   3
  -3   2   4 42.6318 2.00981   5
  -3   2   4 42.4701 1.49486   6
   2  -2  -4 188.160 4.61288   3
   2  -2  -4 174.189 5.37417   1
   2  -2  -4 182.599 4.95644   6
  -2   2   4 187.882 4.83141   3
  -2   2   4 176.601 5.91474   5
  -2   2   4 181.693 5.46212   2
   1  -2  -4 330.472 8.44408   6
   1  -2  -4 333.643 9.39046   1
  -1   2   4 339.099 8.26227   3
  -1   2   4 332.282 10.0419   5
  -1   2   4 327.462 9.21160   2
   0  -2  -4 77.8276 2.32999   6
   0  -2  -4 83.9047 2.98598   1
   0   2   4 77.8898 3.02501   5
  -1  -2  -4 117.770 3.06953   6
  -1  -2  -4 114.738 3.13302   6
   1   2   4 113.970 3.49871   2
   1   2   4 113.476 4.02584   5
  -2  -2  -4 22.8025 0.87458   6
  -2  -2  -4 23.6571 1.49894   1
  -2  -2  -4 24.3298 0.85417   6
   2   2   4 21.5328 1.04313   2
   2   2   4 23.8466 1.07553   2
   2   2   4 23.4266 1.36606   5
  -3  -2  -4 7.97453 0.48366   6
  -3  -2  -4 7.47656 0.46471   6
  -3  -2  -4 6.16255 0.93964   1
   3   2   4 7.12471 0.70164   2
   3   2   4 8.41498 0.68779   2
   3   2   4 5.20981 0.93030   1
   3   2   4 9.90493 1.04576   5
  -4  -2  -4 26.3838 1.08576   6
  -4  -2  -4 25.7797 1.83589   1
   4   2   4 26.3727 1.88869   1
   4   2   4 28.1955 1.33788   2
   4   2   4 27.2800 1.52930   5
  -5  -2  -4 43.2712 1.66222   6
  -5  -2  -4 49.7482 2.75053   1
   5   2   4 41.7557 2.59296   1
   5   2   4 43.7159 1.89948   2
  -6  -2  -4 1.00694 0.63988   1
  -6  -2  -4 0.53102 0.32178   6
   6   2   4 0.64365 0.38354   2
   6   2   4 -0.1942 0.51696   1
  -7  -2  -4 0.20593 0.34650   6
   7   2   4 0.32602 0.45500   2
   7   2   4 1.52557 0.82581   1
  -8  -2  -4 -0.0371 0.36739   6
   8   2   4 -0.0631 0.45320   2
   8   2   4 -0.0604 0.72182   1
  -9  -2  -4 8.28731 1.15175   6
   9   2   4 6.67501 1.52491   1
   9   2   4 8.06545 1.25819   2
  12  -3  -4 -0.2644 1.01582   2
 -12   3   4 0.37436 0.73446   6
  11  -3  -4 -0.1432 0.77507   2
 -11   3   4 -0.0616 0.56005   6
  10  -3  -4 1.23246 0.85231   2
  10  -3  -4 1.34757 0.65999   1
 -10   3   4 2.00520 0.73189   6
   9  -3  -4 56.2642 2.33004   3
   9  -3  -4 57.3400 2.59737   1
   9  -3  -4 57.7601 3.01760   2
  -9   3   4 57.9014 2.68888   6
  -9   3   4 58.2724 3.14115   5
   8  -3  -4 13.8379 1.00322   3
   8  -3  -4 16.3935 1.45107   2
   8  -3  -4 13.5161 1.13954   1
  -8   3   4 15.4940 1.26541   6
  -8   3   4 16.8098 1.91268   5
   7  -3  -4 5.92458 0.70420   3
   7  -3  -4 5.47650 0.77368   1
   7  -3  -4 6.65738 1.00789   2
  -7   3   4 5.23698 1.09871   5
  -7   3   4 4.94255 0.73346   6
  -7   3   4 6.20465 0.59981   3
   6  -3  -4 144.617 4.52722   1
   6  -3  -4 140.139 4.09617   3
   6  -3  -4 141.298 4.87625   2
  -6   3   4 140.737 4.40022   6
  -6   3   4 142.944 4.09491   3
  -6   3   4 140.851 5.36284   5
   5  -3  -4 11.7068 0.72304   3
   5  -3  -4 10.9288 0.94876   2
   5  -3  -4 10.0483 0.77898   1
   5  -3  -4 11.3154 0.86665   6
  -5   3   4 11.5886 0.85322   6
  -5   3   4 12.3662 1.39458   5
  -5   3   4 10.9875 1.11877   2
  -5   3   4 10.7113 0.74814   3
   4  -3  -4 55.3896 2.06608   1
   4  -3  -4 55.9128 1.80437   3
   4  -3  -4 53.1587 2.04378   6
   4  -3  -4 44.2007 2.13324   2
  -4   3   4 61.1089 2.41175   2
  -4   3   4 55.3572 2.55991   5
  -4   3   4 54.4409 1.92330   3
  -4   3   4 56.5213 1.99468   6
   3  -3  -4 37.9038 1.65115   2
   3  -3  -4 37.8220 1.57537   6
   3  -3  -4 37.2136 1.31862   3
   3  -3  -4 36.4228 1.58140   1
  -3   3   4 37.3412 1.42355   6
  -3   3   4 34.6335 1.41728   3
  -3   3   4 35.8783 1.41995   3
   2  -3  -4 16.3517 0.70365   3
   2  -3  -4 14.9692 0.89758   6
   2  -3  -4 15.1432 0.98427   1
  -2   3   4 17.1532 0.86924   3
  -2   3   4 16.5880 0.80619   6
  -2   3   4 14.7920 0.84606   3
  -2   3   4 18.0829 1.09640   2
  -2   3   4 14.7972 1.17675   5
   1  -3  -4 246.558 6.53986   6
   1  -3  -4 252.521 5.95866   3
   1  -3  -4 244.000 5.97504   3
   1  -3  -4 241.890 7.23708   1
  -1   3   4 247.742 6.33779   3
  -1   3   4 238.665 7.10880   2
  -1   3   4 244.109 7.72118   5
   0  -3  -4 98.2643 3.60366   1
   0  -3  -4 101.717 3.04097   6
   0   3   4 106.584 2.89048   3
   0   3   4 103.288 3.40140   2
   0   3   4 101.261 3.71390   5
  -1  -3  -4 37.0493 1.86119   1
  -1  -3  -4 34.6099 1.33826   6
   1   3   4 34.0000 1.69351   5
   1   3   4 30.3579 1.45277   2
  -2  -3  -4 70.6172 2.15110   6
  -2  -3  -4 66.4357 2.21324   6
   2   3   4 70.8298 2.72998   5
  -4  -3  -4 1.17505 0.65384   1
  -4  -3  -4 0.30084 0.25929   6
   4   3   4 0.80900 0.63321   1
   4   3   4 0.74352 0.38863   2
  -5  -3  -4 26.7725 1.36496   6
  -5  -3  -4 25.6526 2.07612   1
   5   3   4 24.8484 1.50031   2
   5   3   4 23.5425 2.01137   1
  -6  -3  -4 5.84485 1.23096   1
  -6  -3  -4 8.53876 0.95633   6
   6   3   4 7.72191 1.47604   1
   6   3   4 7.66836 0.96268   2
  -7  -3  -4 3.91677 0.75709   6
   7   3   4 4.65502 0.88524   2
   7   3   4 4.53455 1.21894   1
  -8  -3  -4 1.17407 0.56224   6
   8   3   4 4.10763 1.41182   1
   8   3   4 1.79040 0.71382   2
  -9  -3  -4 12.7097 1.51635   6
   9   3   4 10.7727 1.94319   1
   9   3   4 10.9066 1.58247   2
  12  -4  -4 3.38601 1.28497   2
 -12   4   4 4.09283 1.13671   6
  11  -4  -4 0.56441 0.77646   2
 -11   4   4 0.92098 0.65325   6
  10  -4  -4 4.25020 1.17772   2
 -10   4   4 3.40235 0.90905   6
   9  -4  -4 6.45532 1.19612   2
   9  -4  -4 6.69405 0.97958   1
   9  -4  -4 8.30842 0.95378   3
  -9   4   4 7.11796 1.44305   5
  -9   4   4 5.17129 0.91851   6
   8  -4  -4 6.39592 1.11679   2
   8  -4  -4 7.87466 0.84177   3
   8  -4  -4 7.70526 0.96887   1
  -8   4   4 7.20314 1.30588   5
  -8   4   4 6.97390 1.02233   6
   7  -4  -4 40.6935 1.70921   3
   7  -4  -4 39.6487 2.18839   2
   7  -4  -4 37.5573 1.80805   1
  -7   4   4 41.4140 2.54273   5
  -7   4   4 38.1560 1.51114   3
  -7   4   4 38.8495 1.93111   6
   6  -4  -4 -0.1324 0.35489   2
   6  -4  -4 0.23269 0.22548   3
   6  -4  -4 0.55085 0.28561   1
  -6   4   4 0.36454 0.30683   6
  -6   4   4 -0.1493 0.50287   5
  -6   4   4 0.13462 0.25315   3
   5  -4  -4 1.93952 0.37863   3
   5  -4  -4 1.82445 0.42970   1
   5  -4  -4 1.63997 0.56276   2
   5  -4  -4 2.17499 0.49001   6
  -5   4   4 1.89385 0.76944   5
  -5   4   4 3.17921 0.69105   2
  -5   4   4 1.62145 0.41417   6
   4  -4  -4 76.5633 2.37813   3
   4  -4  -4 74.6670 2.67112   6
   4  -4  -4 75.5201 2.68022   1
  -4   4   4 74.7813 2.51139   3
  -4   4   4 73.9328 3.27111   5
  -4   4   4 74.7570 2.53103   6
   3  -4  -4 16.6944 1.02790   6
   3  -4  -4 17.0929 0.83423   3
   3  -4  -4 17.2571 1.10953   2
   3  -4  -4 17.3287 1.06573   1
  -3   4   4 15.6619 1.17517   2
  -3   4   4 16.2538 1.33884   5
  -3   4   4 18.4792 0.95348   6
  -3   4   4 17.1768 0.96416   3
   2  -4  -4 310.242 8.85200   1
   2  -4  -4 308.361 7.75809   3
   2  -4  -4 299.932 8.17084   6
  -2   4   4 307.898 8.94827   2
  -2   4   4 311.118 7.94621   6
  -2   4   4 308.675 7.98149   3
  -2   4   4 306.555 9.65167   5
   1  -4  -4 0.45791 0.26480   1
   1  -4  -4 -0.0281 0.19963   6
   1  -4  -4 0.47460 0.14428   3
  -1   4   4 0.62589 0.35456   2
  -1   4   4 0.01287 0.23455   3
  -1   4   4 0.62828 0.50232   5
   0  -4  -4 24.7906 1.49356   1
   0  -4  -4 26.9539 1.25606   6
   0   4   4 25.2373 1.11750   3
   0   4   4 24.5253 1.38622   2
   0   4   4 22.9057 1.48335   5
  -1  -4  -4 1.88953 0.58690   1
  -1  -4  -4 1.64352 0.37683   6
   1   4   4 2.63653 0.64900   5
   1   4   4 1.59618 0.46467   2
   1   4   4 1.65320 0.36497   3
  -2  -4  -4 3.69793 0.83215   1
   2   4   4 3.27868 0.78957   1
   2   4   4 2.12897 0.53876   2
   2   4   4 4.07473 0.77941   5
  -3  -4  -4 46.8277 1.93505   6
  -3  -4  -4 47.4886 2.61499   1
   3   4   4 45.9746 2.59803   1
   3   4   4 49.7570 2.22307   2
   3   4   4 49.9129 2.14846   5
  -4  -4  -4 3.97678 0.64209   6
  -4  -4  -4 2.91389 0.81763   1
   4   4   4 3.25177 0.69461   2
   4   4   4 1.45825 0.67570   1
  -5  -4  -4 22.8545 1.37300   6
  -5  -4  -4 22.1011 2.00855   1
   5   4   4 21.8428 1.51474   2
   5   4   4 24.1123 2.06708   1
  -6  -4  -4 19.5020 1.36935   6
  -6  -4  -4 19.7829 2.28213   1
   6   4   4 22.5349 1.57312   2
   6   4   4 18.4607 2.25470   1
  -7  -4  -4 14.2900 1.46160   6
   7   4   4 9.97043 1.30950   2
   7   4   4 17.0573 2.28945   1
  -8  -4  -4 5.93518 1.09844   6
   8   4   4 3.78198 0.95767   2
   8   4   4 3.78423 1.35105   1
  -9  -4  -4 7.61890 1.32587   6
   9   4   4 8.13132 1.58935   2
   9   4   4 10.4722 1.88539   1
  12  -5  -4 0.39059 0.96033   2
 -12   5   4 2.59063 0.96702   6
  11  -5  -4 -0.2503 0.78635   2
 -11   5   4 0.40625 0.64763   6
  10  -5  -4 0.43337 0.70209   2
 -10   5   4 0.30870 0.54524   6
   9  -5  -4 0.45834 0.37924   3
   9  -5  -4 0.58776 0.70177   2
  -9   5   4 -0.0641 0.47347   6
   8  -5  -4 3.78702 0.64122   3
   8  -5  -4 1.78334 0.72715   2
  -8   5   4 2.47986 0.67123   6
  -8   5   4 2.49444 0.95261   5
   7  -5  -4 0.50362 0.50912   2
   7  -5  -4 0.41896 0.38737   1
   7  -5  -4 0.62219 0.34709   3
  -7   5   4 0.85833 0.44042   6
  -7   5   4 1.20116 0.75059   5
  -7   5   4 1.39775 0.35042   3
   6  -5  -4 107.279 3.58891   1
   6  -5  -4 102.504 3.31361   3
   6  -5  -4 109.624 4.06700   2
  -6   5   4 103.788 3.31361   3
  -6   5   4 104.858 3.58037   6
  -6   5   4 108.793 4.70161   5
   5  -5  -4 1.51929 0.51725   6
   5  -5  -4 1.22661 0.48604   2
   5  -5  -4 2.03090 0.46367   1
   5  -5  -4 1.48493 0.36622   3
  -5   5   4 1.49787 0.41415   6
  -5   5   4 1.90417 0.77105   5
   4  -5  -4 29.8868 1.66275   2
   4  -5  -4 27.8881 1.25808   3
   4  -5  -4 29.2623 1.46270   1
   4  -5  -4 28.9006 1.52213   6
  -4   5   4 25.0656 1.31283   6
  -4   5   4 28.8533 1.40554   3
   3  -5  -4 2.73633 0.61644   2
   3  -5  -4 2.52207 0.52319   6
   3  -5  -4 3.24873 0.58901   1
   3  -5  -4 3.18873 0.42906   3
  -3   5   4 2.34105 0.60877   2
  -3   5   4 3.85637 0.91112   5
  -3   5   4 3.32701 0.53822   3
  -3   5   4 3.15322 0.47919   6
   2  -5  -4 14.4526 1.02000   6
   2  -5  -4 15.4368 0.79214   3
   2  -5  -4 13.6554 1.05657   1
  -2   5   4 15.2476 1.19879   2
  -2   5   4 15.0810 1.31645   5
  -2   5   4 14.2419 0.88052   6
  -2   5   4 14.9019 0.96089   3
   1  -5  -4 10.2272 0.56939   3
   1  -5  -4 10.9996 0.50363   4
   1  -5  -4 12.1395 0.99934   1
   1  -5  -4 9.65421 0.94935   6
  -1   5   4 10.1060 1.24231   5
  -1   5   4 8.99358 1.06478   2
  -1   5   4 10.7246 0.80432   3
   0  -5  -4 77.2121 3.14440   1
   0  -5  -4 76.2173 2.74878   6
   0   5   4 75.6204 3.17995   5
   0   5   4 78.6755 2.57984   3
   0   5   4 77.0751 3.05117   2
  -1  -5  -4 2.38885 0.51497   6
  -1  -5  -4 1.56476 0.56250   1
   1   5   4 2.90811 0.50092   3
   1   5   4 1.84726 0.69563   5
   1   5   4 2.30637 0.62721   2
   1   5   4 2.02303 0.64495   1
  -2  -5  -4 4.38273 0.91823   1
  -2  -5  -4 3.68774 0.64766   6
   2   5   4 2.70244 0.82149   1
   2   5   4 3.56070 0.73025   2
   2   5   4 2.97568 0.82970   5
  -3  -5  -4 36.5530 1.83270   6
  -3  -5  -4 35.4937 2.32946   1
   3   5   4 36.4713 2.08547   2
   3   5   4 43.6089 2.59779   1
  -4  -5  -4 30.2500 2.24484   1
  -4  -5  -4 26.1620 1.56693   6
   4   5   4 29.4767 1.82927   2
   4   5   4 27.3963 2.18899   1
  -5  -5  -4 3.54719 0.74924   6
  -5  -5  -4 1.51574 0.78268   1
   5   5   4 2.09132 0.89118   1
   5   5   4 1.90745 0.70570   2
  -6  -5  -4 0.93577 0.55971   6
   6   5   4 0.03898 0.60322   1
   6   5   4 0.94325 0.60322   2
  -7  -5  -4 0.71761 0.50697   6
   7   5   4 -0.2380 0.53781   2
   7   5   4 1.61500 0.92109   1
  -8  -5  -4 1.56830 0.74910   6
   8   5   4 0.91764 0.87562   2
   8   5   4 2.02031 1.11645   1
  12  -6  -4 5.48032 1.69964   2
 -12   6   4 3.77197 1.16805   6
  11  -6  -4 2.81972 1.27061   2
 -11   6   4 1.50408 0.83672   6
  10  -6  -4 0.17598 0.71797   2
 -10   6   4 -0.4298 0.54043   6
   9  -6  -4 6.76226 0.89241   3
   9  -6  -4 8.96228 1.57440   2
  -9   6   4 6.99950 1.08490   6
   8  -6  -4 0.31676 0.54125   2
   8  -6  -4 0.51350 0.39187   3
  -8   6   4 -0.0276 0.44237   6
  -8   6   4 0.51922 0.73817   5
   7  -6  -4 1.51223 0.60334   2
   7  -6  -4 1.53301 0.46609   3
  -7   6   4 0.69251 0.75156   5
  -7   6   4 1.25740 0.34801   3
  -7   6   4 1.26555 0.52863   6
   6  -6  -4 9.41350 1.30597   2
   6  -6  -4 7.80968 0.84439   3
  -6   6   4 8.44964 1.54461   5
  -6   6   4 7.59681 0.92999   6
  -6   6   4 6.86796 0.77699   3
   5  -6  -4 153.325 4.82898   1
   5  -6  -4 146.477 4.41179   3
   5  -6  -4 157.510 5.32863   2
  -5   6   4 143.878 4.50491   3
  -5   6   4 151.959 5.99905   5
  -5   6   4 149.739 4.65542   6
   4  -6  -4 9.79936 0.86662   1
   4  -6  -4 9.87691 1.23419   2
   4  -6  -4 8.71942 0.72329   3
   4  -6  -4 8.69560 1.00019   6
  -4   6   4 9.13298 1.21752   2
  -4   6   4 9.56578 0.95797   6
  -4   6   4 9.95820 1.48342   5
  -4   6   4 8.99198 0.90299   3
   3  -6  -4 23.9873 1.16620   3
   3  -6  -4 24.8278 1.41920   1
   3  -6  -4 23.6824 1.44136   6
  -3   6   4 24.8516 1.34994   3
  -3   6   4 22.6465 1.64755   2
  -3   6   4 23.9373 1.28241   6
  -3   6   4 23.8708 1.83409   5
   2  -6  -4 0.11294 0.13446   3
   2  -6  -4 0.89012 0.42593   6
   2  -6  -4 0.49652 0.34547   1
  -2   6   4 0.14689 0.43882   2
  -2   6   4 0.24267 0.54077   5
  -2   6   4 0.16160 0.34124   3
   1  -6  -4 79.8796 2.43290   3
   1  -6  -4 79.2965 2.98870   6
   1  -6  -4 81.2338 3.21845   1
  -1   6   4 80.8174 3.32557   2
  -1   6   4 78.7353 3.51203   5
  -1   6   4 84.8314 2.87686   3
   0  -6  -4 0.05792 0.10992   3
   0  -6  -4 0.01628 0.32570   6
   0  -6  -4 -0.3903 0.35941   1
   0   6   4 0.17127 0.33325   3
   0   6   4 0.12962 0.54019   5
   0   6   4 -0.1916 0.34049   2
  -1  -6  -4 329.547 10.1759   1
  -1  -6  -4 323.914 9.12746   6
   1   6   4 326.956 10.2360   1
   1   6   4 329.876 8.84298   3
   1   6   4 335.339 10.3789   5
   1   6   4 338.203 9.98362   2
  -2  -6  -4 134.697 5.22249   1
  -2  -6  -4 136.345 4.52048   6
   2   6   4 140.379 5.02347   2
   2   6   4 134.095 4.88988   5
   2   6   4 141.034 5.32201   1
  -3  -6  -4 13.5106 1.71603   1
  -3  -6  -4 12.4963 1.25867   6
   3   6   4 15.6872 1.88901   1
   3   6   4 14.4606 1.57127   2
  -4  -6  -4 9.28368 1.55352   1
  -4  -6  -4 10.4286 1.23799   6
   4   6   4 8.88456 1.27860   2
   4   6   4 8.92245 1.48984   1
  -5  -6  -4 1.55136 0.80075   1
  -5  -6  -4 1.06342 0.59783   6
   5   6   4 1.30298 0.84863   1
   5   6   4 1.36733 0.76512   2
  -6  -6  -4 1.72648 0.68979   6
   6   6   4 1.31884 0.69340   2
   6   6   4 3.03384 1.12070   1
  -7  -6  -4 3.93472 1.02980   6
   7   6   4 5.65006 1.60207   1
   7   6   4 1.86236 0.96873   2
  -8  -6  -4 14.5984 1.77556   6
   8   6   4 12.3863 1.91629   2
   8   6   4 14.6894 2.41853   1
  11  -7  -4 1.38812 1.05752   2
 -11   7   4 0.26079 0.79345   6
  10  -7  -4 -0.4148 0.76421   2
 -10   7   4 -0.0789 0.61648   6
   9  -7  -4 -0.2082 0.34774   3
   9  -7  -4 0.32326 0.63765   2
  -9   7   4 0.16768 0.57615   6
   8  -7  -4 3.64690 1.01037   2
   8  -7  -4 2.25766 0.59741   3
  -8   7   4 2.91189 0.80807   6
   7  -7  -4 0.12153 0.54305   2
   7  -7  -4 0.16469 0.33451   3
  -7   7   4 -0.2622 0.59223   5
  -7   7   4 -0.2273 0.23622   3
  -7   7   4 -0.2666 0.41228   6
   6  -7  -4 88.2941 3.08613   3
   6  -7  -4 92.1367 3.87503   2
  -6   7   4 90.3785 3.05328   3
  -6   7   4 89.5768 3.33592   6
  -6   7   4 83.9129 4.35336   5
   5  -7  -4 55.9247 2.19733   3
   5  -7  -4 54.7523 2.75730   2
  -5   7   4 56.1438 2.40192   6
  -5   7   4 52.5126 2.24691   3
  -5   7   4 59.5112 3.34631   5
   4  -7  -4 -0.1137 0.22738   3
   4  -7  -4 0.44325 0.35744   1
  -4   7   4 -0.2722 0.66895   5
  -4   7   4 -0.0627 0.33011   6
  -4   7   4 -0.0897 0.35691   3
   3  -7  -4 1.56190 0.37738   3
   3  -7  -4 1.16196 0.45256   1
   3  -7  -4 0.58420 0.46968   6
  -3   7   4 1.14153 0.60704   2
  -3   7   4 1.05445 0.84007   5
  -3   7   4 0.12310 0.32931   3
   2  -7  -4 9.84287 0.71197   3
   2  -7  -4 10.2493 1.13732   1
   2  -7  -4 10.0013 1.12429   6
  -2   7   4 8.43204 0.92188   3
  -2   7   4 9.07796 1.28594   2
  -2   7   4 12.8164 1.67090   5
   1  -7  -4 20.4345 1.00342   3
   1  -7  -4 20.0430 1.48367   1
   1  -7  -4 24.5777 1.53792   6
  -1   7   4 20.3945 1.72899   5
  -1   7   4 20.8679 1.66663   2
  -1   7   4 23.5610 1.39730   3
   0  -7  -4 13.2751 1.30319   6
   0  -7  -4 12.7706 0.65821   3
   0  -7  -4 13.1091 1.50523   1
   0   7   4 13.1802 1.50579   2
   0   7   4 13.4653 1.08126   3
   0   7   4 12.8579 1.55693   5
   0   7   4 13.7238 1.55227   1
  -1  -7  -4 60.9535 3.03533   1
  -1  -7  -4 57.7626 2.65350   6
   1   7   4 60.2883 3.05471   1
   1   7   4 62.5256 2.97043   5
   1   7   4 64.2400 2.54525   3
   1   7   4 59.6071 2.99443   2
  -2  -7  -4 140.477 4.88874   6
  -2  -7  -4 146.294 5.64844   1
   2   7   4 143.597 5.64686   1
   2   7   4 150.652 5.46012   2
  -3  -7  -4 0.39892 0.62876   1
  -3  -7  -4 1.10610 0.60142   6
   3   7   4 0.48513 0.69736   1
   3   7   4 1.66536 0.73728   2
  -4  -7  -4 17.9855 1.74023   6
  -4  -7  -4 16.7496 2.14809   1
   4   7   4 18.2938 1.95162   2
   4   7   4 17.8411 2.13696   1
  -5  -7  -4 1.95019 0.80636   6
   5   7   4 2.29607 1.08094   1
   5   7   4 0.30013 0.76884   2
  -6  -7  -4 0.74854 0.72524   6
   6   7   4 0.37166 0.75332   2
   6   7   4 2.52014 1.14735   1
  -7  -7  -4 5.83556 1.28093   6
   7   7   4 7.71386 1.62128   2
   7   7   4 7.89658 1.86834   1
  11  -8  -4 1.10165 1.09277   2
 -11   8   4 -0.0204 0.84296   6
  10  -8  -4 -0.4791 0.89144   2
 -10   8   4 -0.1803 0.70062   6
   9  -8  -4 -0.0804 0.39979   3
   9  -8  -4 -0.4275 0.69180   2
  -9   8   4 -0.8250 0.54262   6
   8  -8  -4 0.40776 0.44431   3
   8  -8  -4 0.05940 0.66522   2
  -8   8   4 -0.3256 0.52622   6
   7  -8  -4 0.52344 0.43672   3
   7  -8  -4 0.71376 0.64877   2
  -7   8   4 0.51785 0.31261   3
  -7   8   4 0.41350 0.52091   6
   6  -8  -4 5.25591 0.77836   3
   6  -8  -4 5.54109 1.21266   2
  -6   8   4 4.39302 1.20878   5
  -6   8   4 3.87524 0.80545   6
  -6   8   4 2.28752 0.55295   3
   5  -8  -4 71.8338 2.69773   3
  -5   8   4 70.8458 3.88334   5
  -5   8   4 71.1798 3.08386   6
  -5   8   4 70.1178 2.73874   3
   4  -8  -4 3.97452 0.62901   3
  -4   8   4 1.80578 0.54452   3
  -4   8   4 5.71733 1.31342   5
   3  -8  -4 1.31169 0.38904   3
  -3   8   4 1.51798 0.83515   5
  -3   8   4 1.45458 0.52702   3
   2  -8  -4 0.12184 0.43879   6
   2  -8  -4 0.19336 0.20278   3
   2  -8  -4 -0.3091 0.36111   1
  -2   8   4 0.21739 0.56773   2
  -2   8   4 0.08505 0.61280   5
  -2   8   4 -0.4995 0.29460   3
   1  -8  -4 2.21431 0.67155   1
   1  -8  -4 1.56147 0.36419   3
   1  -8  -4 2.60470 0.67720   6
  -1   8   4 1.39052 0.54291   3
  -1   8   4 1.55758 0.79822   5
  -1   8   4 0.90882 0.64048   2
  -1   8   4 0.67754 0.60534   1
   0  -8  -4 17.3684 0.88067   3
   0  -8  -4 19.1457 1.61960   1
   0  -8  -4 20.5654 1.54790   6
   0   8   4 18.8651 1.61775   1
   0   8   4 19.9501 1.79444   2
   0   8   4 20.7157 1.43059   3
   0   8   4 18.8234 1.68571   5
  -1  -8  -4 14.5775 1.54930   6
  -1  -8  -4 13.2398 1.64046   1
   1   8   4 19.0949 2.02683   2
   1   8   4 15.2606 1.70061   5
   1   8   4 16.3755 1.87017   1
   1   8   4 15.9109 1.50037   3
  -2  -8  -4 16.8201 1.94144   1
  -2  -8  -4 17.9437 1.73738   6
   2   8   4 19.3067 2.07854   1
   2   8   4 14.7510 1.77570   2
  -3  -8  -4 4.42680 1.16849   1
  -3  -8  -4 6.91350 1.18889   6
   3   8   4 3.56202 1.06205   2
   3   8   4 3.65248 1.08471   1
  -4  -8  -4 -0.0648 0.58307   6
  -4  -8  -4 3.09594 1.00632   1
   4   8   4 2.79105 1.11088   2
   4   8   4 2.44175 1.00354   1
  -5  -8  -4 1.48351 0.77963   6
   5   8   4 0.76991 0.81108   2
   5   8   4 2.60168 1.21684   1
  -6  -8  -4 0.55441 0.72069   6
   6   8   4 0.67414 0.94203   1
   6   8   4 0.10109 1.05899   2
 -10   9   4 0.97643 0.94572   6
   9  -9  -4 2.32616 0.72414   3
  -9   9   4 1.90883 0.85614   6
   8  -9  -4 3.68316 0.84636   3
   7  -9  -4 0.68605 0.42459   3
  -7   9   4 0.63570 0.34453   3
   6  -9  -4 1.53296 0.56476   3
  -6   9   4 1.05085 0.45088   3
   5  -9  -4 38.7064 1.92618   3
  -5   9   4 41.3443 2.00720   3
  -5   9   4 44.9301 3.12804   5
   4  -9  -4 0.33209 0.31862   3
  -4   9   4 -0.4537 0.37956   3
  -4   9   4 0.55995 0.82201   5
   3  -9  -4 6.56158 0.79729   3
  -3   9   4 6.67375 0.98772   3
  -3   9   4 8.85932 1.65625   5
   2  -9  -4 30.1351 1.48374   3
  -2   9   4 31.6718 2.42298   5
  -2   9   4 31.3644 1.84455   3
   1  -9  -4 2.74845 0.80825   1
   1  -9  -4 2.12801 0.71538   6
   1  -9  -4 2.63946 0.47548   3
  -1   9   4 1.95358 0.93484   2
  -1   9   4 2.29793 0.78671   1
  -1   9   4 1.16704 0.58591   3
  -1   9   4 1.38950 0.84165   5
   0  -9  -4 2.68670 0.44445   3
   0  -9  -4 1.82012 0.72689   6
   0  -9  -4 2.18594 0.82778   1
   0   9   4 3.16841 0.97994   5
   0   9   4 3.96402 1.04778   2
   0   9   4 2.11098 0.86040   1
   0   9   4 3.57686 0.79425   3
  -1  -9  -4 4.23864 0.93900   6
  -1  -9  -4 5.61421 1.17333   1
   1   9   4 4.25067 0.88195   3
   1   9   4 2.62202 0.96108   2
   1   9   4 4.30037 1.10474   1
  -2  -9  -4 4.82114 1.22467   1
  -2  -9  -4 5.89702 1.11855   6
   2   9   4 7.34239 1.43207   2
   2   9   4 6.22683 1.32632   1
  -3  -9  -4 -0.4314 0.62241   6
  -3  -9  -4 0.24077 0.64526   1
   3   9   4 -0.4803 0.70651   2
   3   9   4 0.88698 0.84554   1
  -4  -9  -4 26.8291 2.10075   6
   4   9   4 17.8895 2.33273   1
   4   9   4 20.1919 2.39362   2
  -5  -9  -4 3.39576 1.03675   6
   5   9   4 2.41582 1.18432   1
   5   9   4 0.99986 1.09942   2
  -6  -9  -4 2.37020 1.04222   6
   6   9   4 2.53293 1.30721   1
   6   9   4 3.72943 1.42948   2
   9 -10  -4 1.96983 0.77738   3
   8 -10  -4 -0.1606 0.49660   3
   7 -10  -4 0.71336 0.55635   3
   6 -10  -4 0.03670 0.39942   3
  -6  10   4 0.60552 0.45487   3
   5 -10  -4 -0.3374 0.33632   3
  -5  10   4 0.74542 0.49076   3
   4 -10  -4 0.43182 0.40075   3
  -4  10   4 -0.7943 0.42531   3
   3 -10  -4 29.1659 1.57128   3
  -3  10   4 27.8943 1.82574   3
   2 -10  -4 10.2874 1.02492   3
  -2  10   4 8.81896 1.15296   3
   1 -10  -4 6.93369 0.80616   3
  -1  10   4 6.75368 1.06233   3
   0 -10  -4 0.51474 0.30947   3
   0  10   4 -0.4190 0.51812   3
  -1 -10  -4 0.43930 0.77402   1
  -1 -10  -4 1.83617 0.80919   6
   1  10   4 0.82978 0.80879   1
   1  10   4 1.20748 0.94507   2
   1  10   4 1.63188 0.73389   3
  -2 -10  -4 7.73891 1.39297   1
  -2 -10  -4 6.17478 1.26528   6
   2  10   4 4.77348 1.36233   2
   2  10   4 6.71766 1.39926   1
   2  10   4 6.64548 1.17994   3
  -3 -10  -4 4.65432 1.16201   6
   3  10   4 3.26545 1.28006   2
   3  10   4 5.21559 1.35957   1
  -4 -10  -4 3.92512 1.10363   6
   4  10   4 1.92286 1.15926   2
   4  10   4 2.66545 1.13329   1
  -5 -10  -4 1.58994 0.95657   6
   5  10   4 1.85124 1.27037   1
   5  10   4 2.91528 1.28305   2
   8 -11  -4 0.42935 0.65350   3
   7 -11  -4 3.70634 0.82412   3
   6 -11  -4 6.39897 1.04889   3
  -6  11   4 3.79101 0.71125   3
   5 -11  -4 -0.3913 0.37164   3
  -5  11   4 0.28948 0.52461   3
   4 -11  -4 0.01751 0.40555   3
  -4  11   4 -0.1276 0.49680   3
   3 -11  -4 -0.3659 0.35205   3
  -3  11   4 0.64762 0.62462   3
   2 -11  -4 -0.0956 0.34032   3
  -2  11   4 -0.2692 0.55235   3
   1 -11  -4 11.8403 1.08709   3
  -1  11   4 12.4714 1.51925   3
   0 -11  -4 4.11438 0.59822   3
   0  11   4 3.11308 0.90561   3
   1  11   4 0.19279 0.70631   3
   2  11   4 -0.4878 0.66826   3
  -3 -11  -4 8.82198 1.76759   6
   3  11   4 6.81578 1.46407   1
   6 -12  -4 2.19636 0.75937   3
   5 -12  -4 3.79620 0.85710   3
  -5  12   4 2.87396 0.79481   3
   4 -12  -4 3.27530 0.78060   3
  -4  12   4 3.23589 0.85883   3
   3 -12  -4 1.35648 0.53197   3
  -3  12   4 0.80096 0.72507   3
   2 -12  -4 0.26357 0.41639   3
  -2  12   4 -0.1411 0.61369   3
   1 -12  -4 1.44456 0.52003   3
  -1  12   4 1.17950 0.73744   3
   0  12   4 8.29247 1.35427   3
   1  12   4 3.69858 1.00726   3
   2  12   4 0.70410 0.86249   3
   3 -13  -4 0.79103 0.56279   3
  -3  13   4 0.62064 0.68244   3
   2 -13  -4 1.23162 0.60654   3
  -2  13   4 1.17181 0.85424   3
  -3 -13   5 -0.0682 0.94655   4
  -3 -13   5 0.62292 0.54736   3
  -2 -13   5 0.30308 0.57881   3
  -1 -13   5 -0.3180 0.50339   3
  -1  13  -5 0.91161 0.85543   6
   1 -13   5 1.32462 1.32440   2
   6  12  -5 7.54050 1.10711   3
  -6 -12   5 6.07686 1.10982   3
  -6 -12   5 6.02664 1.48974   4
   5  12  -5 4.15917 0.81887   3
  -5 -12   5 3.68888 0.90157   3
  -5 -12   5 2.17759 1.05708   4
   4  12  -5 0.25672 0.46864   3
  -4 -12   5 0.63684 0.81757   4
  -4 -12   5 0.40085 0.58043   3
  -3 -12   5 2.03967 1.17101   4
  -3 -12   5 0.31476 0.54151   3
  -2 -12   5 1.47940 0.68950   3
   1  12  -5 4.03312 1.09957   6
   1  12  -5 3.91143 0.93559   6
  -1 -12   5 1.44002 0.64688   3
   0  12  -5 0.82774 0.80172   6
   0  12  -5 0.76068 0.77677   6
   0 -12   5 0.32750 0.94563   2
  -1  12  -5 25.7140 2.06573   6
   1 -12   5 23.6923 2.77277   2
   1 -12   5 25.1291 2.84412   2
  -2  12  -5 1.04571 0.71128   6
   2 -12   5 -0.1455 1.00490   2
   2 -12   5 0.56642 0.96669   2
  -3  12  -5 0.05638 0.57666   6
   3 -12   5 -0.0956 0.97293   2
  -4  12  -5 0.31069 0.69361   6
   4 -12   5 0.56077 1.10475   2
   7  11  -5 -0.1222 0.58085   3
  -7 -11   5 -0.3597 0.76326   4
  -7 -11   5 0.16825 0.56231   3
   6  11  -5 0.53940 0.60469   3
  -6 -11   5 1.70616 0.62987   3
  -6 -11   5 1.30052 0.91587   4
   5  11  -5 0.90259 0.57049   3
  -5 -11   5 0.85787 0.83954   4
  -5 -11   5 1.39670 0.65660   3
   4  11  -5 3.72148 0.64864   3
  -4 -11   5 3.30980 0.83673   3
  -4 -11   5 3.63446 1.24966   4
   3  11  -5 2.69917 0.51777   3
  -3 -11   5 2.60579 0.74080   3
   2  11  -5 1.77535 0.74748   6
  -2 -11   5 3.18003 0.74556   3
   1  11  -5 2.23343 0.83552   6
   1  11  -5 1.43937 0.76983   6
  -1 -11   5 0.61646 0.51605   3
  -1 -11   5 2.01930 0.97846   2
   0  11  -5 5.31604 1.08109   6
   0 -11   5 5.88704 1.34722   2
  -1  11  -5 4.82288 0.95038   6
   1 -11   5 3.85870 1.24402   2
   1 -11   5 4.51920 1.22071   2
  -2  11  -5 -0.4856 0.49308   6
   2 -11   5 -0.6396 0.74611   2
  -3  11  -5 15.5749 1.61373   6
   3 -11   5 17.3777 2.22887   2
  -4  11  -5 1.04449 0.66112   6
   4 -11   5 0.98311 0.96968   2
  -5  11  -5 0.72302 0.66377   6
   5 -11   5 1.93089 1.09565   2
   8  10  -5 0.14806 1.06909   1
   8  10  -5 2.22767 0.85706   3
  -8 -10   5 -0.3303 0.78143   4
  -8 -10   5 1.33612 0.65146   3
   7  10  -5 1.45418 0.71005   3
   7  10  -5 0.57928 0.98984   1
  -7 -10   5 0.34762 0.77817   4
  -7 -10   5 -0.3496 0.42990   3
   6  10  -5 -0.6152 0.80987   1
   6  10  -5 1.19940 0.57890   3
  -6 -10   5 -0.1031 0.65611   4
  -6 -10   5 0.61484 0.46036   3
   5  10  -5 0.45316 0.46811   3
  -5 -10   5 0.32676 0.43170   3
  -5 -10   5 0.41717 0.60277   4
   4  10  -5 0.76793 0.39343   3
  -4 -10   5 1.78361 0.56793   3
  -4 -10   5 0.75169 0.74541   4
   3  10  -5 7.39944 0.74599   3
   3  10  -5 7.12122 1.16769   6
  -3 -10   5 7.68195 1.00887   3
   2  10  -5 1.60927 0.69627   6
  -2 -10   5 1.05664 0.75635   2
  -2 -10   5 1.46294 0.55792   3
   1  10  -5 7.83993 1.18040   6
   1  10  -5 5.96515 1.00125   6
  -1 -10   5 7.03338 0.90871   3
  -1 -10   5 5.59201 1.27608   2
   0  10  -5 -0.2852 0.48576   6
   0 -10   5 0.07054 0.68276   2
  -1  10  -5 1.13229 0.58760   6
   1 -10   5 2.76393 1.03752   2
   1 -10   5 2.27571 0.95812   2
  -2  10  -5 4.10653 0.86926   6
   2 -10   5 4.84289 1.13386   2
  -3  10  -5 2.10615 0.66172   6
   3 -10   5 2.30414 0.91710   2
  -4  10  -5 1.43392 0.56579   6
   4 -10   5 1.27366 0.75608   2
  -5  10  -5 1.74848 0.68942   6
   5 -10   5 0.92855 0.82776   2
  -6  10  -5 4.18803 0.92984   6
   6 -10   5 2.89321 1.03465   2
   9   9  -5 -0.9925 1.11015   1
   9   9  -5 -0.4710 0.55978   3
  -9  -9   5 -1.0481 0.79297   4
   8   9  -5 1.04725 0.64281   3
   8   9  -5 -0.9347 0.94129   1
  -8  -9   5 2.40932 0.66227   3
  -8  -9   5 1.40676 1.06893   4
   7   9  -5 1.34304 0.61525   3
   7   9  -5 0.78646 0.96261   1
  -7  -9   5 0.71828 0.77443   4
  -7  -9   5 -0.0959 0.38709   3
   6   9  -5 -0.9073 0.65906   1
   6   9  -5 0.58149 0.50050   3
  -6  -9   5 -0.0781 0.31503   3
  -6  -9   5 -0.4224 0.56533   4
   5   9  -5 0.48686 0.65541   1
   5   9  -5 -0.2285 0.32396   3
  -5  -9   5 0.13864 0.40806   3
  -5  -9   5 0.38064 0.54748   4
   4   9  -5 9.14853 0.94967   3
   4   9  -5 9.57049 1.24462   1
  -4  -9   5 8.22810 1.40163   4
  -4  -9   5 9.09616 1.13110   3
   3   9  -5 1.79404 0.66005   6
   3   9  -5 1.44688 0.37293   3
  -3  -9   5 1.36025 0.80519   2
  -3  -9   5 0.49100 0.35181   3
   2   9  -5 4.38386 0.83619   6
  -2  -9   5 3.53913 0.68200   3
  -2  -9   5 4.46172 1.01134   2
   1   9  -5 12.9051 1.31549   6
   1   9  -5 9.34739 1.10371   6
  -1  -9   5 11.3473 1.11246   3
  -1  -9   5 10.3713 1.46474   2
   0   9  -5 2.03184 0.62434   6
   0  -9   5 0.36260 0.63724   2
   0  -9   5 1.79011 0.75358   2
  -1   9  -5 14.7125 1.20462   6
   1  -9   5 14.6254 1.69260   2
  -2   9  -5 7.47973 0.95781   6
   2  -9   5 10.0862 1.42041   2
  -3   9  -5 0.48527 0.42768   6
   3  -9   5 1.61274 0.68141   2
  -4   9  -5 0.27915 0.42314   6
   4  -9   5 0.59639 0.57169   2
  -5   9  -5 0.60224 0.45519   6
   5  -9   5 0.41109 0.57036   2
  -6   9  -5 4.92781 0.89945   6
   6  -9   5 7.34124 1.24947   2
  -7   9  -5 4.96447 0.93773   6
   7  -9   5 5.30209 1.19424   2
  10   8  -5 -0.2901 1.21661   1
  10   8  -5 1.85245 0.84916   3
 -10  -8   5 0.85749 0.92050   4
   9   8  -5 7.20577 1.71539   1
   9   8  -5 6.51457 1.16104   3
  -9  -8   5 5.06884 0.68886   3
  -9  -8   5 5.22332 1.56190   4
   8   8  -5 0.43092 0.59027   3
   8   8  -5 -0.3816 0.87259   1
  -8  -8   5 -0.5944 0.64309   4
  -8  -8   5 0.32444 0.44593   3
   7   8  -5 2.09618 1.03866   1
   7   8  -5 3.40230 0.79332   3
  -7  -8   5 1.11215 0.48064   3
  -7  -8   5 2.62310 1.02227   4
   6   8  -5 4.00732 1.03979   1
   6   8  -5 4.43777 0.78887   3
  -6  -8   5 4.28655 0.76340   3
  -6  -8   5 3.53381 0.97398   4
   5   8  -5 1.95309 0.78345   1
   5   8  -5 1.66983 0.53295   3
  -5  -8   5 0.72661 0.57112   4
  -5  -8   5 2.28790 0.58603   3
   4   8  -5 32.4548 1.88243   1
   4   8  -5 29.2096 1.44536   3
   4   8  -5 32.8322 1.92063   6
  -4  -8   5 29.4672 2.04798   4
  -4  -8   5 31.4746 1.68041   3
  -4  -8   5 30.6463 2.29472   2
   3   8  -5 29.6692 1.29192   3
   3   8  -5 31.0634 1.76298   6
   3   8  -5 30.0763 1.67347   1
  -3  -8   5 28.7692 2.14609   2
  -3  -8   5 29.9412 1.57118   3
   2   8  -5 1.30775 0.44651   6
   2   8  -5 0.21236 0.16891   3
  -2  -8   5 -0.0439 0.26233   3
  -2  -8   5 0.69921 0.59445   2
   1   8  -5 93.5110 3.37513   6
  -1  -8   5 94.7026 3.17556   3
  -1  -8   5 90.7620 3.95337   2
   0   8  -5 1.98350 0.51153   6
   0  -8   5 2.47780 0.77496   2
   0  -8   5 2.77997 0.78581   2
  -1   8  -5 6.95055 0.84745   6
   1  -8   5 6.40899 1.03797   2
  -2   8  -5 -0.2253 0.32333   6
   2  -8   5 0.09269 0.41167   2
  -3   8  -5 6.05590 0.76301   6
   3  -8   5 7.18315 1.04311   2
  -4   8  -5 15.4887 1.11991   6
   4  -8   5 18.7820 1.44808   2
  -5   8  -5 1.43890 0.49473   6
   5  -8   5 2.08275 0.67404   2
  -6   8  -5 -0.2127 0.37367   6
   6  -8   5 -0.1973 0.50543   2
  -7   8  -5 7.51291 0.98244   6
   7  -8   5 8.31642 1.24099   2
  10   7  -5 14.1843 2.29034   1
  10   7  -5 10.5207 1.45627   3
 -10  -7   5 10.5793 1.95593   4
   9   7  -5 -0.9389 0.85174   1
   9   7  -5 0.17322 0.54871   3
  -9  -7   5 -0.1898 0.30648   3
  -9  -7   5 -0.1766 0.72717   4
   8   7  -5 2.74534 0.71211   3
   8   7  -5 2.01237 1.02136   1
  -8  -7   5 3.56301 0.70226   3
  -8  -7   5 2.29838 0.92352   4
   7   7  -5 20.4750 2.09878   1
   7   7  -5 18.3376 1.37361   3
  -7  -7   5 17.6693 1.27859   3
  -7  -7   5 21.6558 2.39027   4
   6   7  -5 0.43797 0.69811   1
   6   7  -5 0.36599 0.37525   3
  -6  -7   5 0.84029 0.64269   4
  -6  -7   5 1.26947 0.50239   3
   5   7  -5 36.2744 2.14437   6
   5   7  -5 29.7286 1.52144   3
   5   7  -5 30.0672 1.94407   1
  -5  -7   5 28.7116 1.59554   3
  -5  -7   5 33.3630 2.12838   4
   4   7  -5 1.20716 0.55812   1
   4   7  -5 2.13534 0.58364   6
   4   7  -5 1.90061 0.43759   3
  -4  -7   5 2.61127 0.57670   3
  -4  -7   5 1.86836 0.69010   2
  -4  -7   5 1.61316 0.68358   4
   3   7  -5 36.3402 1.82375   6
   3   7  -5 33.8858 1.39372   3
   3   7  -5 35.8479 1.79281   1
  -3  -7   5 42.0139 2.37924   2
  -3  -7   5 36.3106 1.67188   3
   2   7  -5 43.0167 1.94679   6
   2   7  -5 43.7273 1.90424   1
  -2  -7   5 41.6164 2.37119   2
  -2  -7   5 45.9065 1.85054   3
   1   7  -5 81.9111 2.85618   6
   1   7  -5 74.6170 2.67038   1
  -1  -7   5 76.0495 2.61285   3
  -1  -7   5 74.3844 3.30479   2
   0   7  -5 175.250 5.16268   6
   0  -7   5 177.138 5.95755   2
   0  -7   5 178.779 5.94640   2
  -1   7  -5 0.22047 0.29475   6
   1  -7   5 0.91264 0.45328   2
  -2   7  -5 24.4943 1.28497   6
   2  -7   5 28.4500 1.63435   2
  -3   7  -5 0.97081 0.35707   6
   3  -7   5 1.55692 0.48753   2
  -4   7  -5 9.77536 0.81562   6
   4  -7   5 7.98404 1.01584   2
  -5   7  -5 7.30421 0.80367   6
   5  -7   5 7.77865 1.01946   2
  -6   7  -5 3.96049 0.64141   6
   6  -7   5 5.07245 0.87919   2
  -7   7  -5 0.89213 0.44326   6
   7  -7   5 0.83073 0.61086   2
  -8   7  -5 1.21628 0.55226   6
   8  -7   5 0.75498 0.60646   2
  11   6  -5 -1.3046 1.04506   1
  11   6  -5 0.11692 0.64835   3
 -11  -6   5 0.78753 0.86445   4
  10   6  -5 3.99745 1.39250   1
  10   6  -5 4.34136 0.98072   3
 -10  -6   5 3.06064 1.08160   4
   9   6  -5 0.12881 0.91277   1
   9   6  -5 -0.1241 0.49675   3
  -9  -6   5 -0.2366 0.63003   4
  -9  -6   5 -0.0280 0.27741   3
   8   6  -5 11.2420 1.22210   3
   8   6  -5 11.0998 1.69260   1
  -8  -6   5 12.8595 1.01772   3
  -8  -6   5 11.2338 1.76399   4
   7   6  -5 64.0903 3.14211   1
   7   6  -5 55.9134 2.43579   3
  -7  -6   5 54.9482 3.16557   4
  -7  -6   5 60.6691 2.43874   3
   6   6  -5 4.86994 1.03374   1
   6   6  -5 6.53123 0.83779   3
  -6  -6   5 5.74371 1.13722   4
  -6  -6   5 5.91856 0.80165   3
   5   6  -5 22.3185 1.59548   1
   5   6  -5 22.2784 1.23838   3
   5   6  -5 23.1696 1.51096   6
  -5  -6   5 20.5478 1.26657   3
  -5  -6   5 23.5582 1.84053   2
  -5  -6   5 23.2484 1.71158   4
   4   6  -5 0.29036 0.42790   1
   4   6  -5 -0.1006 0.29884   6
   4   6  -5 0.00894 0.24992   3
  -4  -6   5 -0.2047 0.34062   4
  -4  -6   5 -0.4744 0.15538   3
  -4  -6   5 -0.4495 0.33881   2
   3   6  -5 52.9122 2.20021   6
   3   6  -5 54.8797 1.81543   3
   3   6  -5 53.0251 2.23688   1
  -3  -6   5 53.3271 2.03996   3
  -3  -6   5 54.3710 2.66057   2
   2   6  -5 2.31690 0.50102   1
   2   6  -5 1.65768 0.46736   6
  -2  -6   5 1.89631 0.62132   2
  -2  -6   5 1.73070 0.39431   3
   1   6  -5 18.7990 1.12151   6
   1   6  -5 18.9695 1.07230   1
  -1  -6   5 20.3468 1.44174   2
  -1  -6   5 20.5931 1.03007   3
   0  -6   5 41.2484 2.05693   2
   0  -6   5 42.8513 2.06409   2
  -1   6  -5 17.2976 0.99990   6
   1  -6   5 19.0043 1.24599   2
  -2   6  -5 0.33027 0.23765   6
   2  -6   5 0.14219 0.29276   2
  -3   6  -5 17.2438 0.92174   6
   3  -6   5 17.1566 1.12982   2
  -4   6  -5 -0.0747 0.20299   6
   4  -6   5 0.09795 0.29249   2
  -5   6  -5 40.7866 1.60848   6
   5  -6   5 39.6677 1.84357   2
  -6   6  -5 0.49245 0.35408   6
   6  -6   5 -0.1570 0.39800   2
  -7   6  -5 0.08376 0.40390   6
   7  -6   5 1.03912 0.53799   2
  -8   6  -5 0.75315 0.50710   6
   8  -6   5 0.68245 0.56917   2
  11   5  -5 -0.2665 1.04282   1
  11   5  -5 0.50063 0.58404   3
 -11  -5   5 0.23436 0.86014   4
  10   5  -5 1.07541 0.60381   3
  10   5  -5 0.55187 1.05792   1
 -10  -5   5 1.67065 0.90996   6
 -10  -5   5 1.77175 0.88921   4
   9   5  -5 1.30502 0.60960   3
   9   5  -5 1.44929 0.95533   1
  -9  -5   5 2.69109 1.00686   4
  -9  -5   5 1.64849 0.40652   3
  -9  -5   5 1.77225 0.78577   6
   8   5  -5 117.986 3.98746   3
   8   5  -5 118.747 4.79959   1
  -8  -5   5 118.542 4.45849   6
  -8  -5   5 114.236 3.71210   3
  -8  -5   5 110.672 5.03050   4
   7   5  -5 51.4546 2.21532   3
   7   5  -5 52.4125 2.78599   1
  -7  -5   5 52.2216 2.17719   3
  -7  -5   5 52.2763 2.57107   6
  -7  -5   5 55.4319 3.01571   4
   6   5  -5 11.2618 1.36532   1
   6   5  -5 14.2704 1.01726   3
  -6  -5   5 12.0136 1.50839   4
  -6  -5   5 13.3285 1.30110   6
  -6  -5   5 14.4293 1.03181   3
   5   5  -5 1.31691 0.36878   3
   5   5  -5 1.32010 0.44117   6
   5   5  -5 1.34321 0.57652   1
  -5  -5   5 1.80153 0.53930   6
  -5  -5   5 2.90154 0.54559   3
  -5  -5   5 1.10543 0.49189   2
  -5  -5   5 2.43709 0.64590   5
  -5  -5   5 -0.1025 0.28434   4
   4   5  -5 3.04239 0.64384   1
   4   5  -5 4.27691 0.67117   6
  -4  -5   5 1.96840 0.41589   3
  -4  -5   5 3.00490 0.73997   2
  -4  -5   5 3.26850 0.61075   6
   3   5  -5 7.81300 0.52333   3
   3   5  -5 6.89921 0.80134   1
   3   5  -5 6.74897 0.79824   6
  -3  -5   5 7.92992 1.04796   2
  -3  -5   5 7.41723 0.73966   3
   2   5  -5 31.0329 1.43679   1
   2   5  -5 28.3342 1.36583   6
  -2  -5   5 29.1858 1.25560   3
  -2  -5   5 29.8917 1.70597   2
   1   5  -5 33.3782 1.39556   6
   1   5  -5 29.5387 1.39378   1
  -1  -5   5 31.4307 1.23455   3
  -1  -5   5 30.7364 1.67060   2
   0  -5   5 43.4576 1.92091   2
  -2   5  -5 27.8911 1.09338   6
   2  -5   5 28.6144 1.35968   2
  -3   5  -5 46.6017 1.52161   6
   3  -5   5 45.2082 1.78410   2
  -4   5  -5 3.41168 0.39737   6
   4  -5   5 4.02532 0.54881   2
  -5   5  -5 0.34439 0.25158   6
   5  -5   5 0.28132 0.28551   2
  -6   5  -5 3.31261 0.50481   6
   6  -5   5 5.03329 0.71205   2
  -7   5  -5 5.07045 0.67004   6
   7  -5   5 4.72752 0.81379   2
  -8   5  -5 0.05443 0.41073   6
   8  -5   5 1.59348 0.56779   2
  -9   5  -5 -0.1898 0.45092   6
   9  -5   5 -0.1613 0.56586   2
  12   4  -5 0.28853 1.08427   1
  11   4  -5 2.64436 0.78098   3
  11   4  -5 3.83915 1.29255   2
  11   4  -5 4.46323 1.38159   1
 -11  -4   5 7.10595 1.39446   6
  10   4  -5 1.14439 0.53293   3
  10   4  -5 1.73408 0.91796   2
  10   4  -5 0.39769 0.94431   1
 -10  -4   5 1.91905 0.91195   4
 -10  -4   5 0.48601 0.69310   6
   9   4  -5 0.48296 0.80254   1
   9   4  -5 -0.0953 0.41121   3
   9   4  -5 0.97077 0.89988   2
  -9  -4   5 1.46227 0.80339   4
  -9  -4   5 0.77537 0.33996   3
  -9  -4   5 0.10988 0.56049   6
   8   4  -5 1.69116 0.80668   1
   8   4  -5 0.52077 0.77018   2
   8   4  -5 1.62789 0.54655   3
  -8  -4   5 1.60160 0.76231   4
  -8  -4   5 1.63867 0.69038   6
  -8  -4   5 1.57407 0.43887   3
   7   4  -5 220.299 7.24501   2
   7   4  -5 218.732 7.08484   1
   7   4  -5 209.051 6.05995   3
  -7  -4   5 205.975 7.34159   4
  -7  -4   5 212.374 6.55802   6
  -7  -4   5 207.111 6.02409   3
   6   4  -5 76.9364 2.68048   3
   6   4  -5 80.6223 3.40665   2
   6   4  -5 78.3665 3.27127   1
   6   4  -5 77.4080 3.00407   6
  -6  -4   5 81.1471 3.17453   5
  -6  -4   5 79.6624 3.06964   6
  -6  -4   5 78.3251 3.46735   4
  -6  -4   5 75.5995 2.74231   3
   5   4  -5 8.71446 0.70920   3
   5   4  -5 9.51681 0.97776   6
   5   4  -5 8.71260 1.06769   1
  -5  -4   5 9.81578 1.14973   5
  -5  -4   5 9.80931 1.32322   2
  -5  -4   5 9.34826 0.97089   6
  -5  -4   5 9.41716 0.77543   3
   4   4  -5 230.549 6.89158   1
   4   4  -5 225.345 6.44959   6
   4   4  -5 236.555 7.11954   2
  -4  -4   5 222.647 7.23509   2
  -4  -4   5 229.008 7.08227   4
  -4  -4   5 228.919 6.24108   3
  -4  -4   5 234.514 6.44442   6
  -4  -4   5 220.580 7.47085   5
   3   4  -5 22.4080 1.21670   6
   3   4  -5 24.0154 1.28270   1
   3   4  -5 24.4111 0.94468   3
  -3  -4   5 25.3889 1.22376   6
  -3  -4   5 24.1198 1.11595   3
  -3  -4   5 22.9412 1.48791   2
   2   4  -5 116.927 3.49176   6
   2   4  -5 119.961 3.76234   1
  -2  -4   5 118.062 3.33600   3
  -2  -4   5 112.522 3.99681   2
   1   4  -5 44.1201 1.74669   1
   1   4  -5 40.7347 1.55029   6
  -1  -4   5 41.8290 1.88335   2
  -1  -4   5 43.9565 1.42901   3
   0   4  -5 1.71453 0.30801   6
   0   4  -5 2.35662 0.38026   6
   0   4  -5 1.97757 0.41627   1
   0  -4   5 2.08459 0.41597   2
   0  -4   5 1.74914 0.41033   2
  -1   4  -5 89.7533 2.54304   6
  -1   4  -5 85.4221 2.97294   1
  -1   4  -5 85.2525 2.43187   6
   1  -4   5 85.3358 2.82451   2
   1  -4   5 87.9219 2.83514   2
  -2   4  -5 0.66029 0.15355   6
  -2   4  -5 0.76574 0.35432   1
  -2   4  -5 0.53582 0.17790   6
   2  -4   5 0.82968 0.26521   2
   2  -4   5 0.86999 0.27614   2
  -3   4  -5 18.0252 1.17605   1
   4  -4   5 8.70535 1.03553   1
  -6   4  -5 13.1465 0.69801   6
  -7   4  -5 36.1543 1.49405   6
   7  -4   5 38.4510 1.73879   2
  -8   4  -5 -0.4563 0.35876   6
   8  -4   5 0.02986 0.41170   2
  -9   4  -5 1.08707 0.53312   6
   9  -4   5 2.71533 0.69297   2
  12   3  -5 1.26637 1.17601   1
  12   3  -5 1.93743 1.16631   2
 -12  -3   5 -0.4119 0.74065   6
  11   3  -5 3.35866 1.18523   1
  11   3  -5 4.34282 0.89570   3
  11   3  -5 3.37124 1.30908   2
 -11  -3   5 3.05565 0.96614   6
  10   3  -5 0.06380 0.71380   1
  10   3  -5 0.31099 0.43841   3
  10   3  -5 -0.4829 0.64279   2
 -10  -3   5 -0.6419 0.56614   4
 -10  -3   5 -0.0083 0.51759   6
   9   3  -5 0.44466 0.67166   2
   9   3  -5 0.12672 0.34293   3
   9   3  -5 0.11277 0.64265   1
  -9  -3   5 -0.7333 0.36129   4
  -9  -3   5 -0.0950 0.22458   3
  -9  -3   5 -0.0086 0.20452   3
  -9  -3   5 0.14304 0.45433   6
   8   3  -5 11.9787 1.45749   1
   8   3  -5 10.8023 1.09515   3
   8   3  -5 12.4998 1.56013   2
  -8  -3   5 10.1162 1.26193   6
  -8  -3   5 9.05345 0.86639   3
  -8  -3   5 9.18603 1.43733   4
   7   3  -5 0.22702 0.57391   1
   7   3  -5 -0.0388 0.48522   2
   7   3  -5 -0.0140 0.27169   3
  -7  -3   5 0.45086 0.39993   6
  -7  -3   5 -0.0737 0.44074   4
  -7  -3   5 0.09380 0.21769   3
   6   3  -5 0.22710 0.25729   3
   6   3  -5 0.45391 0.42442   1
   6   3  -5 -0.0969 0.25195   6
   6   3  -5 -0.3973 0.36991   2
  -6  -3   5 0.24612 0.38377   4
  -6  -3   5 0.19508 0.32765   6
  -6  -3   5 -0.3237 0.42387   2
  -6  -3   5 0.06488 0.21429   3
  -6  -3   5 -0.0818 0.38711   5
   5   3  -5 1.36663 0.44191   6
   5   3  -5 0.73834 0.38805   2
   5   3  -5 2.17541 0.44342   3
   5   3  -5 1.24363 0.52079   1
  -5  -3   5 1.20377 0.34585   3
  -5  -3   5 1.49438 0.49191   5
  -5  -3   5 1.21360 0.39449   6
  -5  -3   5 1.72810 0.55761   4
  -5  -3   5 1.33078 0.50336   2
   4   3  -5 10.3266 0.64688   3
   4   3  -5 11.6650 0.92167   1
   4   3  -5 13.1386 1.13452   2
   4   3  -5 10.8403 0.83941   6
  -4  -3   5 12.4621 0.99495   4
  -4  -3   5 11.0447 0.76496   3
  -4  -3   5 9.47698 1.06483   2
  -4  -3   5 10.4546 0.83035   6
  -4  -3   5 10.5797 1.02264   5
   3   3  -5 30.0540 1.35822   6
   3   3  -5 29.7203 1.45069   1
   3   3  -5 31.0223 1.05853   3
  -3  -3   5 30.4711 1.24227   3
  -3  -3   5 27.9064 1.59897   2
   2   3  -5 21.9677 1.11428   1
   2   3  -5 19.1004 0.95836   6
  -2  -3   5 19.1884 0.85930   3
  -2  -3   5 19.8562 1.20723   2
   1   3  -5 117.823 3.68843   1
   1   3  -5 114.253 3.24653   6
   1   3  -5 117.137 3.24571   6
  -1  -3   5 115.326 3.72191   2
   0   3  -5 649.810 15.3791   6
   0   3  -5 632.753 15.2802   6
   0   3  -5 627.740 16.9315   1
   0  -3   5 608.438 16.6719   2
  -1   3  -5 10.4550 0.82527   1
  -1   3  -5 8.15112 0.33579   6
   1  -3   5 8.67667 0.57539   2
   1  -3   5 8.31430 0.53976   2
  -2   3  -5 0.38010 0.30958   1
  -3   3  -5 5.15488 0.78219   1
  -4   3  -5 0.02766 0.36732   1
   4  -3   5 0.55415 0.41947   1
  -5   3  -5 37.0294 2.12796   1
   5  -3   5 40.2759 2.19300   1
  -7   3  -5 1.33853 0.33356   6
  -8   3  -5 5.71278 0.68707   6
   8  -3   5 5.68425 0.84411   2
  -9   3  -5 1.86926 0.57814   6
   9  -3   5 2.32799 0.77799   2
  12   2  -5 4.61781 1.35195   1
  12   2  -5 8.38271 1.80232   2
 -12  -2   5 2.49281 1.03492   6
  11   2  -5 0.28685 0.84179   1
  11   2  -5 0.92663 0.84277   2
 -11  -2   5 -0.4189 0.60868   6
  10   2  -5 0.85649 0.50234   3
  10   2  -5 0.92941 0.74259   2
  10   2  -5 0.90785 0.79513   1
 -10  -2   5 0.35262 0.56344   6
   9   2  -5 3.65263 0.98931   1
   9   2  -5 4.29930 1.14022   2
   9   2  -5 3.38879 0.66323   3
  -9  -2   5 4.06692 1.14299   4
  -9  -2   5 4.34820 0.91493   6
  -9  -2   5 3.65550 0.47856   3
   8   2  -5 11.2631 1.52163   2
   8   2  -5 9.97727 1.31632   1
   8   2  -5 9.85708 0.99630   3
  -8  -2   5 11.0575 1.24685   6
  -8  -2   5 8.72292 0.73527   3
  -8  -2   5 9.96016 1.44046   4
   7   2  -5 13.0542 0.96265   3
   7   2  -5 14.6821 1.55177   2
   7   2  -5 14.8469 1.30557   1
  -7  -2   5 14.8378 0.95858   3
  -7  -2   5 15.7891 1.43414   4
  -7  -2   5 15.6375 1.20870   6
  -7  -2   5 15.1489 1.24279   5
   6   2  -5 18.9888 1.46792   2
   6   2  -5 19.8992 1.08542   3
   6   2  -5 19.9621 1.26317   6
  -6  -2   5 18.3482 1.44446   4
  -6  -2   5 18.7586 1.22843   6
  -6  -2   5 18.3913 1.07572   3
  -6  -2   5 18.0561 1.30538   5
   5   2  -5 16.1270 1.15125   1
   5   2  -5 16.6986 0.89450   3
   5   2  -5 15.0198 1.23487   2
   5   2  -5 14.9077 1.04757   6
  -5  -2   5 15.9175 1.34715   2
  -5  -2   5 16.1468 1.06696   6
  -5  -2   5 15.8897 0.96264   3
  -5  -2   5 15.4496 1.18845   5
  -5  -2   5 17.8866 1.27497   4
   4   2  -5 247.379 6.89775   6
   4   2  -5 247.101 7.36981   1
  -4  -2   5 259.840 6.86784   6
  -4  -2   5 253.900 7.50914   4
  -4  -2   5 254.084 6.70184   3
  -4  -2   5 248.381 7.72273   2
  -4  -2   5 256.042 8.06481   5
   3   2  -5 -0.1851 0.16860   1
   3   2  -5 -0.0822 0.09554   3
   3   2  -5 -0.0196 0.15750   6
  -3  -2   5 -0.1758 0.29032   5
  -3  -2   5 -0.0780 0.21099   2
  -3  -2   5 0.30047 0.27668   4
  -3  -2   5 -0.0410 0.10785   3
   2   2  -5 245.002 6.39017   6
   2   2  -5 248.687 7.01520   1
  -2  -2   5 240.469 7.10819   2
  -2  -2   5 239.335 6.15236   3
   1   2  -5 2.87260 0.37780   6
   1   2  -5 2.18518 0.29823   6
   1   2  -5 2.04756 0.41959   1
   0   2  -5 226.311 6.66794   1
   0   2  -5 230.870 5.60190   6
   0   2  -5 229.906 5.62775   6
   0  -2   5 223.225 6.26718   2
   0  -2   5 223.594 6.24778   2
  -1   2  -5 9.11086 0.94493   1
  -2   2  -5 23.9651 1.40280   1
  -3   2  -5 6.13088 0.90446   1
  -4   2  -5 1.12662 0.56800   1
   4  -2   5 2.14760 0.65841   1
  -5   2  -5 1.73872 0.64030   1
   5  -2   5 0.28295 0.42265   1
  -6   2  -5 3.07857 0.85643   1
   6  -2   5 3.71502 0.87148   1
  -7   2  -5 11.4350 0.65346   6
   7  -2   5 12.1065 1.58249   1
  -8   2  -5 2.10852 0.46910   6
   8  -2   5 2.07242 0.63640   2
  -9   2  -5 4.76304 0.77988   6
   9  -2   5 4.64230 0.86554   2
  12   1  -5 0.85531 1.01017   1
  12   1  -5 3.26892 1.40907   2
 -12  -1   5 -0.3118 0.80207   6
  11   1  -5 20.4072 2.50158   2
  11   1  -5 19.1845 2.13289   1
 -11  -1   5 19.6813 2.09216   6
  10   1  -5 0.82219 0.69246   2
  10   1  -5 0.28787 0.44718   3
  10   1  -5 0.38367 0.59614   1
 -10  -1   5 0.40058 0.59648   6
   9   1  -5 8.45454 0.96289   3
   9   1  -5 10.3087 1.50460   2
   9   1  -5 10.4611 1.36073   1
  -9  -1   5 8.89268 0.61407   3
  -9  -1   5 9.16013 1.24858   6
   8   1  -5 4.55577 0.71027   3
   8   1  -5 8.01730 1.19846   2
   8   1  -5 4.71891 0.91426   1
  -8  -1   5 5.88466 0.64191   3
  -8  -1   5 4.73085 0.85384   6
  -8  -1   5 6.86331 0.70811   3
  -8  -1   5 6.58791 1.05893   5
  -8  -1   5 6.92964 1.24893   4
   7   1  -5 67.2351 2.45862   3
   7   1  -5 69.5643 2.95972   1
   7   1  -5 71.3469 3.13326   2
  -7  -1   5 69.0629 2.42179   3
  -7  -1   5 70.0315 3.01701   5
  -7  -1   5 69.2492 2.78344   6
  -7  -1   5 75.3246 3.28321   4
   6   1  -5 9.07217 0.71160   3
   6   1  -5 8.36212 0.91682   6
   6   1  -5 8.75382 1.05198   2
   6   1  -5 7.40530 0.90892   1
  -6  -1   5 9.93100 1.04190   6
  -6  -1   5 8.61325 0.71236   3
  -6  -1   5 7.72266 1.18722   2
  -6  -1   5 10.7851 1.28762   4
  -6  -1   5 10.9208 1.03874   5
   5   1  -5 2.17795 0.56318   1
   5   1  -5 2.71889 0.51130   6
   5   1  -5 2.68773 0.40761   3
   5   1  -5 2.21512 0.55976   2
  -5  -1   5 3.20256 0.70692   5
  -5  -1   5 2.43965 0.43070   3
  -5  -1   5 2.26710 0.49114   6
  -5  -1   5 3.61379 0.70931   4
  -5  -1   5 2.36553 0.58768   2
   4   1  -5 14.3560 0.92558   6
  -4  -1   5 12.5881 1.09111   2
  -4  -1   5 12.7287 0.84886   6
  -4  -1   5 12.8864 1.09586   5
  -4  -1   5 13.3683 0.82087   3
  -4  -1   5 14.1949 0.99487   4
   3   1  -5 88.3731 3.06331   1
   3   1  -5 88.5013 2.84442   6
   3   1  -5 97.2427 2.47065   3
  -3  -1   5 90.2011 3.01690   4
  -3  -1   5 84.6150 3.46685   5
  -3  -1   5 90.1336 2.69688   3
  -3  -1   5 93.7321 3.32831   2
   2   1  -5 6.69904 0.61682   1
   2   1  -5 7.18706 0.53576   6
  -2  -1   5 7.33472 0.80796   2
  -2  -1   5 7.02882 0.43569   3
  -2  -1   5 8.71941 1.07575   5
   1   1  -5 -0.1812 0.14870   1
   1   1  -5 -0.1171 0.12472   6
   1   1  -5 -0.1416 0.08223   6
  -1  -1   5 0.25603 0.20039   2
  -1  -1   5 -0.2767 0.24440   5
   0   1  -5 17.4554 0.54873   6
   0   1  -5 16.7744 1.05482   1
   0   1  -5 17.1687 0.54567   6
   0  -1   5 17.0712 0.75292   2
   0  -1   5 17.2653 0.79353   2
  -1   1  -5 36.8342 1.78438   1
  -2   1  -5 75.7482 2.99230   1
  -3   1  -5 288.708 8.78317   1
  -4   1  -5 148.159 5.26104   1
   4  -1   5 143.083 5.23694   1
  -5   1  -5 5.24461 1.03964   1
   5  -1   5 6.07647 1.07506   1
  -6   1  -5 40.1688 2.56825   1
   6  -1   5 42.5784 2.58726   1
  -7   1  -5 0.67271 0.28143   6
   7  -1   5 1.03676 0.62247   1
  -8   1  -5 0.26072 0.32641   6
   8  -1   5 -0.0355 0.47556   2
   8  -1   5 0.04151 0.66340   1
  -9   1  -5 1.50799 0.52924   6
   9  -1   5 2.79245 0.76528   2
  13   0  -5 0.60497 1.23676   2
  13   0  -5 -0.8037 0.88801   1
 -13   0   5 -0.3353 0.84989   6
  12   0  -5 0.63681 0.91743   1
  12   0  -5 0.36554 1.10108   2
 -12   0   5 3.41418 1.05076   6
  11   0  -5 2.48572 0.98049   1
  11   0  -5 3.43181 1.23341   2
 -11   0   5 1.93560 0.81400   6
  10   0  -5 0.51559 0.37820   3
  10   0  -5 0.93750 0.72683   2
  10   0  -5 0.69864 0.66955   1
 -10   0   5 0.66520 0.61296   6
   9   0  -5 9.51720 1.30230   1
   9   0  -5 10.4860 1.06373   3
   9   0  -5 7.92544 1.32844   2
  -9   0   5 8.04761 1.14001   6
  -9   0   5 8.65313 0.60165   3
   8   0  -5 0.05804 0.40479   2
   8   0  -5 0.57097 0.35068   3
   8   0  -5 -0.1761 0.41058   1
  -8   0   5 0.12933 0.47191   5
  -8   0   5 0.31874 0.24904   3
  -8   0   5 0.10655 0.38626   6
   7   0  -5 16.4294 1.25134   1
   7   0  -5 19.0661 1.47807   2
   7   0  -5 16.1865 1.02241   3
  -7   0   5 17.5900 1.25269   6
  -7   0   5 17.5505 1.01515   3
  -7   0   5 16.0549 1.37569   5
  -7   0   5 17.1980 1.46173   4
   6   0  -5 0.49741 0.30749   6
   6   0  -5 0.12032 0.32352   2
   6   0  -5 0.13012 0.30771   1
   6   0  -5 0.44175 0.25406   3
  -6   0   5 0.18935 0.40477   5
  -6   0   5 0.50088 0.38890   4
  -6   0   5 0.34485 0.31422   6
  -6   0   5 0.60270 0.24318   3
  -6   0   5 0.24022 0.36526   2
   5   0  -5 3.15317 0.61898   1
   5   0  -5 2.63472 0.61893   2
   5   0  -5 2.85743 0.41008   3
   5   0  -5 2.80407 0.50910   6
  -5   0   5 1.60269 0.48553   4
  -5   0   5 3.00149 0.47804   3
  -5   0   5 2.31438 0.47564   6
  -5   0   5 3.63396 0.77720   5
   4   0  -5 775.882 20.8979   1
   4   0  -5 775.354 19.4276   6
  -4   0   5 782.267 21.2009   2
  -4   0   5 781.447 21.0308   4
  -4   0   5 781.526 22.5642   5
  -4   0   5 777.104 19.1426   3
  -4   0   5 798.529 19.3237   6
   3   0  -5 262.764 6.47145   3
   3   0  -5 255.068 6.94567   6
  -3   0   5 266.879 6.78091   3
  -3   0   5 256.596 7.35976   4
  -3   0   5 259.509 8.27499   5
  -3   0   5 265.789 7.73003   2
   2   0  -5 36.9735 1.63691   1
   2   0  -5 38.8743 1.45149   6
  -2   0   5 38.3140 1.43340   4
  -2   0   5 40.1482 1.32161   3
  -2   0   5 38.6186 1.71947   2
   1   0  -5 208.371 5.46081   6
   1   0  -5 208.880 6.29085   1
   1   0  -5 222.259 5.42002   6
  -1   0   5 205.270 6.91461   5
   0   0  -5 11.6857 0.46749   6
   0   0  -5 10.6355 0.86648   1
   0   0  -5 11.6483 0.44803   6
   0   0   5 10.9158 1.02978   5
   0   0   5 11.2190 0.59912   2
   0   0   5 10.3971 0.65859   2
  -1   0  -5 2.33791 0.55033   1
   1   0   5 0.15155 0.35360   5
  -2   0  -5 14.1309 1.15278   1
  -3   0  -5 26.2313 1.69530   1
   3   0   5 23.7895 1.69116   1
  -4   0  -5 61.7555 2.97996   1
   4   0   5 61.1808 2.98987   1
  -5   0  -5 37.5663 2.40788   1
   5   0   5 39.2301 2.43577   1
  -6   0  -5 3.54079 0.96169   1
   6   0   5 1.22579 0.77507   1
  -7   0  -5 2.33527 0.43054   6
   7   0   5 1.94193 0.51521   2
   7   0   5 2.80120 0.98803   1
  -8   0  -5 6.42444 0.79242   6
   8   0   5 9.24542 1.64664   1
   8   0   5 9.65565 1.11724   2
  -9   0  -5 3.04173 0.73481   6
   9   0   5 2.08292 0.77526   2
   9   0   5 4.14184 1.22762   1
  13  -1  -5 2.08358 1.27253   2
  13  -1  -5 1.85457 1.12594   1
 -13   1   5 2.06786 1.05019   6
  12  -1  -5 3.28795 1.35205   2
  12  -1  -5 2.81308 1.09523   1
 -12   1   5 4.83099 1.18720   6
  11  -1  -5 0.66430 0.71069   1
  11  -1  -5 0.72842 0.94644   2
 -11   1   5 0.60420 0.67689   6
  10  -1  -5 6.85885 0.97698   3
  10  -1  -5 6.11269 1.29956   2
  10  -1  -5 6.82777 1.19878   1
 -10   1   5 5.57912 1.08148   6
   9  -1  -5 0.89788 0.45218   3
   9  -1  -5 1.01664 0.55673   1
   9  -1  -5 1.14839 0.66199   2
  -9   1   5 0.60988 0.64412   5
  -9   1   5 0.79149 0.51344   6
  -9   1   5 1.00961 0.26771   3
   8  -1  -5 15.6366 1.72968   2
   8  -1  -5 12.3808 1.33269   1
   8  -1  -5 13.3085 0.97435   3
  -8   1   5 14.9282 1.23657   6
  -8   1   5 17.2474 1.84224   5
  -8   1   5 13.4610 0.86757   3
   7  -1  -5 9.40238 1.07225   1
   7  -1  -5 7.39815 1.11598   2
   7  -1  -5 7.28277 0.77619   3
  -7   1   5 6.69432 1.07919   5
  -7   1   5 7.76361 0.77674   3
  -7   1   5 5.22691 0.77871   6
   6  -1  -5 10.8129 1.18261   2
   6  -1  -5 10.5862 0.76148   3
   6  -1  -5 11.8486 0.92484   6
   6  -1  -5 11.8151 0.98827   1
  -6   1   5 11.6192 1.38981   5
  -6   1   5 9.78169 0.75405   3
  -6   1   5 11.4111 0.93064   6
  -6   1   5 12.7633 1.34917   2
   5  -1  -5 2.96054 0.58644   2
   5  -1  -5 3.86533 0.62115   1
   5  -1  -5 6.19707 0.75704   6
   5  -1  -5 4.53187 0.51721   3
  -5   1   5 4.69990 0.58545   3
  -5   1   5 5.42871 0.80482   4
  -5   1   5 4.53209 0.85313   5
  -5   1   5 4.54982 0.59016   6
   4  -1  -5 365.851 9.46396   6
   4  -1  -5 370.491 10.2670   2
   4  -1  -5 359.408 10.1281   1
  -4   1   5 350.599 10.1049   4
  -4   1   5 370.786 10.4803   2
  -4   1   5 351.581 11.0431   5
  -4   1   5 360.962 9.32417   6
  -4   1   5 359.306 9.24573   3
   3  -1  -5 324.800 7.76011   3
   3  -1  -5 294.834 8.82705   1
   3  -1  -5 311.422 8.21879   6
  -3   1   5 309.758 9.07592   2
  -3   1   5 301.853 9.69149   5
  -3   1   5 322.415 8.00115   6
  -3   1   5 321.762 8.69409   4
  -3   1   5 319.698 8.05502   3
   2  -1  -5 377.322 9.69160   6
   2  -1  -5 367.750 10.6103   1
  -2   1   5 386.465 10.6627   2
  -2   1   5 378.544 10.1755   4
  -2   1   5 381.542 11.6016   5
  -2   1   5 391.794 9.49038   3
   1  -1  -5 -0.0829 0.10840   1
   1  -1  -5 0.41831 0.19248   6
  -1   1   5 0.49606 0.39419   5
  -1   1   5 0.65208 0.26717   2
   0  -1  -5 0.08086 0.11978   6
   0  -1  -5 0.24845 0.13180   6
   0  -1  -5 0.05366 0.21687   1
   0   1   5 0.03327 0.33135   5
   0   1   5 0.46699 0.20278   2
  -1  -1  -5 75.9238 2.02504   6
  -1  -1  -5 76.1067 1.97435   6
  -1  -1  -5 74.8385 3.00149   1
   1   1   5 73.5457 2.41260   2
   1   1   5 75.5831 2.34168   2
   1   1   5 75.2491 3.11490   5
  -2  -1  -5 13.9061 1.19258   1
   2   1   5 13.3144 1.15772   5
  -3  -1  -5 11.9474 1.35056   1
   3   1   5 17.7220 1.35988   5
   3   1   5 13.6672 1.48957   1
  -4  -1  -5 29.0537 2.01943   1
   4   1   5 30.9530 2.07090   1
   4   1   5 30.5600 1.88497   5
  -5  -1  -5 24.6992 2.01948   1
  -5  -1  -5 25.6013 0.97324   6
   5   1   5 23.4957 1.97152   1
  -6  -1  -5 36.9265 1.46524   6
  -6  -1  -5 39.7109 2.70199   1
   6   1   5 36.7075 1.66348   2
   6   1   5 38.2385 2.66144   1
  -7  -1  -5 25.4604 1.28825   6
   7   1   5 28.1879 2.41717   1
   7   1   5 24.6846 1.52042   2
  -8  -1  -5 -0.1143 0.36189   6
   8   1   5 1.50734 0.93274   1
   8   1   5 -0.5002 0.49239   2
  -9  -1  -5 0.21390 0.43521   6
   9   1   5 -0.6660 0.62342   2
   9   1   5 1.02210 0.99786   1
  13  -2  -5 2.30643 1.32450   2
 -13   2   5 1.50431 0.94488   6
  12  -2  -5 1.99463 0.90241   1
  12  -2  -5 1.20499 1.02955   2
 -12   2   5 3.67162 1.02976   6
  11  -2  -5 21.2391 1.82697   1
  11  -2  -5 22.9475 2.46899   2
 -11   2   5 23.2594 1.93577   6
  10  -2  -5 8.38884 1.55575   2
  10  -2  -5 7.70256 1.18342   1
  10  -2  -5 7.21476 0.98244   3
 -10   2   5 8.50872 1.26372   6
   9  -2  -5 4.55975 1.01515   2
   9  -2  -5 5.00451 0.90174   1
   9  -2  -5 3.51782 0.65308   3
  -9   2   5 3.91980 1.09236   5
  -9   2   5 3.48400 0.76990   6
  -9   2   5 4.10231 0.43433   3
   8  -2  -5 -0.4244 0.35418   1
   8  -2  -5 0.58942 0.53791   2
   8  -2  -5 -0.0362 0.27196   3
  -8   2   5 0.25563 0.57233   5
  -8   2   5 0.00859 0.35878   6
  -8   2   5 0.61016 0.30625   3
   7  -2  -5 -0.2933 0.21610   3
   7  -2  -5 0.16460 0.34871   1
   7  -2  -5 -0.2787 0.33436   2
  -7   2   5 -0.0549 0.22953   3
  -7   2   5 -0.5133 0.23484   6
  -7   2   5 0.34664 0.50391   5
   6  -2  -5 13.8931 0.87124   3
   6  -2  -5 13.5575 1.02426   1
   6  -2  -5 13.3238 0.99136   6
   6  -2  -5 14.5735 1.20548   2
  -6   2   5 16.1636 1.07825   6
  -6   2   5 14.9962 1.61909   5
  -6   2   5 15.5376 1.27193   2
   5  -2  -5 7.98680 0.58445   3
   5  -2  -5 6.40465 0.76367   6
   5  -2  -5 6.78935 0.80226   1
  -5   2   5 5.95528 0.65696   3
  -5   2   5 6.67667 0.73336   6
  -5   2   5 7.31544 1.12172   5
   4  -2  -5 15.6666 1.08851   2
   4  -2  -5 14.3532 0.74356   3
   4  -2  -5 13.9290 0.94355   6
   4  -2  -5 14.8874 0.97972   1
  -4   2   5 14.8221 0.89042   6
  -4   2   5 13.5830 0.86589   3
  -4   2   5 13.2386 1.11923   2
  -4   2   5 13.9265 1.24697   5
   3  -2  -5 253.607 6.94248   6
   3  -2  -5 265.978 6.51673   3
   3  -2  -5 251.391 7.49934   1
  -3   2   5 259.525 7.68913   2
  -3   2   5 263.830 6.72836   6
  -3   2   5 255.686 6.77274   3
   2  -2  -5 76.2168 2.51302   6
   2  -2  -5 76.1809 2.85006   1
  -2   2   5 78.4565 3.16665   5
  -2   2   5 77.3905 2.85588   2
  -2   2   5 78.6025 2.38126   3
   1  -2  -5 134.825 4.06208   6
   1  -2  -5 151.458 4.79392   1
  -1   2   5 142.729 5.08865   5
  -1   2   5 150.143 4.58321   2
  -1   2   5 153.051 3.93685   3
   0  -2  -5 271.089 7.18195   6
   0  -2  -5 287.857 7.11336   6
   0   2   5 280.214 8.84904   5
  -1  -2  -5 0.58765 0.36508   1
  -1  -2  -5 0.78808 0.21936   6
  -1  -2  -5 0.87010 0.19865   6
   1   2   5 0.74849 0.30057   2
   1   2   5 0.65552 0.47504   5
  -2  -2  -5 57.9694 1.68661   6
  -2  -2  -5 58.8383 2.69434   1
  -2  -2  -5 54.6064 1.71423   6
   2   2   5 53.3002 1.97460   2
   2   2   5 52.2600 1.99672   2
   2   2   5 54.4914 2.52841   5
  -3  -2  -5 24.1536 0.95053   6
  -3  -2  -5 22.2981 1.69510   1
   3   2   5 22.5916 1.52490   5
   3   2   5 23.5674 1.79041   1
   3   2   5 22.0718 1.17098   2
  -4  -2  -5 3.47445 0.45382   6
  -4  -2  -5 3.91633 0.93223   1
   4   2   5 2.50327 0.78964   1
   4   2   5 3.98110 0.61242   2
  -5  -2  -5 16.0228 0.94095   6
  -5  -2  -5 16.6536 1.99448   1
   5   2   5 16.0065 1.10711   2
   5   2   5 18.2009 2.06680   1
  -6  -2  -5 -0.0488 0.30746   6
  -6  -2  -5 -0.0342 0.71191   1
   6   2   5 0.02206 0.62647   1
   6   2   5 0.04731 0.34407   2
  -7  -2  -5 4.33423 0.70349   6
   7   2   5 5.68190 1.36291   1
   7   2   5 4.23845 0.79284   2
  -8  -2  -5 0.19296 0.45586   6
   8   2   5 0.41769 0.56886   2
   8   2   5 1.32698 0.96041   1
  -9  -2  -5 -0.0244 0.52960   6
   9   2   5 1.18903 1.03162   1
   9   2   5 0.69707 0.71094   2
  12  -3  -5 1.53113 1.01604   2
 -12   3   5 -0.8853 0.61427   6
  11  -3  -5 4.01335 1.23178   2
  11  -3  -5 3.54240 1.05474   1
 -11   3   5 1.45940 0.82768   6
  10  -3  -5 8.73352 1.04138   3
  10  -3  -5 8.61947 1.20468   1
  10  -3  -5 9.39376 1.51976   2
 -10   3   5 11.9339 1.73172   5
 -10   3   5 6.28313 1.06443   6
   9  -3  -5 -0.1222 0.32230   3
   9  -3  -5 0.09308 0.48710   2
   9  -3  -5 0.68700 0.51732   1
  -9   3   5 -0.0670 0.57861   5
  -9   3   5 -0.2935 0.40557   6
   8  -3  -5 0.36020 0.31034   3
   8  -3  -5 0.77690 0.46279   1
   8  -3  -5 0.20338 0.50177   2
  -8   3   5 1.54898 0.51431   6
  -8   3   5 0.15131 0.60140   5
  -8   3   5 0.23782 0.27159   3
   7  -3  -5 0.17562 0.26384   3
   7  -3  -5 -0.4839 0.29242   1
   7  -3  -5 0.74640 0.45823   2
  -7   3   5 -0.2718 0.22390   3
  -7   3   5 0.34575 0.35081   6
  -7   3   5 -0.5731 0.46424   5
   6  -3  -5 11.5129 1.10852   6
   6  -3  -5 10.0909 0.88885   1
   6  -3  -5 9.50462 1.16050   2
   6  -3  -5 10.6134 0.75330   3
  -6   3   5 8.79188 0.96035   6
  -6   3   5 10.5879 1.41235   5
   5  -3  -5 3.71056 0.48132   3
   5  -3  -5 3.62796 0.59411   6
   5  -3  -5 3.65940 0.74556   2
   5  -3  -5 3.07984 0.57570   1
  -5   3   5 2.40277 0.50512   6
  -5   3   5 3.48337 0.73364   2
  -5   3   5 3.05881 0.51317   3
  -5   3   5 2.12444 0.78559   5
   4  -3  -5 -0.0703 0.13147   3
   4  -3  -5 0.26651 0.27871   6
   4  -3  -5 0.11230 0.22410   1
   4  -3  -5 -0.1151 0.24671   2
  -4   3   5 0.61415 0.30620   3
  -4   3   5 0.57455 0.55454   5
  -4   3   5 0.29044 0.33351   2
  -4   3   5 -0.0363 0.21499   3
  -4   3   5 0.24339 0.23288   6
   3  -3  -5 0.14375 0.24851   6
   3  -3  -5 0.83601 0.20584   3
   3  -3  -5 0.66850 0.32346   1
  -3   3   5 -0.0646 0.31516   2
  -3   3   5 1.19457 0.57792   5
  -3   3   5 0.18002 0.23207   3
  -3   3   5 0.49523 0.21643   6
   2  -3  -5 12.4754 0.98158   1
   2  -3  -5 13.3053 0.61938   3
   2  -3  -5 13.2707 0.54683   3
   2  -3  -5 12.2841 0.83505   6
  -2   3   5 13.6183 1.05724   2
  -2   3   5 11.3181 1.26744   5
  -2   3   5 12.7640 0.77617   3
   1  -3  -5 21.1851 1.33711   1
   1  -3  -5 22.3174 1.08930   6
  -1   3   5 20.8487 1.46300   5
  -1   3   5 21.4462 0.98380   3
  -1   3   5 20.4119 1.23637   2
   0  -3  -5 1.54955 0.49765   1
   0   3   5 2.68820 0.67131   5
   0   3   5 1.35067 0.41685   2
  -1  -3  -5 95.1623 2.90613   6
   1   3   5 93.3408 3.64241   5
  -3  -3  -5 13.9359 0.87868   6
  -3  -3  -5 12.5477 1.49230   1
   3   3   5 12.1913 1.52441   1
   3   3   5 15.2560 1.09607   2
   3   3   5 16.1924 1.30024   5
  -4  -3  -5 38.5910 1.64594   6
  -4  -3  -5 40.4007 2.55277   1
   4   3   5 39.9624 1.92109   2
   4   3   5 39.5867 2.58189   1
  -5  -3  -5 0.52883 0.68847   1
  -5  -3  -5 0.78634 0.40197   6
   5   3   5 1.02209 0.51434   2
   5   3   5 0.34153 0.69411   1
  -6  -3  -5 0.96991 0.81803   1
  -6  -3  -5 0.26623 0.37240   6
   6   3   5 0.35647 0.44589   2
   6   3   5 1.59833 0.89834   1
  -7  -3  -5 9.55352 1.10721   6
   7   3   5 13.3225 2.07984   1
   7   3   5 8.24506 1.15526   2
  -8  -3  -5 18.4058 1.48610   6
   8   3   5 26.5082 2.95986   1
   8   3   5 21.7887 1.74602   2
  12  -4  -5 1.91199 1.16900   2
 -12   4   5 0.99181 0.81048   6
  11  -4  -5 1.07071 0.97783   2
 -11   4   5 0.01709 0.64572   6
  10  -4  -5 1.54851 0.92251   2
  10  -4  -5 4.96728 0.79465   3
 -10   4   5 4.62544 1.16308   5
 -10   4   5 3.25564 0.89026   6
   9  -4  -5 0.37719 0.38459   3
   9  -4  -5 -0.0198 0.40189   1
   9  -4  -5 0.19470 0.52781   2
  -9   4   5 0.50862 0.45653   6
  -9   4   5 0.80627 0.66933   5
   8  -4  -5 4.85506 0.95554   2
   8  -4  -5 4.74629 0.78674   1
   8  -4  -5 5.44530 0.73834   3
  -8   4   5 4.51345 0.85372   6
  -8   4   5 5.65389 0.64441   3
  -8   4   5 4.93672 1.23451   5
   7  -4  -5 80.2454 2.82536   3
   7  -4  -5 88.6335 3.65825   2
   7  -4  -5 88.5164 3.23605   1
  -7   4   5 82.4974 2.86291   3
  -7   4   5 84.5259 4.04641   5
  -7   4   5 87.4459 3.22018   6
   6  -4  -5 28.0389 1.33973   3
   6  -4  -5 31.5247 1.89851   2
   6  -4  -5 27.6492 1.53584   1
  -6   4   5 31.8106 2.21197   5
  -6   4   5 26.9068 1.51981   6
   5  -4  -5 4.47059 0.68146   1
   5  -4  -5 3.98408 0.50670   3
   5  -4  -5 4.24893 0.68590   6
   5  -4  -5 5.30943 0.85103   2
  -5   4   5 3.85386 0.99500   5
  -5   4   5 4.01420 0.59027   3
  -5   4   5 4.11849 0.61781   6
  -5   4   5 4.02221 0.82380   2
   4  -4  -5 5.22587 0.73428   6
   4  -4  -5 5.52741 0.76439   1
   4  -4  -5 6.13444 0.82353   2
  -4   4   5 6.74406 0.73810   6
  -4   4   5 6.21968 0.70511   3
  -4   4   5 6.14429 0.94545   2
   3  -4  -5 5.73347 0.73003   6
   3  -4  -5 6.01700 0.79429   1
   3  -4  -5 5.32706 0.52491   3
  -3   4   5 4.81865 0.63077   3
  -3   4   5 5.41993 0.99036   5
  -3   4   5 5.74449 0.62628   6
  -3   4   5 4.12212 0.73183   2
   2  -4  -5 121.017 3.83921   6
   2  -4  -5 123.020 3.27836   3
   2  -4  -5 121.614 4.22177   1
  -2   4   5 125.226 3.66651   3
  -2   4   5 122.676 4.64829   5
  -2   4   5 121.179 4.25038   2
  -2   4   5 120.310 3.62771   3
   1  -4  -5 -0.1855 0.22161   6
   1  -4  -5 -0.0213 0.25284   1
  -1   4   5 0.07456 0.50818   5
  -1   4   5 0.17789 0.34284   2
  -1   4   5 -0.0044 0.23632   3
  -1   4   5 -0.1668 0.21903   3
   0  -4  -5 0.29637 0.23562   6
   0  -4  -5 0.05116 0.32951   1
   0   4   5 -0.0363 0.28666   2
   0   4   5 0.10797 0.23455   3
   0   4   5 -0.3298 0.48087   5
   0   4   5 0.07983 0.24172   3
  -1  -4  -5 498.535 14.2976   1
   1   4   5 487.270 13.7454   2
   1   4   5 496.068 14.7447   5
  -2  -4  -5 141.794 5.20196   1
  -2  -4  -5 135.450 4.12975   6
   2   4   5 129.849 4.54899   2
   2   4   5 133.922 4.84877   5
   2   4   5 142.438 5.32280   1
  -3  -4  -5 22.2364 1.82131   1
  -3  -4  -5 19.9489 1.21286   6
   3   4   5 21.1866 1.82562   1
   3   4   5 18.8074 1.38657   2
  -4  -4  -5 8.43651 0.94150   6
  -4  -4  -5 5.98926 1.22951   1
   4   4   5 8.05621 1.40551   1
   4   4   5 8.73597 1.10368   2
  -5  -4  -5 11.9609 1.20348   6
  -5  -4  -5 10.3190 1.79548   1
   5   4   5 10.3544 1.21628   2
   5   4   5 13.5582 1.99315   1
  -6  -4  -5 15.7043 2.20349   1
  -6  -4  -5 11.4797 1.23072   6
   6   4   5 9.96258 1.27854   2
   6   4   5 13.0568 2.04748   1
  -7  -4  -5 4.61825 0.94491   6
   7   4   5 5.59116 1.06468   2
   7   4   5 4.46131 1.32906   1
  -8  -4  -5 0.42774 0.56879   6
   8   4   5 -0.6454 0.60876   2
   8   4   5 0.76382 1.09452   1
  12  -5  -5 0.47193 0.97873   2
 -12   5   5 -0.5477 0.75402   6
  11  -5  -5 -0.4943 0.74775   2
 -11   5   5 -0.0467 0.63607   6
  10  -5  -5 -0.7563 0.61647   2
  10  -5  -5 0.19783 0.41842   3
 -10   5   5 0.33674 0.55894   6
 -10   5   5 0.42942 0.74521   5
   9  -5  -5 2.67352 0.61015   3
   9  -5  -5 1.37175 0.75980   2
  -9   5   5 1.25201 0.89473   5
  -9   5   5 1.31576 0.59633   6
   8  -5  -5 0.61179 0.36025   3
   8  -5  -5 0.00479 0.38914   1
   8  -5  -5 1.14803 0.71526   2
  -8   5   5 0.77796 0.33750   3
  -8   5   5 1.29690 0.55880   6
  -8   5   5 0.37630 0.74499   5
   7  -5  -5 0.38501 0.54393   2
   7  -5  -5 0.00645 0.39058   1
   7  -5  -5 0.10723 0.30403   3
  -7   5   5 0.57457 0.42470   6
  -7   5   5 0.24282 0.66876   5
  -7   5   5 -0.2060 0.25812   3
   6  -5  -5 186.876 5.40428   3
   6  -5  -5 194.538 6.00005   1
   6  -5  -5 195.816 6.42809   2
  -6   5   5 184.896 5.53395   3
  -6   5   5 191.981 5.70799   6
  -6   5   5 197.676 7.26544   5
   5  -5  -5 116.643 3.95705   6
   5  -5  -5 119.683 4.28896   2
   5  -5  -5 117.124 3.55748   3
   5  -5  -5 121.010 4.04003   1
  -5   5   5 119.327 3.78669   6
  -5   5   5 114.712 3.73622   3
  -5   5   5 100.066 4.72875   5
  -5   5   5 116.122 4.43708   2
   4  -5  -5 12.1031 1.01501   6
   4  -5  -5 11.5418 1.00664   1
  -4   5   5 11.2465 0.88907   6
  -4   5   5 12.6804 0.95347   3
  -4   5   5 13.5650 1.45633   2
   3  -5  -5 143.012 4.02089   3
   3  -5  -5 140.978 4.78422   1
   3  -5  -5 144.321 4.53066   6
  -3   5   5 143.184 5.43710   5
  -3   5   5 145.763 5.01600   2
  -3   5   5 141.093 4.30444   3
   2  -5  -5 14.0493 1.16284   1
   2  -5  -5 10.1741 1.02116   6
   2  -5  -5 11.9236 0.64166   3
  -2   5   5 13.0743 1.17805   2
  -2   5   5 13.5058 1.55944   5
  -2   5   5 12.7578 0.93837   3
   1  -5  -5 0.09858 0.26459   6
   1  -5  -5 -0.2905 0.29847   1
  -1   5   5 0.75629 0.68124   5
  -1   5   5 0.20554 0.30044   3
  -1   5   5 0.07620 0.35421   2
   0  -5  -5 39.7789 1.83491   6
   0  -5  -5 40.6504 2.20744   1
   0   5   5 40.1371 1.68884   3
   0   5   5 41.2466 2.25468   5
   0   5   5 39.5637 2.10010   2
  -1  -5  -5 7.29757 0.87023   6
  -1  -5  -5 7.16082 1.18669   1
   1   5   5 6.49273 1.15189   5
   1   5   5 6.96011 0.99567   2
  -2  -5  -5 311.517 8.69029   6
  -2  -5  -5 317.496 10.0917   1
   2   5   5 324.152 10.2355   1
   2   5   5 314.771 9.49545   2
   2   5   5 316.382 9.91312   5
  -3  -5  -5 5.00187 0.79452   6
  -3  -5  -5 5.89957 1.16933   1
   3   5   5 5.07585 1.18340   1
   3   5   5 5.41040 0.97438   2
  -4  -5  -5 1.98720 0.56682   6
  -4  -5  -5 2.15189 0.93925   1
   4   5   5 0.63606 0.69627   1
   4   5   5 2.92608 0.82428   2
  -5  -5  -5 14.9650 1.43397   6
  -5  -5  -5 20.7263 2.43998   1
   5   5   5 16.2919 1.69172   2
   5   5   5 12.1919 1.91359   1
  -6  -5  -5 2.68237 1.03563   1
  -6  -5  -5 3.42780 0.86877   6
   6   5   5 3.32106 0.90086   2
   6   5   5 6.71411 1.65185   1
  -7  -5  -5 0.93654 0.66600   6
   7   5   5 1.55018 1.18113   1
   7   5   5 0.66688 0.69805   2
  -8  -5  -5 23.9260 2.18891   6
   8   5   5 20.7333 2.24152   2
   8   5   5 21.6790 2.87684   1
  12  -6  -5 1.41595 1.34972   2
 -12   6   5 -0.5406 0.80618   6
  11  -6  -5 -1.0907 0.80177   2
 -11   6   5 0.20676 0.67773   6
  10  -6  -5 5.24843 0.91315   3
  10  -6  -5 5.21405 1.34355   2
 -10   6   5 2.68654 0.87284   6
   9  -6  -5 0.14811 0.40791   3
   9  -6  -5 -0.3441 0.60493   2
  -9   6   5 -0.1824 0.50561   6
  -9   6   5 1.25487 0.88933   5
   8  -6  -5 6.10162 1.22347   2
   8  -6  -5 4.96032 0.72410   3
  -8   6   5 6.32562 1.44550   5
  -8   6   5 6.06552 1.01835   6
  -8   6   5 4.76824 0.61429   3
   7  -6  -5 0.77183 0.34448   3
   7  -6  -5 1.59845 0.70859   2
  -7   6   5 0.75419 0.83283   5
  -7   6   5 0.82880 0.47063   6
  -7   6   5 0.56701 0.35994   3
   6  -6  -5 10.9159 1.03012   3
   6  -6  -5 10.8379 1.18875   1
   6  -6  -5 12.0841 1.42241   2
  -6   6   5 12.2581 1.87667   5
  -6   6   5 10.0576 1.08534   6
  -6   6   5 11.7416 0.97428   3
   5  -6  -5 61.2382 2.53195   1
   5  -6  -5 54.3805 2.12809   3
  -5   6   5 55.6108 2.31662   6
  -5   6   5 57.9717 3.29051   5
  -5   6   5 55.7126 2.31119   3
   4  -6  -5 0.16427 0.34477   1
   4  -6  -5 -0.2394 0.20799   3
   4  -6  -5 -0.0526 0.38244   6
  -4   6   5 0.01898 0.47484   2
  -4   6   5 0.05355 0.60877   5
  -4   6   5 0.10521 0.36419   3
   3  -6  -5 9.05830 1.11637   1
   3  -6  -5 9.80530 1.12964   6
   3  -6  -5 8.31581 0.65808   3
  -3   6   5 8.06691 0.93472   3
  -3   6   5 10.0273 1.31046   2
  -3   6   5 7.97049 1.40740   5
   2  -6  -5 2.94727 0.69582   1
   2  -6  -5 2.07029 0.53703   6
   2  -6  -5 2.53928 0.37897   3
  -2   6   5 3.07053 0.79323   2
  -2   6   5 3.76193 1.02608   5
  -2   6   5 2.64183 0.58205   3
   1  -6  -5 30.8113 1.05760   3
   1  -6  -5 31.7036 1.93123   1
   1  -6  -5 33.6638 1.76879   6
  -1   6   5 32.8638 1.63697   3
  -1   6   5 35.4774 2.04121   2
  -1   6   5 30.6504 2.06358   5
   0  -6  -5 43.6294 2.40841   1
   0  -6  -5 41.4130 2.03304   6
   0   6   5 41.6617 2.29625   2
   0   6   5 42.5910 2.38182   5
   0   6   5 42.6952 1.91653   3
  -1  -6  -5 1.62172 0.72462   1
  -1  -6  -5 0.49952 0.43430   6
   1   6   5 1.80966 0.82016   5
   1   6   5 1.37788 0.63993   2
   1   6   5 0.17562 0.61446   1
  -2  -6  -5 40.4665 2.06001   6
  -2  -6  -5 34.7921 2.41306   1
   2   6   5 41.4434 2.66366   1
   2   6   5 39.3436 2.30808   2
  -3  -6  -5 0.96913 0.56230   6
  -3  -6  -5 -0.2187 0.56590   1
   3   6   5 -0.8741 0.52563   1
   3   6   5 0.10076 0.54310   2
  -4  -6  -5 20.8144 1.56501   6
  -4  -6  -5 21.2317 2.44636   1
   4   6   5 20.7976 2.42051   1
   4   6   5 21.1766 1.77968   2
  -5  -6  -5 3.44097 1.27566   1
  -5  -6  -5 2.91999 0.79240   6
   5   6   5 1.86209 0.97523   1
   5   6   5 1.34739 0.77011   2
  -6  -6  -5 2.30605 0.78687   6
   6   6   5 1.97833 1.21681   1
   6   6   5 1.44123 0.79515   2
  -7  -6  -5 10.7164 1.53118   6
   7   6   5 8.68996 1.94925   1
   7   6   5 9.74588 1.63107   2
  11  -7  -5 0.06932 1.02488   2
 -11   7   5 -0.2387 0.71044   6
  10  -7  -5 -0.4283 0.72689   2
  10  -7  -5 -0.3410 0.39987   3
 -10   7   5 0.98127 0.71819   6
   9  -7  -5 1.94231 0.96931   2
   9  -7  -5 2.38047 0.65710   3
  -9   7   5 2.84431 0.83093   6
  -9   7   5 3.62084 1.33405   5
   8  -7  -5 8.24742 1.52331   2
   8  -7  -5 8.12639 0.99316   3
  -8   7   5 8.98278 1.80514   5
  -8   7   5 9.36532 1.25161   6
  -8   7   5 7.25921 0.73436   3
   7  -7  -5 1.27314 0.46825   3
  -7   7   5 0.77668 0.54381   6
  -7   7   5 0.08687 0.73375   5
  -7   7   5 -0.2740 0.31559   3
   6  -7  -5 42.7482 1.89245   3
  -6   7   5 43.7435 2.98500   5
  -6   7   5 38.4077 1.90902   3
   5  -7  -5 3.47197 0.56636   3
  -5   7   5 5.76048 0.80838   3
  -5   7   5 5.06265 1.35618   5
   4  -7  -5 3.77531 0.75690   1
   4  -7  -5 3.11885 0.53354   3
   4  -7  -5 2.20261 0.66511   6
  -4   7   5 2.21030 0.57234   3
  -4   7   5 1.98662 1.01491   5
   3  -7  -5 26.4547 1.70331   6
   3  -7  -5 25.9026 1.25666   3
   3  -7  -5 25.9138 1.66056   1
  -3   7   5 23.0321 2.01439   5
  -3   7   5 25.5290 1.53626   3
  -3   7   5 31.5654 2.08416   2
   2  -7  -5 19.0326 1.44216   6
   2  -7  -5 23.3006 1.60016   1
   2  -7  -5 19.8887 0.98993   3
  -2   7   5 22.3104 1.81254   2
  -2   7   5 18.1907 1.30635   3
  -2   7   5 20.8165 1.83822   5
   1  -7  -5 0.39807 0.44767   6
   1  -7  -5 0.13542 0.15825   3
   1  -7  -5 0.94839 0.55650   1
  -1   7   5 0.39287 0.43260   3
  -1   7   5 0.43759 0.66632   5
  -1   7   5 -0.0261 0.56648   2
   0  -7  -5 15.7896 1.76767   1
   0  -7  -5 16.7022 1.38526   6
   0   7   5 18.4936 1.69654   5
   0   7   5 18.5460 1.65704   2
   0   7   5 16.1756 1.81062   1
   0   7   5 15.0379 1.21456   3
  -1  -7  -5 43.3575 2.64053   1
  -1  -7  -5 46.0581 2.32771   6
   1   7   5 49.0989 2.85821   1
   1   7   5 42.1452 2.49480   5
   1   7   5 42.4889 2.56159   2
  -2  -7  -5 23.6835 2.06983   1
  -2  -7  -5 24.9505 1.75834   6
   2   7   5 24.6677 2.17402   1
   2   7   5 27.2896 2.13193   2
  -3  -7  -5 3.70471 1.12261   1
  -3  -7  -5 4.84669 0.99627   6
   3   7   5 5.22614 1.26127   1
   3   7   5 3.92757 1.07139   2
  -4  -7  -5 13.5758 2.04597   1
  -4  -7  -5 12.0141 1.49943   6
   4   7   5 9.51887 1.75297   1
   4   7   5 10.3914 1.55866   2
  -5  -7  -5 38.9569 2.43186   6
  -5  -7  -5 43.4685 3.16123   1
   5   7   5 44.6302 3.38624   1
   5   7   5 37.5363 2.74364   2
  -6  -7  -5 -0.9361 0.54473   6
   6   7   5 1.05386 1.16951   1
   6   7   5 -0.3815 0.75335   2
  10  -8  -5 -0.2764 0.45484   3
   9  -8  -5 5.40268 0.98185   3
   8  -8  -5 1.64666 0.59939   3
  -8   8   5 3.50998 1.43242   5
  -8   8   5 1.35039 0.38892   3
   7  -8  -5 16.4184 1.26649   3
  -7   8   5 15.5295 2.34410   5
  -7   8   5 16.3716 1.18988   3
   6  -8  -5 6.54767 0.86941   3
  -6   8   5 7.02677 1.60250   5
  -6   8   5 5.97657 0.92329   3
   5  -8  -5 7.03003 0.84060   3
  -5   8   5 7.42460 0.97257   3
  -5   8   5 10.9116 1.89644   5
   4  -8  -5 4.56447 0.67053   3
  -4   8   5 5.34948 1.41071   5
  -4   8   5 3.85142 0.73398   3
   3  -8  -5 3.17374 0.81556   6
   3  -8  -5 3.95969 0.57738   3
   3  -8  -5 4.53340 0.91199   1
  -3   8   5 3.54084 0.74765   3
  -3   8   5 2.89322 1.02463   5
   2  -8  -5 42.9559 2.34193   1
   2  -8  -5 39.0631 1.62968   3
   2  -8  -5 41.3041 2.28819   6
  -2   8   5 41.3912 2.09693   3
  -2   8   5 44.4987 2.67677   2
  -2   8   5 44.4088 2.85464   5
   1  -8  -5 13.8833 1.50893   6
   1  -8  -5 15.5931 1.69369   1
   1  -8  -5 13.2285 0.75169   3
  -1   8   5 19.3826 2.15035   5
  -1   8   5 14.2669 1.39452   3
  -1   8   5 15.7380 1.85836   2
  -1   8   5 11.3092 1.48961   1
   0  -8  -5 14.6471 1.59603   6
   0  -8  -5 14.7009 1.73987   1
   0   8   5 14.5988 1.74830   2
   0   8   5 18.4168 2.05414   5
   0   8   5 16.2470 1.34479   3
   0   8   5 18.0251 1.93775   1
  -1  -8  -5 0.00362 0.48345   6
  -1  -8  -5 0.86478 0.64555   1
   1   8   5 2.29339 0.89693   2
   1   8   5 1.29706 0.77421   1
  -2  -8  -5 2.63816 0.83173   6
  -2  -8  -5 2.16832 1.03435   1
   2   8   5 1.57530 0.99443   2
   2   8   5 0.98016 0.85977   1
  -3  -8  -5 0.24360 0.74773   1
  -3  -8  -5 0.48169 0.61887   6
   3   8   5 1.26471 0.94307   1
   3   8   5 1.34245 0.91239   2
  -4  -8  -5 39.9898 3.11600   1
  -4  -8  -5 31.9506 2.30537   6
   4   8   5 39.6729 2.88074   2
   4   8   5 35.1968 2.99129   1
  -5  -8  -5 0.06564 0.66874   6
   5   8   5 0.77528 1.01516   1
   5   8   5 0.54381 1.09396   2
  -6  -8  -5 -0.1439 0.71687   6
   6   8   5 0.29600 0.98714   2
   6   8   5 1.76414 1.16162   1
  10  -9  -5 2.17995 0.76086   3
   9  -9  -5 0.69835 0.61401   3
   8  -9  -5 -0.0762 0.46471   3
   7  -9  -5 -0.6016 0.35913   3
  -7   9   5 0.11896 0.95298   5
  -7   9   5 -0.3983 0.38057   3
   6  -9  -5 0.41844 0.42853   3
  -6   9   5 -0.0128 0.78179   5
  -6   9   5 -0.0593 0.45459   3
   5  -9  -5 15.4027 1.18570   3
  -5   9   5 19.3609 2.50679   5
  -5   9   5 14.6422 1.39932   3
   4  -9  -5 -0.1205 0.25297   3
  -4   9   5 0.53731 0.77683   5
  -4   9   5 -0.1097 0.47882   3
   3  -9  -5 0.61501 0.33595   3
  -3   9   5 1.25621 0.90320   5
  -3   9   5 0.55895 0.54566   3
   2  -9  -5 5.17686 0.69099   3
   2  -9  -5 6.47204 1.15249   6
  -2   9   5 4.44322 0.86105   3
  -2   9   5 4.64376 1.28765   5
   1  -9  -5 3.23900 0.45718   3
   1  -9  -5 2.27190 0.77850   1
   1  -9  -5 2.23460 0.76429   6
  -1   9   5 2.62554 0.73326   3
  -1   9   5 3.68729 1.11070   2
  -1   9   5 3.21505 0.95751   1
  -1   9   5 2.87231 1.06877   5
   0  -9  -5 16.3713 1.87000   1
   0  -9  -5 12.4227 1.52134   6
   0   9   5 15.9465 1.90834   1
   0   9   5 8.92637 1.21624   3
   0   9   5 12.1309 1.84332   2
   0   9   5 13.0516 1.78312   5
  -1  -9  -5 -0.2458 0.54539   6
  -1  -9  -5 0.02861 0.74808   1
   1   9   5 -1.1347 0.71531   2
   1   9   5 0.36886 0.72296   1
  -2  -9  -5 1.39447 0.75932   6
  -2  -9  -5 0.33652 0.76879   1
   2   9   5 1.06798 0.90706   2
   2   9   5 1.28616 0.89224   1
  -3  -9  -5 0.75671 1.01052   1
  -3  -9  -5 0.21711 0.70931   6
   3   9   5 1.44254 1.08885   1
   3   9   5 2.95315 1.22686   2
  -4  -9  -5 -0.2607 0.69929   6
   4   9   5 0.65807 1.04511   1
   4   9   5 -0.5195 0.93681   2
  -5  -9  -5 -0.4174 0.71647   6
   5   9   5 0.66955 1.14599   2
   5   9   5 3.31811 1.40175   1
   9 -10  -5 0.36773 0.62530   3
   8 -10  -5 -0.4678 0.48044   3
   7 -10  -5 1.34429 0.60117   3
  -7  10   5 1.01651 0.51858   3
   6 -10  -5 0.82161 0.45748   3
  -6  10   5 1.97560 0.69718   3
   5 -10  -5 0.08456 0.40921   3
  -5  10   5 1.87574 1.11940   5
  -5  10   5 0.43488 0.57580   3
   4 -10  -5 0.42776 0.40708   3
  -4  10   5 -0.5257 0.52247   3
  -4  10   5 1.11063 0.99861   5
   3 -10  -5 12.9231 1.03520   3
  -3  10   5 14.3544 2.18816   5
  -3  10   5 10.8415 1.35874   3
   2 -10  -5 1.49276 0.46012   3
  -2  10   5 1.66529 0.96757   5
  -2  10   5 3.16145 0.80715   3
   1 -10  -5 0.23783 0.25968   3
  -1  10   5 -0.5158 0.57045   3
  -1  10   5 0.71813 0.80343   5
   0 -10  -5 -0.1394 0.74388   1
   0 -10  -5 1.04417 0.75491   6
   0  10   5 -0.2939 0.63575   3
   0  10   5 0.75166 0.99063   2
  -1 -10  -5 1.51059 0.81765   6
  -1 -10  -5 2.17932 0.96566   1
   1  10   5 2.10922 0.85062   3
   1  10   5 3.87481 1.32352   2
   1  10   5 3.03973 1.11093   1
  -2 -10  -5 19.6482 2.06779   6
  -2 -10  -5 22.0696 2.53071   1
   2  10   5 21.4750 2.46145   1
   2  10   5 17.3313 2.38892   2
  -3 -10  -5 0.60032 0.86817   6
  -3 -10  -5 0.80654 0.80678   1
   3  10   5 0.91756 0.98547   1
   3  10   5 1.53707 1.26603   2
  -4 -10  -5 0.51440 0.87813   6
   4  10   5 -0.2616 1.02529   1
   4  10   5 -0.5076 1.07885   2
   8 -11  -5 0.33978 0.62018   3
   7 -11  -5 3.91926 0.84603   3
  -7  11   5 2.46933 0.62719   3
   6 -11  -5 0.93852 0.65120   3
  -6  11   5 -0.7196 0.56738   3
   5 -11  -5 0.02929 0.40525   3
  -5  11   5 0.50722 0.63061   3
   4 -11  -5 0.23137 0.41167   3
  -4  11   5 -0.4076 0.51993   3
   3 -11  -5 0.24731 0.40636   3
  -3  11   5 0.00257 0.59733   3
   2 -11  -5 1.62895 0.48162   3
  -2  11   5 1.93233 0.80540   3
   1 -11  -5 3.33827 0.55476   3
  -1  11   5 4.34250 1.01762   3
   0  11   5 -0.1696 0.71783   3
   1  11   5 7.24553 1.25892   3
  -2 -11  -5 4.23632 1.45901   6
   6 -12  -5 3.27909 0.89199   3
  -6  12   5 1.25022 0.62874   3
   5 -12  -5 3.74130 0.81022   3
  -5  12   5 1.90163 0.79374   3
   4 -12  -5 -0.0789 0.46749   3
  -4  12   5 0.60025 0.66117   3
   3 -12  -5 0.41771 0.49101   3
  -3  12   5 0.21285 0.70190   3
   2 -12  -5 0.25780 0.40689   3
  -2  12   5 0.07567 0.68936   3
  -1  12   5 0.60156 0.80616   3
   0  12   5 4.70498 1.23041   3
  -2 -13   6 -0.5460 0.57320   3
   0  13  -6 -0.4098 0.78730   6
   0  13  -6 -0.6991 0.81247   6
   0 -13   6 -0.3537 1.06633   2
   5  12  -6 0.14055 0.45243   3
  -5 -12   6 0.16865 0.79047   4
  -5 -12   6 0.32184 0.60109   3
  -4 -12   6 -0.0699 0.94515   4
  -4 -12   6 0.29527 0.64685   3
  -3 -12   6 0.83421 0.63989   3
  -2 -12   6 0.06524 0.50137   3
   1  12  -6 -0.1137 0.60013   6
  -1 -12   6 0.13215 0.93952   2
   0  12  -6 2.75643 0.99936   6
   0  12  -6 1.80635 0.76954   6
   0 -12   6 1.04654 1.36132   2
  -1  12  -6 3.24364 0.98485   6
   1 -12   6 3.19755 1.38130   2
  -2  12  -6 0.36785 0.64718   6
   2 -12   6 -0.4711 1.05853   2
   2 -12   6 0.97115 1.14421   2
  -3  12  -6 1.18684 0.75264   6
   3 -12   6 2.46038 1.34056   2
   7  11  -6 4.50664 0.94157   3
  -7 -11   6 2.02158 1.08048   4
  -7 -11   6 3.68127 0.82459   3
   6  11  -6 -0.1513 0.48347   3
  -6 -11   6 -1.2153 0.64618   4
  -6 -11   6 -0.5608 0.51881   3
   5  11  -6 0.36211 0.46040   3
  -5 -11   6 -0.0999 0.49886   3
  -5 -11   6 -0.6468 0.59504   4
   4  11  -6 3.94722 0.56301   3
  -4 -11   6 3.16627 0.78419   3
  -4 -11   6 5.19627 1.26396   4
  -3 -11   6 12.3489 1.44304   3
   2  11  -6 1.91926 0.83787   6
  -2 -11   6 0.29987 0.77656   2
  -2 -11   6 0.94325 0.55728   3
   1  11  -6 0.59541 0.70766   6
   1  11  -6 0.22794 0.63948   6
  -1 -11   6 1.78089 1.01912   2
   0  11  -6 5.25849 1.04955   6
   0 -11   6 8.45464 1.70980   2
  -1  11  -6 5.21050 0.97793   6
   1 -11   6 6.76408 1.46373   2
   1 -11   6 9.22328 1.73877   2
  -2  11  -6 -0.1817 0.59862   6
   2 -11   6 0.48657 0.89178   2
   2 -11   6 1.19419 1.08037   2
  -3  11  -6 0.36975 0.61830   6
   3 -11   6 2.29512 1.09792   2
  -4  11  -6 -0.1419 0.55850   6
   4 -11   6 -0.8463 0.72398   2
   8  10  -6 0.44330 0.56788   3
   8  10  -6 2.82911 1.26321   1
  -8 -10   6 0.48877 0.92391   4
  -8 -10   6 0.82640 0.62553   3
   7  10  -6 0.34102 0.92978   1
   7  10  -6 1.20328 0.61943   3
  -7 -10   6 0.62486 0.90811   4
  -7 -10   6 0.20571 0.49396   3
   6  10  -6 2.53460 0.67389   3
  -6 -10   6 3.68608 0.89850   3
  -6 -10   6 2.02735 0.95789   4
   5  10  -6 2.49117 0.60315   3
  -5 -10   6 1.61978 0.83409   4
  -5 -10   6 2.18040 0.67911   3
   4  10  -6 0.79236 0.37470   3
  -4 -10   6 0.19164 0.38850   3
  -4 -10   6 0.02805 0.61466   4
   3  10  -6 0.81117 0.65147   6
  -3 -10   6 0.55017 0.43579   3
  -3 -10   6 0.64416 0.76897   2
   2  10  -6 10.9302 1.38305   6
  -2 -10   6 12.5573 1.81433   2
  -2 -10   6 11.1510 1.25427   3
   1  10  -6 8.57986 1.21343   6
   1  10  -6 4.00911 0.92021   6
  -1 -10   6 6.77483 1.46817   2
   0  10  -6 0.80560 0.60688   6
   0 -10   6 -0.1873 0.66682   2
  -1  10  -6 1.74019 0.63536   6
   1 -10   6 2.66605 1.01209   2
   1 -10   6 3.13443 1.13440   2
  -2  10  -6 13.1751 1.34780   6
   2 -10   6 17.0106 2.03466   2
  -3  10  -6 4.40303 0.80102   6
   3 -10   6 4.54906 1.11935   2
  -4  10  -6 3.62313 0.82905   6
   4 -10   6 2.82329 0.95047   2
  -5  10  -6 1.20771 0.66147   6
   5 -10   6 0.11867 0.81867   2
   9   9  -6 3.99142 0.94857   3
   9   9  -6 3.78903 1.32050   1
  -9  -9   6 5.36358 0.87750   3
  -9  -9   6 4.03893 1.37821   4
   8   9  -6 1.36283 0.66876   3
   8   9  -6 0.68443 1.01548   1
  -8  -9   6 0.57927 0.87536   4
  -8  -9   6 0.30684 0.48343   3
   7   9  -6 -0.1561 0.39479   3
   7   9  -6 0.11631 0.85935   1
  -7  -9   6 -0.4487 0.60606   4
  -7  -9   6 -0.1304 0.37998   3
   6   9  -6 7.40114 0.95569   3
   6   9  -6 5.23502 1.15967   1
  -6  -9   6 6.43124 0.99011   3
  -6  -9   6 6.14907 1.26250   4
   5   9  -6 -0.2568 0.55980   1
   5   9  -6 0.00263 0.35198   3
  -5  -9   6 -0.7549 0.42492   4
  -5  -9   6 0.13074 0.46429   3
   4   9  -6 13.6738 0.89440   3
   4   9  -6 16.3325 1.71505   6
  -4  -9   6 18.0158 2.37811   2
  -4  -9   6 12.0074 1.66379   4
  -4  -9   6 14.8390 1.44097   3
   3   9  -6 3.70176 0.78290   6
  -3  -9   6 2.40388 0.97429   2
  -3  -9   6 2.68674 0.64218   3
   2   9  -6 0.14489 0.45932   6
  -2  -9   6 0.21428 0.58719   2
  -2  -9   6 0.97253 0.42508   3
   1   9  -6 -0.3017 0.40132   6
   1   9  -6 -0.4991 0.43703   6
  -1  -9   6 -0.1221 0.50281   2
   0   9  -6 0.43924 0.47985   6
   0  -9   6 -0.6212 0.47030   2
  -1   9  -6 -0.2087 0.35251   6
   1  -9   6 -0.3027 0.53614   2
   1  -9   6 0.10420 0.57792   2
  -2   9  -6 21.5313 1.47643   6
   2  -9   6 24.2801 1.90986   2
  -3   9  -6 0.38861 0.46202   6
   3  -9   6 -0.1426 0.52043   2
  -4   9  -6 4.66355 0.81173   6
   4  -9   6 4.11890 0.95222   2
  -5   9  -6 5.34444 0.86781   6
   5  -9   6 7.96617 1.34171   2
  -6   9  -6 1.35786 0.60848   6
   6  -9   6 1.64839 0.81278   2
  10   8  -6 2.99792 0.88385   3
  10   8  -6 5.35128 1.54187   1
 -10  -8   6 1.27795 1.00281   4
   9   8  -6 0.20646 0.54077   3
   9   8  -6 -0.7873 0.87048   1
  -9  -8   6 -0.0198 0.41056   3
  -9  -8   6 0.00561 0.81810   4
   8   8  -6 3.16783 0.75286   3
   8   8  -6 1.36744 0.97791   1
  -8  -8   6 1.73868 0.64138   3
  -8  -8   6 0.11551 0.69162   4
   7   8  -6 2.25481 0.60163   3
   7   8  -6 1.56291 0.88396   1
  -7  -8   6 0.58818 0.67308   4
  -7  -8   6 0.39222 0.45265   3
   6   8  -6 6.55355 1.23792   1
   6   8  -6 7.21220 0.90299   3
  -6  -8   6 5.08448 0.90332   3
  -6  -8   6 6.15920 1.32560   4
   5   8  -6 11.0179 1.35711   1
   5   8  -6 11.3882 0.90767   3
  -5  -8   6 8.52697 1.36141   4
  -5  -8   6 8.85619 1.12196   3
   4   8  -6 7.36449 1.01995   1
   4   8  -6 6.08679 0.97839   6
   4   8  -6 6.40639 0.64844   3
  -4  -8   6 4.98913 1.08520   4
  -4  -8   6 6.99069 1.36215   2
  -4  -8   6 6.62777 0.92257   3
   3   8  -6 0.05199 0.37537   6
   3   8  -6 0.94359 0.49907   1
  -3  -8   6 0.07748 0.31876   3
  -3  -8   6 0.28768 0.49638   2
   2   8  -6 1.05481 0.53582   6
  -2  -8   6 1.28420 0.60069   2
  -2  -8   6 1.02744 0.40155   3
   1   8  -6 12.9960 1.23889   6
   1   8  -6 12.5401 1.26910   6
  -1  -8   6 10.4180 1.41530   2
   0   8  -6 -0.1182 0.33417   6
   0  -8   6 -0.3705 0.36478   2
  -1   8  -6 34.6196 1.74774   6
   1  -8   6 38.6468 2.23473   2
  -2   8  -6 2.82752 0.59116   6
   2  -8   6 2.48098 0.71934   2
  -3   8  -6 1.12338 0.46352   6
   3  -8   6 0.56490 0.53859   2
  -4   8  -6 8.37855 0.91576   6
   4  -8   6 10.4535 1.25812   2
  -5   8  -6 1.13990 0.51701   6
   5  -8   6 1.50017 0.61349   2
  -6   8  -6 0.15843 0.40156   6
   6  -8   6 0.66547 0.59119   2
  -7   8  -6 1.89955 0.61291   6
   7  -8   6 1.95012 0.80925   2
  10   7  -6 2.56026 0.79679   3
  10   7  -6 0.43770 1.09478   1
 -10  -7   6 0.01550 0.86270   4
   9   7  -6 -0.2069 0.94102   1
   9   7  -6 -0.5528 0.40568   3
  -9  -7   6 -0.5989 0.35340   3
  -9  -7   6 0.19421 0.73955   4
   8   7  -6 0.63356 0.47186   3
   8   7  -6 -0.3151 0.75640   1
  -8  -7   6 0.21771 0.53859   4
  -8  -7   6 0.16873 0.36998   3
   7   7  -6 41.6192 2.58477   1
   7   7  -6 37.1925 1.86875   3
  -7  -7   6 32.2417 1.88181   3
  -7  -7   6 37.8216 2.60686   4
   6   7  -6 -0.0637 0.58524   1
   6   7  -6 -0.0482 0.30892   3
  -6  -7   6 0.39636 0.36599   3
  -6  -7   6 0.64763 0.61554   4
   5   7  -6 12.8782 0.95026   3
   5   7  -6 13.6686 1.43756   1
   5   7  -6 16.3494 1.58113   6
  -5  -7   6 12.3755 1.62133   2
  -5  -7   6 13.1945 1.10071   3
  -5  -7   6 11.8795 1.55602   4
   4   7  -6 4.05674 0.77350   1
   4   7  -6 3.02103 0.46453   3
   4   7  -6 3.99812 0.85547   6
  -4  -7   6 2.97545 0.61003   3
  -4  -7   6 3.24858 0.85899   4
  -4  -7   6 3.25820 0.88348   2
   3   7  -6 0.63889 0.39971   6
   3   7  -6 0.74607 0.45007   1
  -3  -7   6 0.59402 0.34529   3
  -3  -7   6 1.64368 0.65679   2
   2   7  -6 51.6366 2.22632   6
   2   7  -6 51.4786 2.15981   1
  -2  -7   6 46.0662 2.60223   2
  -2  -7   6 50.4616 2.03129   3
   1   7  -6 45.3078 2.01395   6
   1   7  -6 48.7092 2.10608   6
  -1  -7   6 47.1386 2.52231   2
   0   7  -6 2.96676 0.54252   6
   0  -7   6 2.76895 0.72795   2
   0  -7   6 3.28140 0.77459   2
  -1   7  -6 31.2328 1.51307   6
   1  -7   6 30.6264 1.83461   2
  -2   7  -6 0.92557 0.34529   6
   2  -7   6 1.75591 0.55154   2
  -3   7  -6 6.30725 0.71085   6
   3  -7   6 6.63989 0.92890   2
  -4   7  -6 6.76464 0.72237   6
   4  -7   6 6.57041 0.95041   2
  -5   7  -6 0.08907 0.31355   6
   5  -7   6 0.27372 0.42064   2
  -6   7  -6 13.7872 1.03451   6
   6  -7   6 12.7288 1.33120   2
  -7   7  -6 14.3854 1.14274   6
   7  -7   6 15.6099 1.38701   2
  11   6  -6 1.37708 1.23933   1
  11   6  -6 0.64901 0.71077   3
 -11  -6   6 2.04714 1.09281   4
  10   6  -6 -0.6865 0.87423   1
  10   6  -6 0.96242 0.61698   3
 -10  -6   6 0.36104 0.69352   4
 -10  -6   6 0.09464 0.33512   3
   9   6  -6 0.68660 0.52468   3
   9   6  -6 0.58335 0.83783   1
  -9  -6   6 -0.3781 0.33002   3
  -9  -6   6 -0.9415 0.54413   4
   8   6  -6 53.1195 2.36834   3
   8   6  -6 56.9268 3.10040   1
  -8  -6   6 50.1404 2.31327   3
  -8  -6   6 52.5597 3.25467   4
   7   6  -6 23.7008 1.90710   1
   7   6  -6 22.1917 1.38776   3
  -7  -6   6 21.4246 1.96717   4
  -7  -6   6 21.7205 1.42821   3
   6   6  -6 0.61484 0.34814   3
   6   6  -6 0.88224 0.64243   1
  -6  -6   6 0.98173 0.41852   3
  -6  -6   6 1.18578 0.63747   4
   5   6  -6 -0.1944 0.37857   1
   5   6  -6 0.07113 0.36030   6
   5   6  -6 0.14679 0.27459   3
  -5  -6   6 0.00939 0.24367   3
  -5  -6   6 -0.0771 0.41649   5
  -5  -6   6 -0.1076 0.45901   2
  -5  -6   6 -0.4415 0.37481   4
   4   6  -6 3.48897 0.69713   6
   4   6  -6 3.25468 0.67516   1
   4   6  -6 2.77765 0.43998   3
  -4  -6   6 1.73018 0.63446   4
  -4  -6   6 3.31155 0.91641   2
  -4  -6   6 3.61295 0.62777   3
   3   6  -6 2.29536 0.54987   1
   3   6  -6 2.87545 0.28733   3
   3   6  -6 4.58046 0.75499   6
  -3  -6   6 1.20855 0.35772   3
  -3  -6   6 1.32898 0.63130   2
   2   6  -6 56.0074 2.26905   6
   2   6  -6 58.8559 2.32019   1
  -2  -6   6 60.0900 2.15204   3
  -2  -6   6 56.0949 2.73962   2
   1   6  -6 93.3649 3.04563   6
   1   6  -6 86.1091 3.09999   1
  -1  -6   6 87.7578 3.54392   2
   0   6  -6 182.762 5.63892   1
   0   6  -6 184.765 5.22782   6
   0  -6   6 187.596 6.00570   2
   0  -6   6 186.591 5.97284   2
  -1   6  -6 15.3721 0.92172   6
   1  -6   6 14.8426 1.14285   2
  -2   6  -6 21.3791 1.05719   6
   2  -6   6 19.7050 1.29196   2
  -3   6  -6 7.95751 0.62437   6
   3  -6   6 7.83235 0.87361   2
  -4   6  -6 1.05161 0.35754   6
   4  -6   6 1.56223 0.48928   2
  -5   6  -6 16.3355 0.92629   6
   5  -6   6 16.4123 1.13744   2
  -6   6  -6 1.56947 0.45794   6
   6  -6   6 2.04043 0.59858   2
  -7   6  -6 7.79158 0.81692   6
   7  -6   6 7.74476 1.00070   2
  -8   6  -6 6.07994 0.83752   6
   8  -6   6 5.03132 0.92755   2
  11   5  -6 -0.1513 0.52175   3
  11   5  -6 0.01727 0.95700   1
 -11  -5   6 0.62260 0.84958   4
  10   5  -6 5.30854 1.41492   1
  10   5  -6 3.21160 0.80058   3
 -10  -5   6 5.25027 1.36154   4
 -10  -5   6 3.08857 0.54318   3
   9   5  -6 23.7012 1.57841   3
   9   5  -6 23.9949 2.08908   1
  -9  -5   6 26.1674 2.81103   4
  -9  -5   6 21.7265 1.35943   3
   8   5  -6 15.1469 1.40595   3
   8   5  -6 12.3441 1.59228   1
  -8  -5   6 14.1539 1.14598   3
  -8  -5   6 15.5647 2.04830   4
   7   5  -6 16.2053 1.73337   1
   7   5  -6 19.6182 1.25631   3
  -7  -5   6 17.6264 1.95958   4
  -7  -5   6 20.2760 1.33009   3
   6   5  -6 -0.0255 0.27131   3
   6   5  -6 -0.2770 0.36308   6
   6   5  -6 0.56314 0.57593   1
  -6  -5   6 0.01453 0.41311   5
  -6  -5   6 0.24425 0.26307   3
  -6  -5   6 -0.0711 0.43885   4
   5   5  -6 18.3318 1.37697   1
   5   5  -6 18.5061 1.33580   6
   5   5  -6 18.4158 1.03309   3
  -5  -5   6 20.9661 1.66968   2
  -5  -5   6 17.9473 1.46991   5
  -5  -5   6 18.1656 1.17217   3
  -5  -5   6 18.9213 1.49856   4
   4   5  -6 0.63665 0.24066   3
   4   5  -6 0.81774 0.39869   1
   4   5  -6 0.21711 0.30659   6
  -4  -5   6 0.21279 0.36959   2
  -4  -5   6 0.24929 0.24051   3
  -4  -5   6 -0.0155 0.37442   4
   3   5  -6 18.4536 1.16619   6
   3   5  -6 20.2632 1.25544   1
  -3  -5   6 19.5013 1.47469   2
  -3  -5   6 19.1612 1.04309   3
   2   5  -6 0.47394 0.30730   1
   2   5  -6 0.35589 0.26404   6
  -2  -5   6 0.22410 0.38223   2
  -2  -5   6 0.33364 0.23339   3
   0   5  -6 37.7787 1.48560   6
   0   5  -6 38.2247 1.75265   1
  -1   5  -6 5.86740 0.76162   1
  -1   5  -6 7.55330 0.58921   6
   1  -5   6 5.65417 0.72346   2
  -2   5  -6 0.16097 0.17997   6
   2  -5   6 0.07325 0.25157   2
  -3   5  -6 4.53148 0.43504   6
   3  -5   6 5.70695 0.63900   2
  -4   5  -6 34.2576 1.21769   6
   4  -5   6 35.7951 1.50721   2
  -5   5  -6 0.53830 0.23698   6
  -6   5  -6 3.22658 0.46752   6
   6  -5   6 3.32258 0.58447   2
  -7   5  -6 10.3326 0.85148   6
   7  -5   6 12.6698 1.04141   2
  -8   5  -6 -0.4355 0.36073   6
  12   4  -6 -0.5576 1.04048   1
  12   4  -6 -0.2489 0.60221   3
  11   4  -6 0.81759 0.93893   1
  11   4  -6 2.94580 0.81630   3
 -11  -4   6 2.59408 1.15427   4
  10   4  -6 1.82013 0.98532   1
  10   4  -6 1.80479 0.64589   3
 -10  -4   6 1.86826 0.39622   3
 -10  -4   6 1.65983 0.43361   3
 -10  -4   6 2.50615 1.00099   4
   9   4  -6 7.61396 1.01848   3
   9   4  -6 8.62629 1.39611   1
  -9  -4   6 10.2116 1.68628   4
  -9  -4   6 6.38017 0.80753   3
   8   4  -6 0.08429 0.38535   3
   8   4  -6 -0.2306 0.55917   1
  -8  -4   6 -0.5460 0.46417   4
  -8  -4   6 0.23795 0.29844   3
   7   4  -6 2.97540 0.81405   1
   7   4  -6 2.35552 0.55776   3
  -7  -4   6 2.41961 0.75467   4
  -7  -4   6 3.17896 0.62319   3
   6   4  -6 10.1560 0.93487   3
   6   4  -6 7.91414 1.11584   1
   6   4  -6 7.75828 1.00240   6
  -6  -4   6 10.7214 1.31544   5
  -6  -4   6 7.32052 1.16104   4
  -6  -4   6 7.83444 0.87424   3
  -6  -4   6 8.93989 1.33533   2
   5   4  -6 35.0386 1.81336   1
   5   4  -6 33.8355 1.73006   6
   5   4  -6 28.8278 1.32379   3
  -5  -4   6 33.3812 1.57154   3
  -5  -4   6 32.2815 1.94578   5
  -5  -4   6 32.4504 2.05937   2
  -5  -4   6 33.6754 1.94113   4
   4   4  -6 25.4240 1.42850   6
   4   4  -6 25.4808 1.49618   1
   4   4  -6 26.5105 1.06188   3
  -4  -4   6 26.7454 1.73674   2
  -4  -4   6 25.0123 1.27150   3
  -4  -4   6 27.7282 1.63534   4
  -4  -4   6 23.5771 1.70902   5
   3   4  -6 0.16559 0.28711   1
   3   4  -6 0.28865 0.26525   6
  -3  -4   6 0.48071 0.41762   2
  -3  -4   6 0.47898 0.23343   3
   2   4  -6 23.2714 1.28684   1
   2   4  -6 23.4214 1.14149   6
  -2  -4   6 20.0352 1.37037   2
  -2  -4   6 22.9581 1.02190   3
  -1  -4   6 18.9972 1.18189   2
   0   4  -6 1.71728 0.44325   1
   0   4  -6 1.38756 0.28776   6
   0  -4   6 0.66431 0.28807   2
  -1   4  -6 18.7772 1.18708   1
  -1   4  -6 15.4604 0.78512   6
  -1   4  -6 15.1882 0.70159   6
   1  -4   6 15.7776 0.92716   2
  -2   4  -6 28.9678 0.93536   6
  -2   4  -6 29.9439 1.61311   1
  -2   4  -6 29.1239 0.99060   6
   2  -4   6 29.2868 1.24559   2
   2  -4   6 29.3812 1.31286   2
  -3   4  -6 85.7432 3.32057   1
  -7   4  -6 1.09717 0.37501   6
  -8   4  -6 0.14777 0.42333   6
  12   3  -6 2.53609 1.24965   1
  12   3  -6 4.52162 0.96804   3
  11   3  -6 5.60438 1.38469   1
  11   3  -6 4.01636 0.95380   3
  10   3  -6 1.23658 0.90085   1
  10   3  -6 1.12747 0.52568   3
 -10  -3   6 0.85191 0.35198   3
 -10  -3   6 1.04807 0.80894   4
 -10  -3   6 1.81739 0.82502   6
   9   3  -6 -0.6192 0.32911   3
   9   3  -6 -0.4988 0.50612   1
  -9  -3   6 -0.1265 0.26577   3
  -9  -3   6 0.73126 0.55564   4
  -9  -3   6 -0.7544 0.46692   6
   8   3  -6 0.72429 0.58280   1
   8   3  -6 1.30686 0.48893   3
  -8  -3   6 0.31124 0.29120   3
  -8  -3   6 0.98369 0.68316   4
  -8  -3   6 1.24414 0.65399   6
   7   3  -6 6.67157 0.80431   3
   7   3  -6 5.69332 0.99212   1
  -7  -3   6 8.60284 1.20095   5
  -7  -3   6 5.81855 0.79258   3
  -7  -3   6 6.41999 0.90512   6
  -7  -3   6 5.66368 1.09562   4
   6   3  -6 0.31342 0.28244   3
   6   3  -6 0.26172 0.34716   6
   6   3  -6 0.25401 0.39268   1
  -6  -3   6 0.62677 0.56455   2
  -6  -3   6 0.40974 0.37914   6
  -6  -3   6 0.28064 0.44522   4
  -6  -3   6 0.08106 0.24762   3
  -6  -3   6 0.05117 0.41933   5
   5   3  -6 87.9398 3.31054   1
   5   3  -6 90.6757 3.18136   6
  -5  -3   6 88.7565 3.08807   6
  -5  -3   6 87.0391 3.45824   4
  -5  -3   6 86.3335 3.67289   2
  -5  -3   6 87.3631 3.63460   5
  -5  -3   6 83.6366 2.92081   3
   4   3  -6 120.907 3.79315   6
   4   3  -6 113.998 3.99371   1
   4   3  -6 117.966 3.24730   3
  -4  -3   6 119.016 4.56133   5
  -4  -3   6 116.542 4.08481   4
  -4  -3   6 115.741 4.34224   2
  -4  -3   6 115.960 3.56567   3
  -4  -3   6 118.053 3.68909   6
   3   3  -6 20.6869 1.16046   6
   3   3  -6 22.2087 1.27442   1
  -3  -3   6 24.0215 1.66845   5
  -3  -3   6 21.6244 1.41790   2
  -3  -3   6 22.2448 1.04830   3
   2   3  -6 18.7768 1.14101   1
   2   3  -6 18.4089 0.97240   6
  -2  -3   6 19.1706 1.24999   2
  -2  -3   6 18.4218 0.84786   3
   1   3  -6 9.19143 0.58967   6
   1   3  -6 8.51837 0.87807   1
   1   3  -6 9.32840 0.67640   6
   0   3  -6 138.039 4.54554   1
   0   3  -6 143.184 3.79974   6
   0   3  -6 138.950 3.68156   6
   0  -3   6 133.396 4.21875   2
   0  -3   6 141.628 4.23258   2
  -1   3  -6 8.53462 0.95653   1
  -1   3  -6 8.46540 0.36845   6
   1  -3   6 9.31651 0.63348   2
   1  -3   6 8.53553 0.57682   2
  -2   3  -6 1.28828 0.49722   1
  -3   3  -6 133.331 4.69383   1
  -4   3  -6 -0.2841 0.39377   1
   4  -3   6 -0.6113 0.34044   1
  -5   3  -6 27.4758 2.05566   1
   5  -3   6 27.3532 1.92072   1
  -8   3  -6 0.94090 0.40409   6
  12   2  -6 1.80019 0.73246   3
  12   2  -6 2.34707 1.12509   1
  11   2  -6 0.64659 0.78158   1
  11   2  -6 1.25984 0.61082   3
 -11  -2   6 0.28618 0.74175   6
  10   2  -6 1.87382 0.57102   3
  10   2  -6 1.07196 0.73127   2
  10   2  -6 4.10450 1.05000   1
 -10  -2   6 3.31717 1.14319   4
 -10  -2   6 1.71551 0.37561   3
 -10  -2   6 1.94447 0.80552   6
   9   2  -6 3.93802 0.72957   3
   9   2  -6 6.01587 1.23849   2
   9   2  -6 4.52112 1.03867   1
  -9  -2   6 3.67577 1.03020   4
  -9  -2   6 4.20366 0.64580   3
  -9  -2   6 6.69558 1.14280   6
   8   2  -6 8.97313 1.27334   1
   8   2  -6 10.3306 0.99538   3
   8   2  -6 12.3329 1.62234   2
  -8  -2   6 9.83175 1.52973   4
  -8  -2   6 8.46204 1.11088   6
  -8  -2   6 9.83487 0.96458   3
   7   2  -6 2.12388 0.65438   2
   7   2  -6 2.07437 0.46622   3
   7   2  -6 1.89226 0.57906   1
  -7  -2   6 3.15049 0.88058   4
  -7  -2   6 2.94770 0.81754   5
  -7  -2   6 3.43991 0.57859   3
  -7  -2   6 3.02514 0.67849   6
   6   2  -6 0.00360 0.31107   6
   6   2  -6 -0.0767 0.19085   3
   6   2  -6 0.03826 0.31691   2
   6   2  -6 -0.0523 0.19173   1
  -6  -2   6 -0.1709 0.41384   2
  -6  -2   6 -0.0352 0.32690   6
  -6  -2   6 -0.2280 0.42067   5
  -6  -2   6 0.31171 0.42353   4
  -6  -2   6 -0.0850 0.18646   3
   5   2  -6 0.14157 0.31612   6
   5   2  -6 -0.3150 0.30503   2
   5   2  -6 0.07616 0.10174   3
   5   2  -6 0.42658 0.38700   1
  -5  -2   6 -0.0074 0.26609   6
  -5  -2   6 0.72506 0.50582   5
  -5  -2   6 -0.2808 0.36858   2
  -5  -2   6 0.04923 0.37848   4
  -5  -2   6 -0.1440 0.19313   3
   4   2  -6 94.9337 3.37938   1
   4   2  -6 91.8140 2.64167   3
   4   2  -6 96.6423 3.18309   6
  -4  -2   6 95.2066 3.69330   2
  -4  -2   6 95.0515 3.02241   6
  -4  -2   6 96.3210 3.39119   4
  -4  -2   6 89.2564 3.76523   5
  -4  -2   6 92.1619 2.95474   3
   3   2  -6 7.33940 0.75346   6
   3   2  -6 9.74410 1.00269   1
  -3  -2   6 7.73457 0.85952   4
  -3  -2   6 6.81461 0.55000   3
  -3  -2   6 7.02172 1.11696   5
  -3  -2   6 7.12890 0.90906   2
   2   2  -6 12.1754 0.75560   6
   2   2  -6 12.4869 0.94019   1
  -2  -2   6 14.0137 1.26523   5
  -2  -2   6 12.5292 0.97085   2
  -2  -2   6 14.5523 0.67954   3
   1   2  -6 79.0356 2.94892   1
   1   2  -6 81.6648 2.38965   6
   1   2  -6 85.6585 2.48544   6
  -1  -2   6 77.8698 2.81288   2
   0   2  -6 67.4860 1.86275   6
   0   2  -6 64.5032 2.59126   1
   0   2  -6 65.6279 1.82290   6
   0  -2   6 60.9199 2.18391   2
   0  -2   6 65.8430 2.19373   2
  -1   2  -6 31.2464 1.69293   1
  -2   2  -6 21.1737 1.44163   1
  -3   2  -6 95.8020 3.78467   1
  -4   2  -6 30.7325 1.99137   1
   4  -2   6 31.4019 2.04898   1
  -5   2  -6 19.1965 1.69939   1
   5  -2   6 22.3680 1.81778   1
  -6   2  -6 3.18634 0.99245   1
   6  -2   6 1.73306 0.76372   1
  -8   2  -6 5.57224 0.67243   6
  13   1  -6 -0.0111 0.91160   1
  12   1  -6 -0.5826 0.47971   3
  12   1  -6 -0.9451 0.75213   1
 -12  -1   6 0.15331 0.72006   6
  11   1  -6 -0.0934 0.71344   1
  11   1  -6 0.54480 0.51102   3
  11   1  -6 1.21964 0.94026   2
 -11  -1   6 0.38922 0.69764   6
  10   1  -6 1.77414 0.55105   3
  10   1  -6 -0.2545 0.63517   1
  10   1  -6 1.82627 0.77798   2
 -10  -1   6 1.12524 0.31397   3
 -10  -1   6 1.60913 0.76830   6
   9   1  -6 2.95366 0.91610   2
   9   1  -6 2.69361 0.61029   3
   9   1  -6 1.17671 0.65982   1
  -9  -1   6 3.11308 0.55496   3
  -9  -1   6 3.40323 1.02722   4
  -9  -1   6 3.54812 0.58053   3
  -9  -1   6 1.50752 0.61077   6
   8   1  -6 0.02424 0.31710   3
   8   1  -6 -0.5289 0.42970   2
   8   1  -6 -0.8154 0.32551   1
  -8  -1   6 -0.2393 0.51227   5
  -8  -1   6 0.26831 0.45294   4
  -8  -1   6 0.27020 0.28261   3
  -8  -1   6 0.25420 0.48275   6
   7   1  -6 15.8788 1.41995   2
   7   1  -6 15.6238 0.99940   3
   7   1  -6 14.2776 1.22915   1
   7   1  -6 16.7365 1.27454   6
  -7  -1   6 16.2217 1.43949   5
  -7  -1   6 15.6755 1.40455   4
  -7  -1   6 14.4263 1.01297   3
  -7  -1   6 14.4159 1.17596   6
   6   1  -6 59.9355 2.90336   2
   6   1  -6 72.8585 2.38069   3
   6   1  -6 71.4168 2.72279   6
  -6  -1   6 74.6268 3.26129   2
  -6  -1   6 71.3579 2.53938   3
  -6  -1   6 70.2320 3.04635   4
  -6  -1   6 69.5658 3.07664   5
  -6  -1   6 68.2244 2.65786   6
   5   1  -6 5.72282 0.75660   6
   5   1  -6 6.78363 0.92751   2
  -5  -1   6 7.41643 1.07219   2
  -5  -1   6 7.90632 0.99088   4
  -5  -1   6 8.26441 1.19413   5
  -5  -1   6 5.80467 0.70547   6
  -5  -1   6 6.90772 0.73890   3
   4   1  -6 1.32870 0.44499   1
   4   1  -6 0.85145 0.22045   3
   4   1  -6 1.37543 0.40804   6
  -4  -1   6 1.41560 0.36020   6
  -4  -1   6 0.65105 0.41751   2
  -4  -1   6 0.64762 0.50771   5
  -4  -1   6 1.70159 0.47659   4
  -4  -1   6 0.85302 0.30030   3
   3   1  -6 0.00071 0.18019   6
   3   1  -6 0.02111 0.23355   1
  -3  -1   6 0.17546 0.27269   2
  -3  -1   6 -0.5413 0.32276   5
  -3  -1   6 0.02587 0.15996   3
  -3  -1   6 0.00792 0.28397   4
   2   1  -6 5.27205 0.71390   1
   2   1  -6 3.22398 0.43248   6
  -2  -1   6 4.14345 0.65466   2
  -2  -1   6 6.17386 1.04681   5
  -2  -1   6 6.28592 0.42759   3
   1   1  -6 48.5318 1.62430   6
   1   1  -6 53.0914 1.65348   6
   1   1  -6 49.3535 2.14290   1
  -1  -1   6 47.5379 2.51094   5
  -1  -1   6 49.4241 1.97340   2
   0   1  -6 0.58890 0.14176   6
   0   1  -6 0.57360 0.14367   6
   0   1  -6 0.82707 0.39896   1
   0  -1   6 0.08172 0.41667   5
   0  -1   6 0.16530 0.19196   2
   0  -1   6 0.41011 0.21105   2
  -1   1  -6 31.9131 1.77225   1
  -2   1  -6 21.3628 1.51304   1
  -3   1  -6 115.166 4.40606   1
  -4   1  -6 46.3331 2.56370   1
   4  -1   6 44.0545 2.56937   1
  -5   1  -6 0.97735 0.70723   1
   5  -1   6 1.57969 0.77379   1
  -6   1  -6 0.15944 0.65132   1
   6  -1   6 0.96606 0.67129   1
  -7   1  -6 0.51073 0.25251   6
   7  -1   6 1.41602 0.77721   1
  -8   1  -6 1.03698 0.40883   6
  13   0  -6 -0.0287 0.86210   1
  12   0  -6 -0.4091 0.73292   1
  12   0  -6 -0.0420 0.45574   3
  12   0  -6 0.62238 0.97724   2
 -12   0   6 -0.0168 0.71206   6
  11   0  -6 3.30337 1.16734   2
  11   0  -6 1.31246 0.56267   3
  11   0  -6 3.17289 1.01364   1
 -11   0   6 1.80105 0.89454   6
  10   0  -6 -0.1935 0.62389   2
  10   0  -6 0.44918 0.61584   1
  10   0  -6 0.93894 0.45506   3
 -10   0   6 0.40179 0.24092   3
 -10   0   6 0.31493 0.57028   6
   9   0  -6 11.3302 1.69861   2
   9   0  -6 12.7760 1.46379   1
   9   0  -6 10.9250 1.12220   3
  -9   0   6 8.74631 0.86439   3
  -9   0   6 10.8244 1.51180   5
  -9   0   6 9.96389 1.23108   6
   8   0  -6 -0.1674 0.36908   1
   8   0  -6 1.07772 0.61596   2
   8   0  -6 0.00587 0.25526   3
  -8   0   6 0.21826 0.25862   3
  -8   0   6 -0.3484 0.25076   3
  -8   0   6 0.03648 0.41289   6
  -8   0   6 -0.3612 0.36906   4
  -8   0   6 -0.2066 0.51785   5
   7   0  -6 30.1655 1.74383   1
   7   0  -6 29.0756 1.93858   2
   7   0  -6 29.8466 1.72316   6
   7   0  -6 29.6916 1.40471   3
  -7   0   6 29.1901 1.44140   3
  -7   0   6 27.0300 1.88957   5
  -7   0   6 30.1444 1.93515   4
  -7   0   6 30.1484 1.67807   6
   6   0  -6 16.8766 1.36513   2
   6   0  -6 16.9186 1.17156   6
   6   0  -6 17.4411 1.25851   1
   6   0  -6 15.4480 0.93321   3
  -6   0   6 18.1459 1.08192   3
  -6   0   6 16.3231 1.42469   5
  -6   0   6 16.1878 1.28217   4
  -6   0   6 15.4861 1.37980   2
  -6   0   6 16.0340 1.13534   6
   5   0  -6 32.9341 1.78204   2
   5   0  -6 30.5656 1.67031   1
   5   0  -6 33.6960 1.63425   6
  -5   0   6 34.6265 1.52070   3
  -5   0   6 31.6706 1.90668   2
  -5   0   6 32.9934 1.93857   5
  -5   0   6 32.2800 1.72770   4
  -5   0   6 34.4563 1.54725   6
   4   0  -6 704.029 17.0235   3
   4   0  -6 684.628 19.0755   1
   4   0  -6 719.450 17.7535   6
  -4   0   6 696.631 20.7196   5
  -4   0   6 720.943 17.4773   6
  -4   0   6 714.598 19.0680   4
  -4   0   6 690.555 17.4062   3
  -4   0   6 706.634 19.3854   2
   3   0  -6 254.690 6.88896   6
  -3   0   6 251.733 7.65736   2
  -3   0   6 257.108 6.67031   3
  -3   0   6 254.198 8.31075   5
  -3   0   6 252.377 7.22813   4
   2   0  -6 312.913 9.12682   1
   2   0  -6 325.261 8.24376   6
  -2   0   6 325.688 7.95709   3
  -2   0   6 282.734 9.93986   5
  -2   0   6 326.892 8.71770   4
  -2   0   6 320.766 9.10642   2
   1   0  -6 81.6528 3.14273   1
   1   0  -6 82.8878 2.51872   6
   1   0  -6 87.8333 2.46692   6
  -1   0   6 80.5067 2.91208   2
  -1   0   6 88.6953 3.60161   5
   0   0  -6 0.43836 0.14093   6
   0   0  -6 0.30476 0.14051   6
   0   0  -6 0.60756 0.33098   1
   0   0   6 0.70364 0.25013   2
   0   0   6 0.49829 0.49619   5
   0   0   6 0.28472 0.22756   2
  -1   0  -6 57.2795 2.58518   1
   1   0   6 57.9263 2.85960   5
  -2   0  -6 12.7959 1.42984   1
   2   0   6 14.2063 1.62706   5
  -3   0  -6 0.08166 0.40036   1
   3   0   6 0.72432 0.58130   5
  -4   0  -6 21.4032 1.82245   1
   4   0   6 24.2702 1.95058   1
   4   0   6 27.3753 1.92822   5
  -5   0  -6 23.9513 2.02223   1
   5   0   6 24.9617 2.09857   1
  -6   0  -6 7.50686 1.50048   1
   6   0   6 6.80353 1.33372   1
  -7   0  -6 0.09460 0.30485   6
  -7   0  -6 0.55316 0.66778   1
   7   0   6 0.52001 0.79673   1
  -8   0  -6 0.37270 0.40899   6
   8   0   6 1.13620 0.82804   1
  13  -1  -6 -0.4889 0.79708   1
  12  -1  -6 1.49188 1.11577   2
  12  -1  -6 0.56867 0.82513   1
 -12   1   6 1.43661 0.88311   6
  11  -1  -6 3.81400 1.19521   2
  11  -1  -6 2.84866 0.95407   1
  11  -1  -6 5.09002 0.94086   3
 -11   1   6 6.71231 1.33411   6
  10  -1  -6 0.41174 0.70878   2
  10  -1  -6 0.23143 0.34895   3
  10  -1  -6 -0.0047 0.50323   1
 -10   1   6 0.37010 0.24099   3
 -10   1   6 0.09091 0.54644   6
   9  -1  -6 28.6344 1.85749   1
   9  -1  -6 29.3804 1.56749   3
   9  -1  -6 30.2460 2.21520   2
  -9   1   6 27.4729 1.37110   3
  -9   1   6 29.0055 2.14051   5
  -9   1   6 30.8033 1.93215   6
   8  -1  -6 34.8342 2.21885   2
   8  -1  -6 36.1072 2.01074   1
   8  -1  -6 33.1056 1.60339   3
  -8   1   6 29.8534 2.10573   5
  -8   1   6 31.7185 1.85805   6
  -8   1   6 33.5729 1.57324   3
   7  -1  -6 0.38707 0.37640   1
   7  -1  -6 0.34508 0.27251   3
   7  -1  -6 -0.1902 0.37574   2
  -7   1   6 -0.1795 0.21709   3
  -7   1   6 0.46536 0.66196   5
  -7   1   6 -0.0514 0.32711   6
   6  -1  -6 0.11893 0.29231   1
   6  -1  -6 0.68394 0.41816   2
   6  -1  -6 0.17479 0.30221   6
   6  -1  -6 0.45346 0.25315   3
  -6   1   6 0.73336 0.42980   4
  -6   1   6 0.43455 0.26611   3
  -6   1   6 0.45875 0.31484   6
  -6   1   6 0.96125 0.63014   5
  -6   1   6 0.09324 0.45957   2
   5  -1  -6 68.3118 2.54852   6
   5  -1  -6 64.1277 2.72724   2
   5  -1  -6 64.9289 2.64852   1
  -5   1   6 64.4193 2.39539   6
  -5   1   6 68.2127 2.99229   2
  -5   1   6 68.1262 3.10866   5
  -5   1   6 68.3203 2.39810   3
  -5   1   6 68.9788 2.68368   4
   4  -1  -6 93.6443 3.10716   6
   4  -1  -6 91.2097 2.63262   3
   4  -1  -6 92.4375 3.33144   1
  -4   1   6 93.1867 2.89844   6
  -4   1   6 93.4241 3.78284   5
  -4   1   6 92.3304 3.15464   4
  -4   1   6 93.2266 2.96006   3
  -4   1   6 90.0840 3.57381   2
   3  -1  -6 27.4524 1.33637   6
   3  -1  -6 28.8732 1.51152   1
   3  -1  -6 27.9265 0.86828   3
   3  -1  -6 27.7681 0.87629   3
  -3   1   6 28.6301 1.25746   4
  -3   1   6 29.0795 1.62073   2
  -3   1   6 21.0071 1.56908   5
  -3   1   6 28.9627 1.24468   3
   2  -1  -6 93.9127 2.93411   6
  -2   1   6 93.0439 3.79643   5
  -2   1   6 91.7448 3.34397   2
  -2   1   6 93.9622 2.75609   3
  -2   1   6 93.7198 2.82649   4
   1  -1  -6 148.153 4.18652   6
   1  -1  -6 159.681 4.10192   6
   1  -1  -6 146.065 4.94640   1
  -1   1   6 143.147 5.38798   5
   0  -1  -6 53.3622 1.58488   6
   0  -1  -6 48.8255 2.31168   1
   0  -1  -6 50.7558 1.65852   6
   0   1   6 50.0691 1.85865   2
   0   1   6 45.6508 1.91833   2
   0   1   6 49.3014 2.54136   5
  -1  -1  -6 45.0588 1.42326   6
  -1  -1  -6 47.2831 2.33489   1
   1   1   6 46.3878 2.45371   5
   1   1   6 46.0030 1.76147   2
   1   1   6 44.7377 1.65190   2
  -2  -1  -6 39.5735 2.26875   1
   2   1   6 44.1077 2.36014   5
  -3  -1  -6 12.1220 1.52283   1
   3   1   6 12.7276 1.52423   5
   3   1   6 12.3736 1.63840   1
  -4  -1  -6 13.1171 1.71825   1
   4   1   6 13.8325 1.69345   1
   4   1   6 14.3629 1.65025   5
  -5  -1  -6 12.1509 1.77502   1
  -5  -1  -6 11.9104 0.64921   6
   5   1   6 12.4606 1.80265   1
   5   1   6 10.9475 0.91146   2
  -6  -1  -6 -0.4058 0.55297   1
  -6  -1  -6 0.05440 0.26494   6
   6   1   6 0.16608 0.41058   2
   6   1   6 1.46962 0.83856   1
  -7  -1  -6 6.13014 0.76592   6
  -7  -1  -6 4.37283 1.33415   1
   7   1   6 6.00838 0.92154   2
   7   1   6 5.34418 1.39448   1
  -8  -1  -6 0.68450 0.46286   6
   8   1   6 2.00190 0.95220   1
   8   1   6 1.62970 0.71296   2
  12  -2  -6 -0.3427 0.89814   2
  12  -2  -6 0.73038 0.80752   1
 -12   2   6 -0.1540 0.72078   6
  11  -2  -6 10.0791 1.23056   3
  11  -2  -6 10.8839 1.48202   1
  11  -2  -6 9.48597 1.71911   2
 -11   2   6 10.1368 1.50163   6
  10  -2  -6 0.53627 0.59956   1
  10  -2  -6 0.30639 0.32391   3
  10  -2  -6 -0.4827 0.52602   2
 -10   2   6 -0.2103 0.55581   6
 -10   2   6 -0.1139 0.69769   5
 -10   2   6 0.05825 0.20730   3
   9  -2  -6 8.46046 1.41305   2
   9  -2  -6 6.75013 0.87943   3
   9  -2  -6 9.84367 1.29878   1
  -9   2   6 5.61288 0.97032   6
  -9   2   6 7.35273 1.40767   5
  -9   2   6 6.63005 0.77299   3
   8  -2  -6 18.5417 1.17157   3
   8  -2  -6 19.5837 1.44945   1
   8  -2  -6 17.9843 1.61575   2
  -8   2   6 18.3250 1.13749   3
  -8   2   6 18.4951 1.73864   5
  -8   2   6 20.9558 1.46283   6
   7  -2  -6 7.88241 1.19093   2
   7  -2  -6 6.33257 0.71525   3
   7  -2  -6 5.42365 0.89369   1
  -7   2   6 8.16358 1.33407   5
  -7   2   6 7.62865 0.98049   6
  -7   2   6 7.27447 0.80386   3
   6  -2  -6 2.47020 0.70257   2
   6  -2  -6 3.48237 0.52324   3
   6  -2  -6 3.62375 0.68459   1
   6  -2  -6 3.46459 0.65084   6
  -6   2   6 2.54877 0.47873   3
  -6   2   6 2.61299 0.53078   6
  -6   2   6 4.00388 0.87906   2
  -6   2   6 5.36301 1.09303   5
   5  -2  -6 1.59075 0.44447   6
   5  -2  -6 2.54719 0.59345   1
   5  -2  -6 1.90385 0.56647   2
  -5   2   6 1.26486 0.36984   3
  -5   2   6 1.84596 0.76918   5
  -5   2   6 0.73553 0.34212   6
  -5   2   6 1.86526 0.65366   2
   4  -2  -6 11.3158 0.94939   1
   4  -2  -6 9.40813 0.91642   6
   4  -2  -6 10.7872 0.63979   3
  -4   2   6 10.6757 1.23313   2
  -4   2   6 13.3031 1.52503   5
  -4   2   6 11.9254 0.79763   6
  -4   2   6 9.99779 0.79759   3
   3  -2  -6 68.0968 1.96529   3
   3  -2  -6 70.8410 2.49814   6
   3  -2  -6 67.1546 2.71841   1
   3  -2  -6 70.7054 1.94205   3
  -3   2   6 72.1440 3.12889   5
  -3   2   6 65.2534 2.79132   2
  -3   2   6 70.5156 2.34409   3
   2  -2  -6 29.6298 1.65587   1
   2  -2  -6 29.0903 1.36864   6
  -2   2   6 30.2501 1.88483   5
  -2   2   6 31.0031 1.03889   4
  -2   2   6 29.5897 1.60385   2
  -2   2   6 31.6035 1.28956   3
   1  -2  -6 118.688 4.21784   1
  -1   2   6 117.947 3.95822   2
  -1   2   6 117.965 4.53956   5
   0  -2  -6 143.446 4.04471   6
   0   2   6 142.809 5.26282   5
  -1  -2  -6 111.840 3.23113   6
   1   2   6 111.714 3.65567   2
   1   2   6 113.431 4.41242   5
  -2  -2  -6 16.5016 0.81815   6
  -2  -2  -6 18.7659 1.55437   1
   2   2   6 18.0888 1.05873   2
   2   2   6 14.9789 1.42286   5
  -3  -2  -6 18.8704 1.68778   1
  -3  -2  -6 19.7406 0.92659   6
   3   2   6 21.6600 1.85967   1
   3   2   6 23.8498 1.71727   5
   3   2   6 19.9242 1.15303   2
  -4  -2  -6 5.67883 1.18491   1
  -4  -2  -6 5.54838 0.58484   6
   4   2   6 5.43695 1.19246   1
   4   2   6 5.47589 0.75419   2
  -5  -2  -6 5.90552 0.68549   6
  -5  -2  -6 6.89681 1.43841   1
   5   2   6 7.64057 1.51241   1
   5   2   6 7.68317 0.90965   2
  -6  -2  -6 9.30178 1.82699   1
  -6  -2  -6 9.26459 0.92930   6
   6   2   6 10.2791 1.72270   1
   6   2   6 8.86419 1.05137   2
  -7  -2  -6 12.4281 1.18956   6
  -7  -2  -6 10.9032 1.83409   1
   7   2   6 9.50979 1.85084   1
   7   2   6 12.4319 1.34831   2
  -8  -2  -6 1.80122 0.62940   6
   8   2   6 1.94446 0.81057   2
   8   2   6 2.36545 1.13747   1
  12  -3  -6 0.72015 1.06537   2
 -12   3   6 2.18887 0.89974   6
  11  -3  -6 5.77154 1.41196   2
  11  -3  -6 3.15523 0.91974   1
  11  -3  -6 4.13568 0.82211   3
 -11   3   6 3.31122 0.97591   6
  10  -3  -6 3.13391 1.05275   2
  10  -3  -6 2.72820 0.70284   3
  10  -3  -6 2.30809 0.78407   1
 -10   3   6 2.76878 0.83101   6
 -10   3   6 4.26306 1.26973   5
   9  -3  -6 -0.3165 0.42342   2
   9  -3  -6 0.16554 0.49287   1
   9  -3  -6 -0.0230 0.32737   3
  -9   3   6 1.33219 0.85953   5
  -9   3   6 0.56033 0.46916   6
  -9   3   6 0.35377 0.31940   3
   8  -3  -6 21.1769 1.28041   3
   8  -3  -6 23.9499 1.84716   2
   8  -3  -6 21.4256 1.48419   1
  -8   3   6 21.2436 1.25226   3
  -8   3   6 22.3166 2.01436   5
  -8   3   6 21.2938 1.49497   6
   7  -3  -6 5.21525 0.83550   1
   7  -3  -6 4.28735 0.91524   2
   7  -3  -6 4.43382 0.61437   3
  -7   3   6 5.87938 1.25218   5
  -7   3   6 4.81773 0.74693   6
  -7   3   6 6.03275 0.73707   3
   6  -3  -6 238.969 7.40484   2
   6  -3  -6 228.677 6.24271   3
   6  -3  -6 238.194 6.77353   6
   6  -3  -6 233.658 7.14301   1
  -6   3   6 232.141 7.52061   2
  -6   3   6 221.363 6.44135   3
  -6   3   6 230.004 6.57229   6
  -6   3   6 227.159 8.05256   5
   5  -3  -6 6.10980 0.84120   1
   5  -3  -6 4.07367 0.65508   6
  -5   3   6 7.92706 1.25778   5
  -5   3   6 6.58079 0.97343   2
  -5   3   6 5.03701 0.67331   3
  -5   3   6 5.71431 0.70093   3
  -5   3   6 5.98813 0.73022   6
   4  -3  -6 28.3316 1.16028   3
   4  -3  -6 27.1943 1.56433   1
   4  -3  -6 29.0233 1.47978   6
  -4   3   6 30.1925 1.35503   6
  -4   3   6 29.0519 1.40790   3
  -4   3   6 30.3537 1.78290   2
   3  -3  -6 0.91193 0.36824   6
   3  -3  -6 0.81453 0.43870   1
   3  -3  -6 0.96389 0.20452   3
  -3   3   6 1.33461 0.70916   5
  -3   3   6 1.38555 0.48154   2
  -3   3   6 1.71454 0.42677   3
   2  -3  -6 81.0596 3.25876   1
   2  -3  -6 83.8200 2.83466   6
  -2   3   6 85.1312 3.61212   5
  -2   3   6 85.0361 2.69357   3
  -2   3   6 84.3295 3.23362   2
   1  -3  -6 19.9123 1.10242   6
   1  -3  -6 22.7765 1.51403   1
  -1   3   6 20.9653 1.60144   5
  -1   3   6 22.6267 1.39766   2
  -1   3   6 22.9810 1.07464   3
   1   3   6 10.2484 1.33336   5
  -2  -3  -6 85.7347 2.79356   6
  -2  -3  -6 88.0419 3.85067   1
   2   3   6 89.0127 3.16135   2
   2   3   6 85.0232 3.63773   5
  -3  -3  -6 43.6571 2.66683   1
  -3  -3  -6 44.4455 1.75098   6
   3   3   6 41.7991 2.35357   5
   3   3   6 43.2457 2.02140   2
   3   3   6 40.5760 2.66039   1
  -4  -3  -6 89.6018 4.23814   1
  -4  -3  -6 85.3379 2.88875   6
   4   3   6 87.4925 3.28411   2
   4   3   6 80.8609 4.13276   1
  -5  -3  -6 -0.0075 0.31551   6
  -5  -3  -6 -0.5570 0.64344   1
   5   3   6 0.37174 0.68852   1
   5   3   6 -0.4358 0.41814   2
  -6  -3  -6 2.59175 1.14817   1
  -6  -3  -6 2.28443 0.62821   6
   6   3   6 1.28866 1.02799   1
   6   3   6 0.75071 0.59486   2
  -7  -3  -6 0.61826 0.51587   6
   7   3   6 0.06969 0.95664   1
   7   3   6 0.86051 0.72586   2
  -8  -3  -6 6.67053 1.08848   6
   8   3   6 3.96479 1.33151   1
   8   3   6 2.98097 0.92255   2
 -12   4   6 4.92001 1.29183   6
  11  -4  -6 -0.4720 0.40996   3
  11  -4  -6 -0.2564 0.80623   2
 -11   4   6 0.71392 0.64727   6
  10  -4  -6 1.34151 0.92005   2
  10  -4  -6 -0.2534 0.46693   1
  10  -4  -6 0.31162 0.43705   3
 -10   4   6 0.25206 0.67547   5
 -10   4   6 0.25390 0.56239   6
   9  -4  -6 14.0613 1.74656   2
   9  -4  -6 13.8015 1.26261   3
   9  -4  -6 15.6885 1.58562   1
  -9   4   6 12.8628 1.98889   5
  -9   4   6 12.5321 1.41281   6
  -9   4   6 12.7787 0.91851   3
   8  -4  -6 0.00798 0.48790   2
   8  -4  -6 0.24096 0.35292   1
   8  -4  -6 -0.1952 0.29332   3
  -8   4   6 -0.0346 0.28489   3
  -8   4   6 0.27628 0.74217   5
  -8   4   6 0.43407 0.45073   6
   7  -4  -6 7.27779 0.83204   3
   7  -4  -6 9.83060 1.41966   2
   7  -4  -6 9.80422 1.15043   1
  -7   4   6 6.39187 0.78336   3
  -7   4   6 10.8801 1.72621   5
  -7   4   6 8.09874 0.96298   6
   6  -4  -6 22.3990 1.47412   1
   6  -4  -6 22.6121 1.19402   3
   6  -4  -6 20.8826 1.49112   6
  -6   4   6 19.3120 1.27095   3
  -6   4   6 23.6245 2.04529   5
  -6   4   6 23.4562 1.39847   6
   5  -4  -6 260.941 7.29634   6
   5  -4  -6 252.639 7.68752   1
  -5   4   6 254.630 7.00937   3
  -5   4   6 243.987 7.03260   6
  -5   4   6 251.510 8.69584   5
  -5   4   6 253.313 8.03594   2
   4  -4  -6 33.2396 1.32157   3
   4  -4  -6 32.6661 1.68385   6
   4  -4  -6 32.8265 1.77709   1
  -4   4   6 31.7809 1.91389   2
  -4   4   6 31.5991 1.53885   3
   3  -4  -6 41.5260 1.89664   6
   3  -4  -6 39.4860 1.39081   3
   3  -4  -6 42.9693 2.09673   1
  -3   4   6 41.0155 2.45161   5
  -3   4   6 40.6424 1.72200   3
  -3   4   6 39.4940 2.12907   2
  -3   4   6 41.9846 1.75929   3
   2  -4  -6 7.71320 1.05868   1
   2  -4  -6 9.53201 0.95963   6
  -2   4   6 7.46966 0.75912   3
  -2   4   6 7.49883 1.00778   2
  -2   4   6 7.69997 0.78914   3
  -2   4   6 7.72075 1.25731   5
   1  -4  -6 3.73846 0.59508   6
   1  -4  -6 3.74331 0.77132   1
  -1   4   6 4.51793 0.78786   2
  -1   4   6 3.78055 0.95999   5
  -1   4   6 4.38692 0.58978   3
   0  -4  -6 43.8408 2.40715   1
   0  -4  -6 47.0477 1.94643   6
   0   4   6 47.6690 2.51341   5
   0   4   6 45.3014 2.18482   2
  -1  -4  -6 63.2869 3.08849   1
  -1  -4  -6 64.0065 2.35847   6
   1   4   6 58.2281 2.90436   5
   1   4   6 62.6371 2.64843   2
  -2  -4  -6 1.89103 0.74224   1
  -2  -4  -6 2.43384 0.53566   6
   2   4   6 3.71250 0.96164   5
   2   4   6 3.03498 0.89167   1
   2   4   6 2.93825 0.70744   2
  -3  -4  -6 32.2280 1.61047   6
  -3  -4  -6 30.8730 2.31341   1
   3   4   6 31.3555 1.82851   2
   3   4   6 31.1148 2.36015   1
  -4  -4  -6 10.2056 1.66602   1
  -4  -4  -6 12.3737 1.17751   6
   4   4   6 15.3965 1.35709   2
   4   4   6 12.1721 1.77634   1
  -5  -4  -6 1.45764 0.96631   1
  -5  -4  -6 1.16185 0.53393   6
   5   4   6 1.56397 0.63217   2
   5   4   6 1.55046 0.95015   1
  -6  -4  -6 12.3193 2.25123   1
  -6  -4  -6 12.4165 1.35618   6
   6   4   6 11.5220 1.89200   1
   6   4   6 10.0075 1.35830   2
  -7  -4  -6 10.8302 1.36680   6
   7   4   6 8.82154 1.79697   1
   7   4   6 7.48828 1.25572   2
  11  -5  -6 0.64029 0.53180   3
 -11   5   6 0.45305 0.85263   5
  10  -5  -6 -0.1257 0.42034   3
 -10   5   6 0.14813 0.55731   6
 -10   5   6 0.31434 0.64661   5
   9  -5  -6 0.42113 0.44711   3
  -9   5   6 -0.1524 0.51573   6
  -9   5   6 0.97287 0.37584   3
  -9   5   6 0.26237 0.83371   5
   8  -5  -6 0.82383 0.49462   1
   8  -5  -6 0.59110 0.39111   3
  -8   5   6 0.23066 0.50391   6
  -8   5   6 -0.0265 0.33943   3
  -8   5   6 0.41009 0.84324   5
   7  -5  -6 6.83143 1.02111   1
   7  -5  -6 7.18404 0.85527   3
  -7   5   6 5.10506 0.83190   6
  -7   5   6 8.00951 1.59020   5
  -7   5   6 4.73216 0.72479   3
   6  -5  -6 24.2365 1.27286   3
   6  -5  -6 23.2812 1.52740   1
  -6   5   6 21.6390 1.37050   3
  -6   5   6 22.9672 2.10693   5
   5  -5  -6 14.4274 0.95643   3
   5  -5  -6 15.8989 1.30194   6
   5  -5  -6 18.3036 1.34258   1
  -5   5   6 17.0189 1.21250   3
  -5   5   6 16.5831 1.98818   5
  -5   5   6 19.0106 1.69723   2
   4  -5  -6 2.27499 0.62824   1
   4  -5  -6 2.06824 0.42112   3
   4  -5  -6 2.54286 0.60055   6
  -4   5   6 2.83064 0.61334   3
  -4   5   6 2.25898 0.88866   5
  -4   5   6 2.49843 0.75798   2
   3  -5  -6 27.2755 1.68973   1
   3  -5  -6 25.8364 1.07077   3
   3  -5  -6 26.8507 1.54528   6
  -3   5   6 25.6150 1.40573   3
  -3   5   6 26.3738 2.01286   5
  -3   5   6 24.6232 1.75662   2
   2  -5  -6 11.5129 1.13905   6
   2  -5  -6 9.80736 1.25948   1
  -2   5   6 11.1760 0.93632   3
  -2   5   6 10.9078 1.25549   2
  -2   5   6 12.4184 1.62916   5
   1  -5  -6 2.27020 0.52367   6
   1  -5  -6 3.23696 0.81148   1
  -1   5   6 1.75810 0.89863   5
  -1   5   6 3.77136 0.79173   2
  -1   5   6 2.94025 0.58042   3
   0  -5  -6 1.95505 0.73082   1
   0  -5  -6 3.42135 0.64458   6
   0   5   6 2.24708 0.88930   5
   0   5   6 3.16840 0.74171   2
  -1  -5  -6 18.9171 1.29286   6
  -1  -5  -6 19.9716 1.74199   1
   1   5   6 20.0403 1.72368   5
   1   5   6 20.2951 1.54735   2
  -2  -5  -6 61.1484 3.32872   1
  -2  -5  -6 65.7833 2.61225   6
   2   5   6 61.4238 2.89825   2
   2   5   6 64.5484 3.47179   1
  -3  -5  -6 6.98001 1.31683   1
  -3  -5  -6 8.34771 1.04570   6
   3   5   6 9.96531 1.58083   1
   3   5   6 8.93891 1.22317   2
  -4  -5  -6 1.37228 0.61914   6
  -4  -5  -6 -0.4404 0.62393   1
   4   5   6 1.22318 0.65345   2
   4   5   6 2.54828 1.09320   1
  -5  -5  -6 0.23822 0.84161   1
  -5  -5  -6 -0.7963 0.41605   6
   5   5   6 1.34204 0.96421   1
   5   5   6 0.32890 0.48271   2
  -6  -5  -6 5.25091 1.50351   1
  -6  -5  -6 1.96708 0.78654   6
   6   5   6 2.88284 1.28833   1
   6   5   6 1.98409 0.85953   2
  -7  -5  -6 9.40788 1.33993   6
   7   5   6 10.2040 1.53702   2
   7   5   6 10.1024 2.04243   1
  11  -6  -6 1.66132 0.74645   3
  10  -6  -6 -0.7072 0.37654   3
 -10   6   6 1.32208 1.04655   5
   9  -6  -6 -0.1146 0.35267   3
  -9   6   6 0.02181 0.74144   5
  -9   6   6 -0.1384 0.26267   3
   8  -6  -6 1.03099 0.43865   3
  -8   6   6 1.46630 1.01379   5
  -8   6   6 0.80512 0.40292   3
   7  -6  -6 9.10276 1.18584   1
   7  -6  -6 7.64485 0.90693   3
  -7   6   6 7.94753 0.92942   3
  -7   6   6 8.38040 1.71056   5
   6  -6  -6 0.30194 0.31670   3
   6  -6  -6 0.30361 0.39812   1
  -6   6   6 -0.3188 0.31888   3
  -6   6   6 -0.0719 0.75778   5
   5  -6  -6 13.6164 0.94039   3
   5  -6  -6 14.2242 1.40582   6
   5  -6  -6 14.8713 1.26201   1
  -5   6   6 16.2870 2.09505   5
  -5   6   6 11.1111 1.11670   3
   4  -6  -6 4.79992 0.85221   6
   4  -6  -6 3.23383 0.49989   3
   4  -6  -6 3.32991 0.75381   1
  -4   6   6 4.06531 0.73012   3
  -4   6   6 2.27023 0.74687   2
  -4   6   6 2.88035 1.03053   5
   3  -6  -6 51.6315 2.38809   6
   3  -6  -6 47.0513 1.74238   3
   3  -6  -6 50.2607 2.53411   1
  -3   6   6 50.7535 2.19517   3
  -3   6   6 53.5291 2.96403   5
  -3   6   6 53.7835 2.75602   2
   2  -6  -6 1.84435 0.66142   1
   2  -6  -6 1.71531 0.25457   3
   2  -6  -6 2.25511 0.62351   6
  -2   6   6 0.80097 0.74091   5
  -2   6   6 2.04415 0.62775   2
  -2   6   6 2.81625 0.58886   3
   1  -6  -6 -0.1786 0.43007   1
   1  -6  -6 -0.0515 0.35351   6
  -1   6   6 0.20902 0.48536   2
  -1   6   6 0.21644 0.42495   3
  -1   6   6 1.09617 0.85515   5
   0  -6  -6 117.651 4.77308   1
   0  -6  -6 119.007 4.17268   6
   0   6   6 124.074 4.67145   2
   0   6   6 121.034 4.86349   5
  -1  -6  -6 37.3177 2.01703   6
  -1  -6  -6 36.3087 2.43511   1
   1   6   6 40.3379 2.38018   2
   1   6   6 42.9526 2.72941   1
   1   6   6 37.1847 2.33509   5
  -2  -6  -6 12.8808 1.35238   6
  -2  -6  -6 12.1462 1.70043   1
   2   6   6 12.4424 1.74206   1
   2   6   6 12.2882 1.51976   2
  -3  -6  -6 2.34618 0.69807   6
  -3  -6  -6 2.14488 0.99676   1
   3   6   6 1.16696 0.68785   2
   3   6   6 1.35446 0.87094   1
  -4  -6  -6 2.65214 1.24344   1
  -4  -6  -6 5.74504 1.00913   6
   4   6   6 5.18176 1.10729   2
   4   6   6 5.88554 1.45127   1
  -5  -6  -6 0.01281 0.48626   6
  -5  -6  -6 -0.8309 0.87302   1
   5   6   6 2.90096 1.20352   1
   5   6   6 -0.4286 0.65268   2
  -6  -6  -6 15.1798 1.75959   6
  -6  -6  -6 10.3799 1.92713   1
   6   6   6 12.6025 2.27528   1
   6   6   6 16.1485 1.96248   2
  11  -7  -6 0.68377 0.62632   3
  10  -7  -6 3.94971 0.86488   3
 -10   7   6 4.69416 1.63110   5
   9  -7  -6 7.34451 1.03447   3
  -9   7   6 7.04693 1.77237   5
  -9   7   6 4.23761 0.59766   3
   8  -7  -6 5.71513 0.86224   3
  -8   7   6 5.82446 1.55211   5
  -8   7   6 3.19336 0.64710   3
   7  -7  -6 1.40526 0.50445   3
  -7   7   6 3.64631 1.32829   5
  -7   7   6 0.49934 0.44218   3
   6  -7  -6 3.57948 0.63834   3
  -6   7   6 2.91031 0.66609   3
  -6   7   6 6.47585 1.55398   5
   5  -7  -6 5.81040 1.00664   1
   5  -7  -6 5.63221 0.73427   3
  -5   7   6 7.76453 1.62110   5
  -5   7   6 5.71620 0.85350   3
   4  -7  -6 1.87678 0.65129   6
   4  -7  -6 2.71213 0.49989   3
   4  -7  -6 2.92351 0.73208   1
  -4   7   6 2.13372 0.63314   3
  -4   7   6 3.17608 1.18757   5
  -4   7   6 3.54257 0.96867   2
   3  -7  -6 8.52060 0.65579   3
   3  -7  -6 9.00602 1.24421   1
   3  -7  -6 6.13431 0.95118   6
  -3   7   6 5.85338 1.13011   2
  -3   7   6 7.73147 1.55009   5
  -3   7   6 8.18458 1.00486   3
   2  -7  -6 -0.0304 0.42142   6
   2  -7  -6 1.36367 0.26355   3
   2  -7  -6 1.55205 0.65473   1
  -2   7   6 1.20794 0.88391   5
  -2   7   6 1.66248 0.60955   3
  -2   7   6 1.26034 0.65682   2
   1  -7  -6 11.1794 1.29747   6
   1  -7  -6 9.67007 1.41664   1
  -1   7   6 11.8064 1.50276   2
  -1   7   6 10.9814 1.69457   5
  -1   7   6 10.4560 1.14466   3
   0  -7  -6 8.62920 1.19995   6
   0  -7  -6 10.1321 1.45583   1
   0   7   6 10.3645 1.59777   1
   0   7   6 9.66584 1.55666   5
   0   7   6 8.96636 1.42811   2
  -1  -7  -6 9.02915 1.49885   1
  -1  -7  -6 6.92505 1.07441   6
   1   7   6 5.65386 1.34872   1
   1   7   6 8.36901 1.36278   2
  -2  -7  -6 8.99017 1.22834   6
  -2  -7  -6 9.77405 1.64938   1
   2   7   6 8.89705 1.56819   1
   2   7   6 8.45805 1.41093   2
  -3  -7  -6 6.27113 1.11416   6
  -3  -7  -6 3.80120 1.26657   1
   3   7   6 4.60548 1.19412   2
   3   7   6 4.28821 1.38573   1
  -4  -7  -6 15.1764 2.39589   1
  -4  -7  -6 11.0706 1.49669   6
   4   7   6 12.5701 2.13802   1
   4   7   6 12.8405 1.75394   2
  -5  -7  -6 9.96103 2.06018   1
  -5  -7  -6 5.54925 1.17874   6
   5   7   6 2.83328 1.15416   2
   5   7   6 7.48096 1.78365   1
  -6  -7  -6 0.10674 0.71423   6
   6   7   6 1.87115 1.35762   1
   6   7   6 1.48306 1.00986   2
  10  -8  -6 2.02910 0.70357   3
   9  -8  -6 11.1847 1.36751   3
  -9   8   6 8.89779 2.06150   5
   8  -8  -6 8.27122 1.10686   3
  -8   8   6 7.76967 0.96885   3
  -8   8   6 9.05078 2.03158   5
   7  -8  -6 16.8365 1.31798   3
  -7   8   6 15.6447 1.31017   3
  -7   8   6 19.3209 2.65833   5
   6  -8  -6 10.4434 1.12809   3
  -6   8   6 7.49233 1.00379   3
  -6   8   6 8.98711 1.90612   5
   5  -8  -6 0.08861 0.27761   3
  -5   8   6 -0.5662 0.35573   3
  -5   8   6 1.11025 1.04385   5
   4  -8  -6 1.85553 0.85972   1
   4  -8  -6 2.53320 0.47434   3
  -4   8   6 2.72514 1.14228   5
  -4   8   6 0.90771 0.51646   3
   3  -8  -6 18.7935 1.63792   1
   3  -8  -6 23.7125 1.79260   6
   3  -8  -6 22.2653 1.15547   3
  -3   8   6 23.6671 2.10226   2
  -3   8   6 20.2277 1.50910   3
  -3   8   6 27.5848 2.43795   5
   2  -8  -6 1.63209 0.35318   3
   2  -8  -6 0.38308 0.55409   6
   2  -8  -6 0.44193 0.60879   1
  -2   8   6 1.94254 0.84266   2
  -2   8   6 2.00007 0.64059   3
  -2   8   6 0.27013 0.92444   5
   1  -8  -6 0.02274 0.49860   6
   1  -8  -6 0.13791 0.59162   1
  -1   8   6 -0.0012 0.76841   5
  -1   8   6 0.14878 0.64368   2
  -1   8   6 -0.2009 0.48299   3
   0  -8  -6 3.63646 0.94166   6
   0  -8  -6 2.34174 0.94188   1
   0   8   6 3.48859 1.17081   5
   0   8   6 1.65682 0.90086   1
   0   8   6 2.72268 1.01252   2
  -1  -8  -6 17.7999 1.79434   6
  -1  -8  -6 21.8642 2.40094   1
   1   8   6 23.2990 2.42380   2
   1   8   6 16.7826 2.09208   1
  -2  -8  -6 -0.2151 0.53968   6
  -2  -8  -6 0.87433 0.87486   1
   2   8   6 0.64055 0.96057   1
   2   8   6 0.15564 0.82414   2
  -3  -8  -6 3.53312 0.95358   6
  -3  -8  -6 4.58548 1.46978   1
   3   8   6 1.45830 1.16189   1
   3   8   6 3.89466 1.23508   2
  -4  -8  -6 10.3377 2.18857   1
  -4  -8  -6 6.94178 1.31749   6
   4   8   6 10.5002 1.91223   2
   4   8   6 7.99764 1.90438   1
  -5  -8  -6 1.56896 0.98232   1
  -5  -8  -6 1.46257 0.95951   6
   5   8   6 1.41674 1.17170   2
   5   8   6 0.96874 1.18681   1
  10  -9  -6 1.57824 0.78316   3
   9  -9  -6 -0.0991 0.50966   3
   8  -9  -6 -0.1554 0.49902   3
  -8   9   6 1.22432 1.10939   5
  -8   9   6 0.09908 0.44728   3
   7  -9  -6 5.41464 0.93860   3
  -7   9   6 6.44881 1.00198   3
  -7   9   6 4.89543 1.53342   5
   6  -9  -6 5.92844 0.87405   3
  -6   9   6 5.25681 1.63192   5
  -6   9   6 5.06453 0.94422   3
   5  -9  -6 0.10992 0.32509   3
  -5   9   6 1.09569 1.03581   5
  -5   9   6 -0.3218 0.44797   3
   4  -9  -6 1.94470 0.51383   3
  -4   9   6 4.79490 1.55453   5
  -4   9   6 4.65830 0.92440   3
   3  -9  -6 1.75026 0.43391   3
  -3   9   6 0.57579 1.04362   5
  -3   9   6 0.99392 0.55483   3
   2  -9  -6 0.22132 0.57031   6
   2  -9  -6 -0.3282 0.59243   1
   2  -9  -6 0.28986 0.24916   3
  -2   9   6 -0.0101 0.91170   5
  -2   9   6 0.02300 0.68697   1
  -2   9   6 -0.0756 0.75802   2
  -2   9   6 -0.2546 0.47548   3
   1  -9  -6 4.29085 1.04309   6
   1  -9  -6 5.93810 1.21959   1
  -1   9   6 6.61117 1.42516   2
  -1   9   6 6.04909 1.47011   5
  -1   9   6 5.56615 0.98920   3
  -1   9   6 4.00772 1.16902   1
   0  -9  -6 2.75769 0.93524   6
   0  -9  -6 4.92008 1.25385   1
   0   9   6 5.47558 1.28994   1
   0   9   6 3.05084 1.22851   2
  -1  -9  -6 2.33849 0.90286   6
  -1  -9  -6 0.00060 0.80977   1
   1   9   6 0.74455 0.92803   1
   1   9   6 0.18091 0.90453   2
  -2  -9  -6 0.15640 0.72961   6
  -2  -9  -6 -0.4406 0.88075   1
   2   9   6 1.17538 0.96618   1
   2   9   6 0.38001 1.01722   2
  -3  -9  -6 3.19798 1.05542   6
  -3  -9  -6 4.51422 1.48960   1
   3   9   6 2.62543 1.25288   1
   3   9   6 -0.2960 0.93313   2
  -4  -9  -6 -0.0767 0.81423   6
  -4  -9  -6 1.98044 1.16667   1
   4   9   6 -0.2779 1.15825   2
   4   9   6 0.57369 1.09794   1
   9 -10  -6 0.46082 0.63654   3
   8 -10  -6 1.27592 0.68149   3
  -8  10   6 1.66671 0.58004   3
   7 -10  -6 0.53134 0.52157   3
  -7  10   6 1.30075 1.21009   5
  -7  10   6 -0.5897 0.56463   3
   6 -10  -6 -0.1395 0.44701   3
  -6  10   6 0.01097 0.60838   3
  -6  10   6 0.76905 1.08494   5
   5 -10  -6 -0.1112 0.34598   3
  -5  10   6 0.22300 0.60976   3
  -5  10   6 0.23286 0.93864   5
   4 -10  -6 1.11228 0.46007   3
  -4  10   6 4.14898 1.38941   5
  -4  10   6 0.12108 0.59997   3
   3 -10  -6 3.37766 0.61430   3
  -3  10   6 3.45905 0.94310   3
  -3  10   6 2.86019 1.35029   5
   2 -10  -6 0.15949 0.27190   3
  -2  10   6 0.39504 0.61981   3
  -2  10   6 0.46285 0.90627   5
  -1  10   6 0.85779 0.65569   3
   0 -10  -6 11.1433 1.78256   1
   0 -10  -6 5.86808 1.33055   6
   0  10   6 11.1614 1.90200   2
   0  10   6 8.80445 1.32692   3
   0  10   6 6.65297 1.49963   1
  -1 -10  -6 2.12864 0.99763   6
  -1 -10  -6 3.76346 1.30542   1
   1  10   6 4.20952 1.45145   2
   1  10   6 5.07126 1.42773   1
  -2 -10  -6 4.91639 1.28284   6
  -2 -10  -6 5.45046 1.52193   1
   2  10   6 5.61239 1.46905   1
   2  10   6 4.85464 1.55383   2
  -3 -10  -6 3.64262 1.33348   1
  -3 -10  -6 -0.6102 0.84812   6
   3  10   6 0.22212 1.20033   2
   3  10   6 0.25982 1.01364   1
   7 -11  -6 4.15958 0.93635   3
  -7  11   6 4.91381 0.96075   3
   6 -11  -6 0.82201 0.56792   3
  -6  11   6 -0.4117 0.68513   3
   5 -11  -6 -0.1039 0.43202   3
  -5  11   6 1.84128 1.23404   5
  -5  11   6 -0.1911 0.55867   3
   4 -11  -6 0.14834 0.41425   3
  -4  11   6 0.42446 0.69754   3
  -4  11   6 0.42535 1.17342   5
   3 -11  -6 0.71383 0.42958   3
  -3  11   6 2.71053 1.29417   5
  -3  11   6 0.31418 0.68811   3
  -2  11   6 4.08020 1.40543   5
  -2  11   6 1.41580 0.88948   3
  -1  11   6 2.58853 0.92770   3
   0  11   6 1.46753 0.91093   3
   5 -12  -6 1.27558 0.62853   3
  -5  12   6 1.70117 0.80603   3
   4 -12  -6 -0.0454 0.49457   3
  -4  12   6 0.88839 0.79139   3
   3 -12  -6 0.27124 0.51316   3
  -3  12   6 -0.0983 0.71381   3
  -2  12   6 -0.2757 0.75599   3
  -1  12   6 -0.7745 0.78536   3
  -5 -12   7 -0.5167 0.70605   4
  -5 -12   7 1.02854 0.68910   3
  -4 -12   7 0.12488 0.61962   3
  -4 -12   7 -0.5776 0.83230   4
  -3 -12   7 0.94602 0.68380   3
   2  12  -7 2.35021 0.90764   6
  -2 -12   7 -1.2999 0.95057   2
   1  12  -7 3.24660 1.02195   6
  -1 -12   7 5.49093 1.64937   2
   0  12  -7 0.75452 0.81506   6
   0  12  -7 -1.5261 0.59885   6
   0 -12   7 -0.3458 1.00940   2
  -1  12  -7 0.01745 0.73841   6
   1 -12   7 1.11999 1.15574   2
   7  11  -7 2.54316 0.73920   3
  -7 -11   7 2.36076 1.08729   4
  -7 -11   7 2.67160 0.90866   3
   6  11  -7 -0.5079 0.40785   3
  -6 -11   7 0.33121 0.84039   4
  -6 -11   7 0.13255 0.56427   3
  -5 -11   7 0.24666 0.73297   4
  -5 -11   7 -0.1943 0.52065   3
  -4 -11   7 -0.4577 0.76488   4
  -4 -11   7 0.55190 0.57771   3
   3  11  -7 1.88975 0.89725   6
  -3 -11   7 0.68140 0.54007   3
  -3 -11   7 0.72193 0.99736   2
   2  11  -7 -0.0285 0.59602   6
  -2 -11   7 -0.0963 0.92349   2
   1  11  -7 0.33094 0.70630   6
   1  11  -7 1.27193 0.69560   6
  -1 -11   7 -0.2839 0.84502   2
   0  11  -7 0.05716 0.63220   6
   0  11  -7 -0.6788 0.54884   6
   0 -11   7 -0.9613 0.85426   2
  -1  11  -7 8.35466 1.28271   6
   1 -11   7 9.67170 1.86178   2
  -2  11  -7 0.45060 0.55070   6
   2 -11   7 -1.0686 0.87682   2
   2 -11   7 -0.4660 0.87301   2
  -3  11  -7 0.54957 0.61407   6
   3 -11   7 -1.2472 0.81252   2
   3 -11   7 -0.8511 0.76496   2
   8  10  -7 1.12894 0.70600   3
   8  10  -7 5.22491 1.39303   1
  -8 -10   7 2.35636 1.12281   4
  -8 -10   7 3.38195 0.94632   3
   7  10  -7 -0.7271 0.80909   1
   7  10  -7 -0.4051 0.46757   3
  -7 -10   7 -0.6655 0.70433   4
  -7 -10   7 0.25719 0.56433   3
   6  10  -7 0.23929 0.40085   3
  -6 -10   7 -0.1025 0.61670   4
  -6 -10   7 0.20624 0.52369   3
   5  10  -7 0.56008 0.35876   3
  -5 -10   7 1.78161 0.72121   3
  -5 -10   7 0.16919 0.67025   4
  -4 -10   7 1.68098 0.62457   3
  -4 -10   7 1.31150 0.96411   4
   3  10  -7 18.2330 1.79429   6
  -3 -10   7 18.6125 2.23671   2
  -3 -10   7 16.6842 1.39263   3
   2  10  -7 0.03617 0.52847   6
  -2 -10   7 0.29574 0.80847   2
   1  10  -7 9.89877 1.33592   6
   1  10  -7 9.16233 1.27774   6
  -1 -10   7 10.3885 1.65720   2
   0  10  -7 1.81212 0.72107   6
   0 -10   7 1.09041 0.88536   2
  -1  10  -7 8.22274 1.11919   6
   1 -10   7 10.2571 1.68220   2
  -2  10  -7 2.70378 0.76446   6
   2 -10   7 1.31639 0.89811   2
   2 -10   7 1.63124 0.96516   2
  -3  10  -7 0.49671 0.57143   6
   3 -10   7 1.36129 0.86855   2
  -4  10  -7 3.64495 0.81453   6
   4 -10   7 4.07111 1.23937   2
   9   9  -7 0.25683 0.64151   3
   9   9  -7 -0.6282 1.06882   1
  -9  -9   7 0.23881 0.90877   4
  -9  -9   7 -0.1521 0.50296   3
   8   9  -7 1.63028 1.10195   1
   8   9  -7 1.01073 0.67040   3
  -8  -9   7 0.46173 0.56013   3
  -8  -9   7 1.27802 1.03228   4
   7   9  -7 -0.7368 0.68940   1
   7   9  -7 0.68433 0.51167   3
  -7  -9   7 -0.1599 0.42516   3
  -7  -9   7 0.09391 0.73923   4
   6   9  -7 10.2352 1.01119   3
   6   9  -7 9.15061 1.35966   1
  -6  -9   7 9.49721 1.28345   3
  -6  -9   7 6.06874 1.31249   4
   5   9  -7 -0.3058 0.27473   3
   5   9  -7 0.07783 0.54330   1
  -5  -9   7 0.04328 0.44590   3
  -5  -9   7 0.55560 0.66267   4
   4   9  -7 0.15754 0.54044   6
  -4  -9   7 -0.2509 0.59806   4
  -4  -9   7 -0.2973 0.30864   3
  -4  -9   7 0.01067 0.71291   2
   3   9  -7 16.5472 1.68017   6
  -3  -9   7 11.0063 1.20889   3
  -3  -9   7 11.8940 1.81727   2
   2   9  -7 2.87011 0.78079   6
  -2  -9   7 1.75924 0.89861   2
   1   9  -7 7.73058 1.11365   6
   1   9  -7 8.99079 1.19485   6
  -1  -9   7 5.32125 1.19989   2
   0   9  -7 2.82596 0.69679   6
   0  -9   7 4.41782 1.06831   2
  -1   9  -7 0.38204 0.45984   6
   1  -9   7 0.27148 0.62179   2
   1  -9   7 -0.1604 0.59059   2
  -2   9  -7 8.11909 1.02207   6
   2  -9   7 9.98698 1.52021   2
   2  -9   7 11.9664 1.56464   2
  -3   9  -7 4.01250 0.76101   6
   3  -9   7 3.56848 0.93368   2
  -4   9  -7 2.26934 0.63560   6
   4  -9   7 1.61526 0.80100   2
  -5   9  -7 6.22864 0.93065   6
   5  -9   7 8.92610 1.44066   2
  10   8  -7 2.09379 0.77357   3
  10   8  -7 -1.3568 1.03843   1
 -10  -8   7 -0.1907 0.51580   3
 -10  -8   7 -0.1662 0.94461   4
   9   8  -7 -0.6001 1.01549   1
   9   8  -7 -0.4463 0.47983   3
  -9  -8   7 0.30483 0.79140   4
  -9  -8   7 0.55970 0.54168   3
   8   8  -7 -0.0837 0.49766   3
   8   8  -7 -0.2135 0.87867   1
  -8  -8   7 -0.4348 0.61160   4
  -8  -8   7 1.15069 0.56993   3
   7   8  -7 4.88680 0.81453   3
   7   8  -7 2.82424 1.05209   1
  -7  -8   7 3.20144 1.08789   4
  -7  -8   7 2.87310 0.70914   3
   6   8  -7 16.1878 1.72015   1
   6   8  -7 16.9228 1.09737   3
  -6  -8   7 15.8191 1.57833   3
  -6  -8   7 9.33939 1.49949   4
   5   8  -7 5.12636 1.05108   6
   5   8  -7 5.62646 0.98895   1
   5   8  -7 4.92681 0.60702   3
  -5  -8   7 5.67141 0.91780   3
  -5  -8   7 5.14346 1.12395   4
  -5  -8   7 5.41298 1.27776   2
   4   8  -7 6.74393 1.01726   1
   4   8  -7 6.77256 1.09187   6
  -4  -8   7 6.38836 1.25088   4
[truncated: 233,466 more chars]
