# Supplementary material for: (E)-1-(Anthracen-9-yl)-3-(2-chloro-6-fluoro­phen­yl)prop-2-en-1-one: crystal structure and Hirshfeld surface analysis
Source: Acta Crystallogr E Crystallogr Commun. 2016 Apr 8;72(Pt 5):648–51. doi: 10.1107/S2056989016005028 (PMC4908534; doi:10.1107/S2056989016005028)
Supplement: Supplementary file 2 [file e-72-00648-Isup2.hkl]

#
# h,k,l, Fc-squared, Fo-squared, sigma(Fo-squared), status flag
#
data_I
_shelx_title ' mo_ah10_0m in P-1 (RT)'
_shelx_refln_list_code          4
_shelx_F_calc_maximum      159.44
_exptl_crystal_F_000       372.00
_reflns_d_resolution_high  0.7696

loop_
 _space_group_symop_operation_xyz
 'x, y, z'
 '-x, -y, -z'

_cell_length_a     9.2846
_cell_length_b     9.8777
_cell_length_c    10.3624
_cell_angle_alpha  94.364
_cell_angle_beta  113.352
_cell_angle_gamma  92.866

_shelx_F_squared_multiplier     1.000

loop_
 _refln_index_h
 _refln_index_k
 _refln_index_l
 _refln_F_squared_calc
 _refln_F_squared_meas
 _refln_F_squared_sigma
 _refln_observed_status
   1   0   0          3.79          5.54         0.26 o
   2   0   0        491.18        455.16        31.76 o
   3   0   0        654.48        715.88        17.77 o
   4   0   0        236.28        212.89         3.72 o
   5   0   0         70.02         66.68         1.75 o
   6   0   0          7.45          9.98         2.01 o
   7   0   0         85.76         91.31         2.71 o
   8   0   0        330.49        337.05         6.75 o
   9   0   0         42.90         40.95         2.24 o
  10   0   0          0.11          0.06         0.82 o
  11   0   0          4.94          6.21         1.94 o
 -11   1   0          2.36          1.75         1.16 o
 -10   1   0          5.76          9.09         1.33 o
  -9   1   0         12.19         10.34         1.77 o
  -8   1   0         11.47         10.02         1.31 o
  -7   1   0       1368.15       1366.74        21.34 o
  -6   1   0        130.41        130.33         3.68 o
  -5   1   0        111.19        112.37         2.46 o
  -4   1   0         66.85         77.26         1.70 o
  -3   1   0        843.54        850.99        17.93 o
  -2   1   0         30.71         39.68         1.10 o
   0   1   0         43.23         45.29         0.72 o
   1   1   0       4420.98       4612.65        57.29 o
   2   1   0       1796.25       1782.99        98.48 o
   3   1   0         90.68         27.09         1.91 o
   4   1   0          0.42          0.10         0.23 o
   5   1   0         68.70         58.01         1.74 o
   7   1   0        107.86         98.25         2.85 o
   8   1   0         10.63          9.89         1.19 o
   9   1   0          3.18          1.80         0.79 o
  10   1   0          1.26          2.73         1.14 o
 -11   2   0          0.42          2.10         1.33 o
 -10   2   0          7.07          6.73         1.88 o
  -9   2   0         13.89         16.00         1.78 o
  -8   2   0         45.19         43.98         1.92 o
  -7   2   0         82.76         72.98         2.33 o
  -6   2   0          0.16         -0.03         0.27 o
  -5   2   0          0.61          0.14         0.19 o
  -4   2   0         31.21         27.36         1.29 o
  -2   2   0       1062.86        521.62        14.30 o
  -1   2   0         29.02         33.87         0.73 o
   0   2   0        166.48        182.50         2.08 o
   1   2   0        755.21        771.39         8.12 o
   2   2   0       2198.37       2215.29        22.59 o
   3   2   0       2308.64       2522.11        35.98 o
   4   2   0        774.74        853.86        15.06 o
   5   2   0          0.21          0.30         0.26 o
   6   2   0        261.15        236.84         6.36 o
   7   2   0          7.71          4.25         0.80 o
   8   2   0         24.92         28.47         1.96 o
   9   2   0         17.42         20.07         1.82 o
  10   2   0          6.61         11.62         1.66 o
 -10   3   0          4.45          2.89         1.13 o
  -9   3   0         28.02         34.24         2.59 o
  -8   3   0          2.85          2.40         0.73 o
  -7   3   0        192.83        184.44         4.10 o
  -5   3   0        760.63        758.56        12.00 o
  -4   3   0       2380.64       2590.28        47.84 o
  -3   3   0        237.68        272.72         5.66 o
  -2   3   0        197.27        211.94         2.79 o
  -1   3   0       1624.49       1655.84        16.92 o
   0   3   0       1752.02       1764.46        17.84 o
   1   3   0          2.11          2.60         0.23 o
   2   3   0        154.26        153.69         3.13 o
   3   3   0       1399.19       1531.00        18.23 o
   4   3   0        579.55        654.74         8.24 o
   5   3   0         18.49         16.95         1.03 o
   6   3   0         10.62          7.96         0.86 o
   7   3   0          8.34          5.73         0.94 o
   8   3   0        205.95        186.54         4.80 o
   9   3   0         13.06         17.86         1.80 o
  10   3   0         24.23         27.40         2.42 o
 -10   4   0         11.98         16.41         2.03 o
  -9   4   0          2.23          1.88         0.90 o
  -8   4   0          3.10          1.43         0.70 o
  -7   4   0         35.38         34.12         2.74 o
  -6   4   0          0.57          0.25         0.35 o
  -5   4   0        137.83        128.96         4.75 o
  -4   4   0        108.93        106.90         1.91 o
  -3   4   0        801.37        859.69        12.82 o
  -2   4   0         14.70         16.82         0.71 o
  -1   4   0         61.10         58.18         1.45 o
   0   4   0        733.72        785.96         7.34 o
   1   4   0        515.73        547.13         6.06 o
   2   4   0        541.45        517.60         7.23 o
   3   4   0        202.53        200.54         2.76 o
   4   4   0         24.19         21.36         0.99 o
   5   4   0         85.50         85.02         2.13 o
   6   4   0          2.33          0.67         0.54 o
   7   4   0         28.30         29.46         2.02 o
   8   4   0          5.55          7.43         1.27 o
   9   4   0          0.06          0.86         0.95 o
  10   4   0         51.50         63.00         3.73 o
 -10   5   0         11.68         10.18         1.71 o
  -9   5   0          2.25          0.99         0.89 o
  -8   5   0         61.05         57.90         2.98 o
  -7   5   0         13.39         17.23         1.60 o
  -6   5   0         25.20         26.08         1.84 o
  -5   5   0         25.86         22.94         4.58 o
  -4   5   0          2.61          4.79         0.55 o
  -3   5   0        342.13        342.42         5.73 o
  -2   5   0          0.60          1.20         0.25 o
  -1   5   0        313.29        329.09         4.28 o
   0   5   0        213.44        255.89         3.02 o
   1   5   0        854.18        880.89        16.23 o
   2   5   0        307.95        296.59         3.50 o
   3   5   0         20.42         26.03         0.79 o
   4   5   0         62.72         62.57         1.33 o
   5   5   0        223.79        208.32         3.65 o
   6   5   0         14.01         11.61         1.11 o
   7   5   0          1.04          0.71         0.68 o
   8   5   0          0.03         -0.22         0.81 o
   9   5   0          6.66          7.17         1.66 o
 -10   6   0          1.08          2.94         1.31 o
  -9   6   0          2.30          2.42         1.08 o
  -8   6   0         25.18         17.23         1.84 o
  -7   6   0         50.29         48.95         2.49 o
  -6   6   0        118.71        110.82         3.61 o
  -5   6   0         49.97         45.13         2.07 o
  -4   6   0         71.32         74.85         2.01 o
  -3   6   0         13.57         15.77         1.88 o
  -2   6   0         30.12         30.86         0.90 o
  -1   6   0          0.11          0.59         0.31 o
   0   6   0         56.34         64.98         1.23 o
   1   6   0         80.27         80.89         1.38 o
   2   6   0         24.95         25.34         0.91 o
   3   6   0          0.08         -0.11         0.23 o
   4   6   0        764.12        749.63         8.73 o
   5   6   0         76.88         61.82         1.89 o
   6   6   0          1.58          0.99         0.68 o
   7   6   0         31.20         40.04         2.28 o
   8   6   0          6.35          6.62         1.36 o
   9   6   0          1.46          1.54         1.14 o
  -9   7   0          9.60         15.09         1.93 o
  -8   7   0          2.35          3.56         1.15 o
  -7   7   0          0.02          0.10         0.69 o
  -6   7   0          3.87          1.96         0.80 o
  -5   7   0         83.51         87.67         3.49 o
  -4   7   0         18.79         17.39         1.29 o
  -3   7   0         72.49         76.62         1.69 o
  -2   7   0         23.74         21.39         0.97 o
  -1   7   0         37.37         41.15         1.16 o
   0   7   0          3.42          3.77         0.40 o
   1   7   0         90.97         92.16         1.77 o
   2   7   0          9.16          8.39         1.17 o
   3   7   0         85.15         81.02         1.76 o
   4   7   0          4.32          3.71         0.52 o
   5   7   0          0.19          0.33         0.54 o
   6   7   0          5.32          7.93         1.21 o
   7   7   0          1.67          1.82         0.96 o
   8   7   0          0.21         -0.05         0.90 o
  -9   8   0          0.37          0.34         1.07 o
  -8   8   0         53.77         53.50         3.06 o
  -7   8   0          4.54          2.34         2.06 o
  -6   8   0          8.37          6.19         1.19 o
  -5   8   0         64.11         56.14         2.70 o
  -4   8   0         29.67         30.83         2.02 o
  -3   8   0        331.82        338.30         5.21 o
  -2   8   0          0.46          1.08         0.43 o
  -1   8   0         16.75         21.28         1.20 o
   0   8   0        140.48        139.71         2.37 o
   1   8   0         55.78         53.37         1.29 o
   2   8   0         69.13         61.57         1.58 o
   3   8   0          0.98          0.76         0.63 o
   4   8   0          1.33          0.93         0.43 o
   5   8   0         80.04         76.13         2.33 o
   6   8   0          5.13          4.30         0.90 o
   7   8   0         19.66         16.21         1.80 o
   8   8   0         48.40         66.03         3.81 o
  -8   9   0          2.80          1.55         3.40 o
  -7   9   0          1.83          1.14         1.07 o
  -6   9   0          5.63          5.02         1.29 o
  -5   9   0         23.12         22.72         2.22 o
  -4   9   0          0.36         -0.16         0.55 o
  -3   9   0         19.76         22.29         1.40 o
  -2   9   0         20.80         22.73         1.25 o
  -1   9   0         52.12         54.36         1.98 o
   0   9   0          9.85          7.11         0.84 o
   1   9   0         84.76         79.52         2.90 o
   2   9   0         28.31         29.65         1.68 o
   3   9   0          0.71          0.02         0.47 o
   4   9   0         23.73         25.47         1.22 o
   5   9   0          0.06          0.09         0.67 o
   6   9   0          5.78          5.33         1.16 o
   7   9   0         11.06         10.41         1.93 o
  -7  10   0          1.00          0.97         1.13 o
  -6  10   0          3.21          4.94         1.41 o
  -5  10   0          4.75          5.82         1.92 o
  -4  10   0          0.08         -0.50         0.58 o
  -3  10   0          2.99          1.52         0.48 o
  -2  10   0         15.78         14.68         1.11 o
  -1  10   0          3.70          4.27         0.96 o
   0  10   0          4.88          3.58         0.84 o
   1  10   0         29.25         28.28         2.17 o
   2  10   0         20.55         20.55         1.53 o
   3  10   0         10.17          8.94         1.03 o
   4  10   0          4.67          2.69         0.96 o
   5  10   0          0.02         -0.05         1.58 o
   6  10   0         35.32         43.25         3.52 o
  -6  11   0          7.39          6.93         1.68 o
  -5  11   0          0.11          0.78         2.21 o
  -4  11   0         31.87         35.72         2.35 o
  -3  11   0          0.07         -0.19         0.73 o
  -2  11   0          0.90          1.71         0.74 o
  -1  11   0         12.78         13.97         1.52 o
   0  11   0         16.77         13.01         1.46 o
   1  11   0         13.22         10.59         1.40 o
   2  11   0         79.62         77.47         3.16 o
   3  11   0          7.59         10.76         1.45 o
   4  11   0          2.22          1.67         0.84 o
  -4  12   0          5.79          5.97         1.80 o
  -3  12   0          0.04         -0.59         0.98 o
  -2  12   0          3.09          2.68         0.92 o
  -1  12   0          3.52          4.16         1.01 o
   0  12   0          4.16          6.58         1.25 o
   1  12   0          1.08          1.66         0.83 o
   2  12   0         52.59         59.07         2.89 o
  -3 -12   1          2.90          3.26         1.14 o
  -2 -12   1         13.70         16.81         1.80 o
  -1 -12   1         35.77         32.84         2.34 o
   0 -12   1          0.00          0.50         0.78 o
   1 -12   1         22.88         28.25         2.38 o
   2 -12   1          0.62          1.62         1.27 o
   3 -12   1          5.09          4.42         1.14 o
   4 -12   1          1.92          2.00         1.53 o
  -5 -11   1          5.49          3.12         1.00 o
  -4 -11   1          0.17         -1.17         0.80 o
  -3 -11   1        101.05        100.74         3.19 o
  -2 -11   1          8.84          8.14         2.11 o
  -1 -11   1          0.29          1.23         0.75 o
   0 -11   1         31.80         29.70         2.09 o
   1 -11   1         30.43         36.52         2.23 o
   2 -11   1          1.82          0.64         0.75 o
   3 -11   1          4.94          4.77         1.06 o
   4 -11   1          0.07          0.41         1.33 o
   5 -11   1        114.28        145.52         7.70 o
   6 -11   1         18.15         17.21         2.30 o
  -6 -10   1         56.95         67.81         3.34 o
  -5 -10   1          1.90          1.94         0.72 o
  -4 -10   1         20.55         24.16         2.53 o
  -3 -10   1          2.38          4.56         0.87 o
  -2 -10   1        253.40        254.86         5.40 o
  -1 -10   1        182.89        180.44         4.90 o
   0 -10   1         12.34         11.25         1.61 o
   1 -10   1         11.64          9.08         1.56 o
   2 -10   1         12.36         12.41         1.64 o
   3 -10   1         23.39         20.89         2.36 o
   4 -10   1          3.08          1.13         1.07 o
   5 -10   1          5.97          7.37         1.57 o
   6 -10   1         57.40         64.91         3.62 o
   7 -10   1          9.32          8.28         1.71 o
  -7  -9   1          1.54          1.59         0.93 o
  -6  -9   1         38.82         42.61         2.19 o
  -5  -9   1          3.48          2.49         0.64 o
  -4  -9   1         26.77         27.98         1.45 o
  -3  -9   1          0.03          0.50         0.72 o
  -2  -9   1        131.47        118.16         4.31 o
  -1  -9   1         22.81         26.23         1.61 o
   0  -9   1          2.55          3.83         0.62 o
   1  -9   1         52.50         49.24         1.81 o
   2  -9   1          3.70          2.85         0.48 o
   3  -9   1         41.64         43.28         1.91 o
   4  -9   1          5.87          6.68         1.73 o
   5  -9   1          1.73          1.05         0.97 o
   6  -9   1         10.47         12.66         2.45 o
   7  -9   1          3.89          2.61         1.23 o
   8  -9   1          6.50          7.16         4.96 o
  -8  -8   1         14.72         12.66         1.65 o
  -7  -8   1          9.75          5.97         0.98 o
  -6  -8   1          0.35          0.28         0.68 o
  -5  -8   1          1.97          0.80         0.47 o
  -4  -8   1        132.36        135.67         2.60 o
  -3  -8   1          9.06          7.21         0.70 o
  -2  -8   1         60.88         45.71         1.57 o
  -1  -8   1         31.09         30.64         1.15 o
   0  -8   1        265.86        278.27         4.63 o
   1  -8   1        506.33        486.72         7.14 o
   2  -8   1          5.23          4.27         0.82 o
   3  -8   1         73.91         78.30         2.84 o
   4  -8   1          6.93          6.42         1.10 o
   5  -8   1         96.94         98.27         5.20 o
   6  -8   1          6.32          5.15         1.17 o
   7  -8   1          5.59          4.45         1.14 o
   8  -8   1         15.82         15.32         1.93 o
  -9  -7   1         17.39         23.54         2.56 o
  -8  -7   1          1.39          1.54         1.00 o
  -7  -7   1         54.53         54.63         2.75 o
  -6  -7   1        213.39        195.61         3.93 o
  -5  -7   1         31.28         31.49         1.22 o
  -4  -7   1          0.01          0.03         0.34 o
  -3  -7   1         15.42         15.37         0.88 o
  -2  -7   1         96.30         94.55         1.73 o
  -1  -7   1         43.85         45.05         1.10 o
   0  -7   1         18.03         17.97         1.62 o
   1  -7   1         55.32         45.34         1.32 o
   2  -7   1       1417.34       1360.32        17.35 o
   3  -7   1          3.98          2.61         0.64 o
   4  -7   1        156.88        146.59         4.22 o
   5  -7   1         20.06         17.69         3.13 o
   6  -7   1          0.51          0.58         0.61 o
   7  -7   1         20.38         19.71         1.85 o
   8  -7   1         14.47         16.27         1.86 o
   9  -7   1          0.19         -0.84         0.87 o
  -9  -6   1          2.46          3.50         1.35 o
  -8  -6   1          1.21          1.16         1.14 o
  -7  -6   1         19.85         19.17         1.59 o
  -6  -6   1        117.34        127.19         3.94 o
  -5  -6   1        102.78         94.29         1.94 o
  -4  -6   1         49.81         53.48         1.37 o
  -3  -6   1        206.23        202.95         3.08 o
  -2  -6   1         71.57         66.58         1.33 o
  -1  -6   1         43.95         52.10         1.05 o
   0  -6   1         21.61         22.71         0.80 o
   1  -6   1         24.03         25.37         0.67 o
   2  -6   1        253.07        235.80         4.37 o
   3  -6   1         19.53         13.05         0.94 o
   4  -6   1        202.24        217.76         7.32 o
   5  -6   1          9.14         10.24         1.15 o
   6  -6   1         91.20         78.23         2.88 o
   7  -6   1          0.99          0.97         0.67 o
   8  -6   1          2.05          1.69         1.60 o
   9  -6   1          3.52          2.24         1.04 o
 -10  -5   1          1.98          2.26         1.27 o
  -9  -5   1          5.02          5.34         1.39 o
  -8  -5   1         27.21         27.71         1.98 o
  -7  -5   1         12.74         12.54         1.28 o
  -6  -5   1        156.48        158.30         3.18 o
  -5  -5   1        371.27        358.13         4.70 o
  -4  -5   1         27.19         16.96         0.79 o
  -3  -5   1        196.62        219.26         2.83 o
  -2  -5   1          1.72          0.55         0.29 o
  -1  -5   1        740.39        730.67        26.22 o
   0  -5   1         52.09         34.61         0.80 o
   1  -5   1        291.46        297.33         4.27 o
   2  -5   1          9.28          9.74         0.69 o
   3  -5   1         63.18         77.51         1.81 o
   4  -5   1          5.33          4.85         1.14 o
   5  -5   1          4.42          2.12         2.45 o
   6  -5   1          3.75          3.66         0.79 o
   7  -5   1          1.01          0.45         0.59 o
   8  -5   1         48.63         47.21         2.43 o
   9  -5   1          6.28          9.98         1.56 o
  10  -5   1          1.04          0.58         1.05 o
 -10  -4   1          0.48          1.31         1.20 o
  -9  -4   1          1.89          1.79         1.57 o
  -8  -4   1          1.82          3.01         0.91 o
  -7  -4   1         27.38         28.28         1.76 o
  -6  -4   1          4.76          5.60         0.69 o
  -5  -4   1        317.39        317.47         4.77 o
  -4  -4   1         23.73         26.35         0.78 o
  -3  -4   1        553.87        638.74         6.66 o
  -2  -4   1         90.38         72.19         1.20 o
  -1  -4   1         11.46         13.50         0.48 o
   0  -4   1        711.98        708.59        12.55 o
   1  -4   1        279.77        286.95         4.71 o
   2  -4   1        327.19        316.79         5.06 o
   3  -4   1        303.89        299.02        18.65 o
   4  -4   1          0.06          2.60         0.40 o
   5  -4   1          8.01         10.23         0.93 o
   6  -4   1         40.06         39.36         1.49 o
   7  -4   1         11.60         11.55         1.45 o
   8  -4   1         20.34         19.26         1.75 o
   9  -4   1          1.21          0.53         0.85 o
  10  -4   1         18.53         19.22         2.11 o
 -10  -3   1         52.32         57.00         3.49 o
  -9  -3   1         10.15         10.69         1.45 o
  -8  -3   1         82.13         77.84         2.87 o
  -7  -3   1         76.55         74.21         2.33 o
  -6  -3   1         88.80         91.44         2.36 o
  -5  -3   1        114.16        117.25         2.47 o
  -4  -3   1         22.00         30.67         0.83 o
  -3  -3   1       1126.02       1079.50        15.14 o
  -2  -3   1        760.25        798.74         8.78 o
  -1  -3   1          0.03          0.08         0.14 o
   0  -3   1        688.77        751.18         7.80 o
   1  -3   1         76.28         56.02        10.90 o
   3  -3   1         45.57         48.23         1.09 o
   4  -3   1          0.69          0.74         0.24 o
   5  -3   1         66.12         61.97         1.45 o
   6  -3   1        119.74        110.66         2.69 o
   7  -3   1        111.37        119.71         3.06 o
   8  -3   1          0.16         -0.02         0.56 o
   9  -3   1          2.02          1.16         0.81 o
  10  -3   1         13.27         12.37         1.83 o
 -11  -2   1          0.03          1.42         1.27 o
 -10  -2   1          8.59         11.66         2.35 o
  -9  -2   1         65.77         65.29         2.83 o
  -8  -2   1         69.88         65.11         3.00 o
  -7  -2   1         12.73         10.18         1.12 o
  -6  -2   1        160.58        147.37         2.70 o
  -5  -2   1         77.83         68.25         1.55 o
  -4  -2   1        333.34        345.01         3.94 o
  -3  -2   1          3.15          2.46         1.26 o
  -2  -2   1         56.59         64.23         0.96 o
  -1  -2   1        122.79        128.82         1.62 o
   0  -2   1       5648.22       6123.71        74.33 o
   1  -2   1          2.93          6.34         0.31 o
   2  -2   1        488.78        506.99         5.89 o
   3  -2   1        463.33        477.04         7.28 o
   4  -2   1        327.65        340.24         4.75 o
   5  -2   1         56.89         54.28         1.33 o
   6  -2   1          0.29          0.07         0.39 o
   7  -2   1        587.30        599.99        10.22 o
   8  -2   1         48.91         48.51         1.97 o
   9  -2   1         36.17         34.91         1.98 o
  10  -2   1          1.69          1.89         1.44 o
 -11  -1   1          2.60          4.02         1.36 o
 -10  -1   1          2.66          4.03         1.16 o
  -9  -1   1         47.90         46.86         2.37 o
  -8  -1   1         46.99         46.12         2.16 o
  -7  -1   1        334.06        316.39         6.28 o
  -6  -1   1         25.80         31.39         1.15 o
  -5  -1   1        575.48        584.40         7.43 o
  -4  -1   1         48.99         47.83         1.08 o
  -3  -1   1         12.71          9.71         0.39 o
  -2  -1   1       2371.17       2430.40        30.06 o
  -1  -1   1         67.02         77.67         1.21 o
   0  -1   1        480.36        384.80        40.79 o
   1  -1   1       2705.32       2803.66        72.30 o
   2  -1   1        206.10        209.49         4.57 o
   3  -1   1        453.27        441.34         7.24 o
   4  -1   1         18.92         18.09         0.52 o
   5  -1   1         18.68         20.80         0.68 o
   6  -1   1         38.29         38.26         1.44 o
   7  -1   1        168.04        166.35         3.83 o
   8  -1   1          0.01          1.20         0.58 o
   9  -1   1         47.35         54.04         2.35 o
  10  -1   1          1.42          1.74         0.87 o
 -11   0   1          2.93          4.21         1.33 o
 -10   0   1          6.69          5.96         1.69 o
  -9   0   1         29.48         34.89         2.22 o
  -8   0   1          7.16          7.02         1.04 o
  -7   0   1        531.24        518.78         9.19 o
  -6   0   1         24.88         22.12         1.03 o
  -5   0   1          0.17          1.64         0.34 o
  -4   0   1        107.00        111.69         1.81 o
  -3   0   1       1675.11       1712.29        17.69 o
  -2   0   1        172.94        177.09         2.09 o
  -1   0   1       2508.61       2670.80        25.18 o
   0   0   1        247.75        187.25         5.28 o
   1   0   1        118.84        130.35         4.25 o
   2   0   1          7.23          8.04         0.76 o
   3   0   1        253.88        298.61         4.76 o
   4   0   1        101.73        121.59         2.01 o
   5   0   1        548.10        529.19         7.32 o
   6   0   1         31.94         30.07         1.63 o
   7   0   1        149.46        140.89         3.43 o
   8   0   1         11.69          8.87         1.06 o
   9   0   1         11.35         13.09         1.47 o
  10   0   1         44.69         48.94         2.62 o
 -11   1   1          0.13          0.18         0.95 o
 -10   1   1         42.95         46.16         2.71 o
  -9   1   1         21.14         20.63         2.38 o
  -8   1   1        267.27        261.76         5.62 o
  -7   1   1         35.04         28.64         3.27 o
  -6   1   1         64.36         69.74         1.94 o
  -5   1   1          0.18          1.20         0.48 o
  -4   1   1          0.82          2.21         0.36 o
  -3   1   1         28.56         33.97         0.65 o
  -2   1   1        207.02        231.75         2.90 o
  -1   1   1        676.28        731.76         8.06 o
   0   1   1       1391.10       1469.90        21.79 o
   1   1   1        925.17        950.11        10.89 o
   2   1   1       1491.17       1617.92        18.36 o
   3   1   1       1028.11       1070.24        12.44 o
   4   1   1        123.85        174.22         2.98 o
   5   1   1        408.76        406.84         5.93 o
   6   1   1         32.93         41.30         1.94 o
   7   1   1        197.71        178.92         4.11 o
   8   1   1          2.68          3.90         1.40 o
   9   1   1          0.87          0.07         0.66 o
  10   1   1         45.07         52.30         2.88 o
 -11   2   1          0.06          0.38         1.39 o
 -10   2   1          1.10         -0.51         0.73 o
  -9   2   1         39.65         41.37         2.60 o
  -8   2   1          0.50          0.90         0.61 o
  -7   2   1         49.65         51.09         1.93 o
  -6   2   1        215.83        220.56         4.26 o
  -5   2   1         29.06         32.08         0.99 o
  -4   2   1          0.11          0.82         0.32 o
  -3   2   1          1.52          2.86         0.25 o
  -2   2   1       2033.11       2038.78        21.01 o
  -1   2   1          5.43          6.96         0.29 o
   0   2   1         15.95         15.99         0.46 o
   1   2   1         15.84         14.08         0.40 o
   3   2   1         15.65         29.99         3.04 o
   4   2   1        153.38        177.62         3.46 o
   5   2   1         37.02         40.67         3.28 o
   6   2   1         40.42         34.39         3.81 o
   7   2   1        111.47         99.44         2.92 o
   8   2   1          1.19          0.31         0.59 o
   9   2   1          3.38          3.52         1.01 o
  10   2   1         14.79         19.38         1.94 o
 -11   3   1          8.71         12.19         2.05 o
 -10   3   1          2.15          3.26         1.25 o
  -9   3   1          7.59          7.58         1.30 o
  -8   3   1          6.83          4.79         1.19 o
  -7   3   1        130.92        133.91         3.31 o
  -6   3   1          0.68          0.80         0.48 o
  -5   3   1        192.74        249.70         3.90 o
  -4   3   1        752.87        739.46         9.01 o
  -3   3   1        207.18        217.59         2.68 o
  -2   3   1        176.34        189.63         3.09 o
  -1   3   1        754.42        773.38         7.64 o
   0   3   1       1240.71       1238.05        11.96 o
   1   3   1        272.05        264.11         3.73 o
   2   3   1          5.10          5.25         0.36 o
   3   3   1        736.68        869.20         9.68 o
   4   3   1         62.89         49.42         1.45 o
   6   3   1          0.09          0.03         0.46 o
   7   3   1         35.98         31.39         2.42 o
   8   3   1        109.90         94.50         3.21 o
   9   3   1         12.52         14.22         1.65 o
  10   3   1         10.88         16.28         1.94 o
 -11   4   1          5.40          3.99         1.44 o
 -10   4   1          8.26         10.85         3.49 o
  -9   4   1          0.01         -0.04         0.72 o
  -8   4   1         42.79         39.73         2.28 o
  -7   4   1         46.56         46.50         1.77 o
  -6   4   1          2.23          3.59         0.59 o
  -5   4   1        231.95        253.13         3.96 o
  -4   4   1        382.81        423.72         5.97 o
  -3   4   1          1.35          0.83         0.27 o
  -2   4   1        640.64        615.63         7.44 o
  -1   4   1         46.78         61.31         0.97 o
   0   4   1       1962.35       2029.73        18.31 o
   1   4   1        509.66        530.10         5.21 o
   2   4   1        282.93        292.52         3.40 o
   3   4   1        210.25        203.68         2.98 o
   4   4   1         25.76         30.00         1.08 o
   5   4   1         72.89         58.04         2.10 o
   6   4   1          0.01          0.39         0.70 o
   7   4   1         47.17         40.17         2.09 o
   8   4   1          9.60          9.86         1.80 o
   9   4   1         15.39         16.88         1.92 o
 -10   5   1          0.06         -0.13         0.93 o
  -9   5   1          1.69          1.31         0.90 o
  -8   5   1         16.34         19.28         1.85 o
  -7   5   1         43.47         41.36         2.63 o
  -6   5   1         39.91         37.10         1.95 o
  -5   5   1          9.66          9.99         0.61 o
  -4   5   1         22.94         24.31         0.58 o
  -3   5   1        256.05        261.80         3.21 o
  -2   5   1        948.72        957.67        10.48 o
  -1   5   1        138.86        161.08         1.90 o
   0   5   1          0.69          0.49         0.17 o
   1   5   1         51.65         53.97         0.97 o
   2   5   1        811.78        737.49         7.76 o
   3   5   1          7.79          7.46         0.61 o
   4   5   1        204.46        197.60         3.41 o
   5   5   1          2.11          0.86         0.83 o
   6   5   1        267.40        229.55         4.73 o
   7   5   1         54.58         54.13         2.60 o
   8   5   1          1.96          0.74         0.86 o
   9   5   1          0.49         -0.43         0.99 o
 -10   6   1          0.22          0.77         1.10 o
  -9   6   1         68.37         72.89         5.20 o
  -8   6   1          0.32          0.28         0.79 o
  -7   6   1         16.88         17.16         1.86 o
  -6   6   1          0.00         -0.62         0.71 o
  -5   6   1        150.19        148.80         4.35 o
  -4   6   1         35.83         34.80         1.03 o
  -3   6   1         12.45         15.40         0.84 o
  -2   6   1         22.57         26.68         1.03 o
  -1   6   1       1336.55       1356.86        12.58 o
   0   6   1         60.06         55.83         1.08 o
   1   6   1        284.72        289.77         3.00 o
   2   6   1         17.37         16.25         0.81 o
   3   6   1        138.17        139.48         2.30 o
   4   6   1       1099.59       1059.85        13.35 o
   5   6   1         40.56         38.29         1.85 o
   6   6   1          1.59          2.46         0.90 o
   7   6   1         61.03         56.75         2.86 o
   8   6   1          4.73          2.25         1.19 o
 -10   7   1          3.81          2.15         1.29 o
  -9   7   1          0.79          0.32         1.02 o
  -8   7   1         17.36         18.18         2.88 o
  -7   7   1          1.62          0.34         1.11 o
  -6   7   1         24.08         24.48         2.06 o
  -5   7   1          6.90          7.96         1.20 o
  -4   7   1        172.08        168.03         2.98 o
  -3   7   1        359.73        354.84         5.42 o
  -2   7   1          2.26          1.98         0.58 o
  -1   7   1         10.51          8.63         0.59 o
   0   7   1         56.46         52.40         1.18 o
   1   7   1          7.10          5.13         0.52 o
   2   7   1         32.41         33.18         1.12 o
   3   7   1        150.84        151.25         2.57 o
   4   7   1         62.54         62.24         1.92 o
   5   7   1          1.45          0.90         1.16 o
   6   7   1         65.17         62.56         3.14 o
   7   7   1         17.52         23.00         2.19 o
   8   7   1          5.56          5.13         1.57 o
  -9   8   1          0.94          2.36         1.18 o
  -8   8   1          1.63          1.77         1.11 o
  -7   8   1         25.77         26.48         2.32 o
  -6   8   1         85.74         89.87         3.64 o
  -5   8   1          0.38          0.65         0.51 o
  -4   8   1         31.66         31.26         1.43 o
  -3   8   1        374.79        373.17         5.81 o
  -2   8   1         15.79         15.85         1.02 o
  -1   8   1          0.59          2.09         0.49 o
   0   8   1         31.38         24.83         1.02 o
   1   8   1        330.59        332.65         4.98 o
   2   8   1        730.22        745.46         8.86 o
   3   8   1         13.44         11.45         0.94 o
   4   8   1         27.71         30.72         1.65 o
   5   8   1         47.96         53.54         2.81 o
   6   8   1         15.40         13.16         1.76 o
   7   8   1         17.58         20.07         2.25 o
  -8   9   1          2.30          2.45         1.96 o
  -7   9   1          0.37          0.07         1.01 o
  -6   9   1        157.97        173.76         5.66 o
  -5   9   1        154.62        164.89         4.14 o
  -4   9   1         14.40         11.96         0.88 o
  -3   9   1        170.66        163.30         3.29 o
  -2   9   1         29.54         23.59         1.41 o
  -1   9   1         14.37         14.45         1.17 o
   0   9   1        186.99        160.26         4.45 o
   1   9   1          3.61          1.77         0.88 o
   2   9   1         64.00         57.13         1.63 o
   3   9   1        138.05        130.87         3.25 o
   4   9   1         26.59         31.43         1.96 o
   5   9   1          1.04          1.08         0.85 o
   6   9   1          2.08          1.75         2.06 o
  -7  10   1          4.31          5.81         1.55 o
  -6  10   1          0.41          1.07         1.16 o
  -5  10   1         16.04         16.45         2.56 o
  -4  10   1          6.30          5.13         1.44 o
  -3  10   1          0.07         -0.13         0.64 o
  -2  10   1          0.05          0.54         0.62 o
  -1  10   1         58.88         51.15         2.37 o
   0  10   1          9.70         10.92         1.31 o
   1  10   1         46.29         40.17         2.21 o
   2  10   1          9.77         11.71         1.40 o
   3  10   1          0.17          0.52         0.58 o
   4  10   1         56.31         66.68         3.12 o
   5  10   1          0.39          0.28         0.99 o
  -6  11   1          5.72          9.41         1.89 o
  -5  11   1         26.06         27.87         2.13 o
  -4  11   1         19.96         22.57         2.17 o
  -3  11   1         29.66         31.00         1.93 o
  -2  11   1         10.92         11.80         1.36 o
  -1  11   1          1.52          1.07         0.70 o
   0  11   1          0.01         -0.74         0.67 o
   1  11   1         28.57         26.66         2.10 o
   2  11   1          4.19          5.44         3.11 o
   3  11   1          2.72          3.45         1.45 o
   4  11   1          0.90          3.55         1.84 o
  -4  12   1          0.31         -0.30         1.16 o
  -3  12   1         12.05         14.95         1.51 o
  -2  12   1         35.07         33.94         2.31 o
  -1  12   1          7.80          7.76         1.32 o
   0  12   1          1.02          1.38         0.88 o
   1  12   1          6.21          7.15         1.33 o
   2  12   1         11.42         11.15         1.81 o
  -3 -12   2          4.01          4.74         1.05 o
  -2 -12   2         14.78         12.75         2.66 o
  -1 -12   2          5.65          3.59         1.21 o
   0 -12   2          5.83          7.21         1.11 o
   1 -12   2         19.32         25.05         3.06 o
   2 -12   2          4.27          5.85         1.17 o
   3 -12   2         22.99         28.57         2.96 o
   4 -12   2          0.75          0.38         1.40 o
  -5 -11   2          0.70         -0.49         1.14 o
  -4 -11   2          1.00          0.94         0.75 o
  -3 -11   2          3.71          1.82         0.74 o
  -2 -11   2          5.82          8.35         1.26 o
  -1 -11   2         73.33         80.75         3.06 o
   0 -11   2          0.09         -0.32         0.53 o
   1 -11   2         17.50         19.00         1.67 o
   2 -11   2         31.99         37.39         2.72 o
   3 -11   2          6.00          7.10         2.05 o
   4 -11   2         12.96         10.75         1.94 o
   5 -11   2          7.81         10.30         1.85 o
  -6 -10   2         29.03         29.55         2.78 o
  -5 -10   2          2.60          0.61         0.71 o
  -4 -10   2         13.76         14.59         1.26 o
  -3 -10   2         15.74         15.00         1.43 o
  -2 -10   2          2.13          2.92         1.67 o
  -1 -10   2         42.82         41.09         2.55 o
   0 -10   2          4.69          5.86         0.71 o
   1 -10   2          0.55          0.27         0.91 o
   2 -10   2          0.03         -0.35         0.61 o
   3 -10   2         10.81         11.19         1.69 o
   4 -10   2         13.49         10.26         3.08 o
   5 -10   2         15.51         19.73         3.97 o
   6 -10   2          2.03          2.72         1.23 o
  -7  -9   2          0.97          1.05         1.08 o
  -6  -9   2          0.02         -0.01         0.86 o
  -5  -9   2          5.57          4.44         0.81 o
  -4  -9   2          0.13         -0.35         0.44 o
  -3  -9   2          3.16          1.58         0.57 o
  -2  -9   2        110.35         92.46         3.12 o
  -1  -9   2         17.13         20.36         1.22 o
   0  -9   2          2.24          1.64         0.49 o
   1  -9   2         99.38        102.14         2.23 o
   2  -9   2         70.47         74.00         2.45 o
   3  -9   2         44.00         48.18         2.61 o
   4  -9   2         21.39         21.97         3.24 o
   5  -9   2          6.35          5.76         1.28 o
   6  -9   2          6.01         10.66         3.64 o
   7  -9   2          0.55         -0.47         0.94 o
  -8  -8   2          2.29          2.98         0.94 o
  -7  -8   2         18.39         22.05         1.64 o
  -6  -8   2          0.56          0.74         0.49 o
  -5  -8   2         49.97         43.95         1.55 o
  -4  -8   2         77.43         80.98         2.07 o
  -3  -8   2         14.96         17.31         1.07 o
  -2  -8   2         55.19         53.77         1.54 o
  -1  -8   2          1.84          1.13         0.39 o
   0  -8   2          0.21         -0.77         0.39 o
   1  -8   2        187.58        191.53         4.25 o
   2  -8   2         37.85         41.62         1.67 o
   3  -8   2          6.23          4.10         0.94 o
   4  -8   2          5.91          8.72         2.97 o
   5  -8   2         17.02         16.16         2.41 o
   6  -8   2         30.01         29.21         2.32 o
   7  -8   2          0.00          0.29         0.85 o
   8  -8   2          1.22          2.28         1.12 o
  -9  -7   2         11.05         13.49         2.11 o
  -8  -7   2         15.31         17.22         1.68 o
  -7  -7   2          0.00         -0.85         0.61 o
  -6  -7   2          4.99          4.17         0.63 o
  -5  -7   2         99.98         96.54         2.09 o
  -4  -7   2          9.92         10.54         0.77 o
  -3  -7   2        177.42        178.48         2.52 o
  -2  -7   2         44.23         43.96         1.10 o
  -1  -7   2         88.90         89.19         1.76 o
   0  -7   2          0.33          0.01         0.25 o
   1  -7   2        659.81        652.72        10.58 o
   2  -7   2        247.59        246.10         4.71 o
   3  -7   2          2.81          1.34         0.59 o
   4  -7   2         40.57         36.80         1.90 o
   5  -7   2          1.33          2.60         0.75 o
   6  -7   2          4.18          3.05         0.84 o
   7  -7   2         17.22         21.56         1.93 o
   8  -7   2         13.01         10.35         3.94 o
  -9  -6   2         20.18         21.77         2.01 o
  -8  -6   2          1.53          3.72         1.03 o
  -7  -6   2         18.23         17.65         1.30 o
  -6  -6   2        596.55        587.09         7.33 o
  -5  -6   2        138.49        133.80         2.45 o
  -4  -6   2         37.55         40.15         1.39 o
  -3  -6   2        301.27        310.78         3.82 o
  -2  -6   2         49.39         52.58         1.15 o
  -1  -6   2        252.22        241.70         3.25 o
   0  -6   2          6.63          5.65         0.40 o
   1  -6   2          0.67         -0.14         0.26 o
   2  -6   2         59.35         61.05         1.68 o
   4  -6   2         37.02         29.93         3.89 o
   5  -6   2         46.68         44.88         3.04 o
   6  -6   2          0.06          1.16         0.61 o
   7  -6   2         74.04         73.99         2.95 o
   8  -6   2          0.13          0.49         0.75 o
   9  -6   2          1.80          2.15         1.09 o
 -10  -5   2         18.17         25.29         2.51 o
  -9  -5   2         16.64         18.05         1.83 o
  -8  -5   2         24.85         26.88         1.91 o
  -7  -5   2          2.20          3.83         0.72 o
  -6  -5   2        146.24        138.92         2.46 o
  -5  -5   2         15.57         15.99         1.19 o
  -4  -5   2        787.92        786.11         8.43 o
  -3  -5   2        165.38        180.83         2.33 o
  -2  -5   2         45.43         56.46         1.17 o
  -1  -5   2         19.51         21.91         0.64 o
   0  -5   2        373.90        356.26         4.48 o
   1  -5   2        440.94        428.57         6.86 o
   2  -5   2          3.69          3.19         0.67 o
   3  -5   2         29.14         24.07         4.31 o
   5  -5   2        342.91        340.09         7.37 o
   6  -5   2          4.92          4.59         0.82 o
   7  -5   2          3.11          2.96         1.25 o
   8  -5   2          0.03         -0.40         0.62 o
   9  -5   2         52.62         51.85         3.48 o
 -10  -4   2          1.87          0.79         1.12 o
  -9  -4   2          4.46          3.32         1.15 o
  -8  -4   2          1.68          1.15         1.09 o
  -7  -4   2          0.09          0.15         0.46 o
  -6  -4   2          1.98          2.24         0.49 o
  -5  -4   2        192.92        184.20         2.80 o
  -4  -4   2         97.17         94.10         1.57 o
  -3  -4   2         16.64         21.72         0.69 o
  -2  -4   2       3423.67       3502.43        35.36 o
  -1  -4   2        355.80        258.62         7.17 o
   0  -4   2        974.28       1006.90        12.96 o
   1  -4   2         47.04         43.86         1.58 o
   2  -4   2        443.49        483.14         7.70 o
   3  -4   2        170.14        178.26         2.75 o
   4  -4   2          5.71         10.08         0.58 o
   5  -4   2         22.36         18.50         0.96 o
   6  -4   2         10.50         10.97         1.09 o
   7  -4   2         12.89         13.18         1.33 o
   8  -4   2          8.78          9.37         1.28 o
   9  -4   2         14.97         14.07         2.65 o
 -11  -3   2          0.32         -0.33         1.24 o
 -10  -3   2          5.91          6.02         1.39 o
  -9  -3   2         18.40         21.97         1.99 o
  -8  -3   2          0.64          0.47         0.60 o
  -7  -3   2        179.27        176.03         3.31 o
  -6  -3   2         94.35        102.96         1.91 o
  -5  -3   2         32.04         34.74         0.88 o
  -4  -3   2         25.22         24.36         0.64 o
  -3  -3   2         97.71         90.01         1.38 o
  -2  -3   2        446.41        458.73         5.11 o
  -1  -3   2       2801.56       2990.22        33.07 o
   0  -3   2         23.02         23.26         1.75 o
   1  -3   2        179.42        200.63         4.01 o
   2  -3   2       1885.93       2022.99        22.75 o
   3  -3   2         22.68         11.95         0.39 o
   4  -3   2          2.74          3.62         0.32 o
   5  -3   2        185.53        196.42         2.83 o
   6  -3   2         74.43         78.86         2.42 o
   7  -3   2        456.98        457.91         8.10 o
   8  -3   2         67.13         61.42         2.61 o
   9  -3   2          2.11          2.05         0.95 o
  10  -3   2          4.18          5.40         1.62 o
 -11  -2   2          5.38          6.59         1.52 o
 -10  -2   2          8.21          4.98         1.34 o
  -9  -2   2         63.15         59.71         2.68 o
  -8  -2   2        208.45        195.74         4.83 o
  -7  -2   2         44.73         47.98         1.54 o
  -6  -2   2         10.73         14.27         0.69 o
  -5  -2   2        109.71        105.87         1.60 o
  -4  -2   2        485.32        474.31         5.04 o
  -3  -2   2         23.80         21.53         0.58 o
  -2  -2   2         51.04         55.24         1.02 o
  -1  -2   2       3214.47       3462.73        34.56 o
   0  -2   2      25420.85      24789.76       433.56 o
   1  -2   2        879.79        953.51        21.02 o
   2  -2   2        433.17        449.01         9.01 o
   3  -2   2          0.59          0.64         0.46 o
   4  -2   2        752.55        802.65        12.89 o
   5  -2   2         65.41         64.24         1.51 o
   6  -2   2          2.15          1.31         0.49 o
   7  -2   2        149.49        158.36         3.63 o
   8  -2   2        145.66        152.01         3.78 o
   9  -2   2         28.64         27.89         2.17 o
  10  -2   2          0.29          0.24         1.82 o
 -11  -1   2          4.34          4.51         1.37 o
 -10  -1   2          0.00         -1.15         1.06 o
  -9  -1   2         61.44         58.60         2.62 o
  -8  -1   2        102.22         95.35         3.09 o
  -7  -1   2        960.92        955.11        13.18 o
  -6  -1   2         10.36         16.50         0.78 o
  -5  -1   2        755.68        794.62         7.98 o
  -4  -1   2        179.40        192.57         2.96 o
  -3  -1   2        820.02        850.92         8.42 o
  -2  -1   2        163.62        165.65         1.90 o
  -1  -1   2        673.22        701.37         8.70 o
   0  -1   2       3615.05       3778.17        97.36 o
   1  -1   2       2496.22       2837.06        73.71 o
   2  -1   2          7.18         12.68         0.99 o
   4  -1   2         94.92         97.70         3.21 o
   5  -1   2        305.88        262.87         3.99 o
   6  -1   2        456.33        435.79         7.43 o
   7  -1   2          0.17          0.09         0.43 o
   8  -1   2         73.22         73.45         2.49 o
   9  -1   2          0.86          1.01         0.85 o
  10  -1   2          5.20          6.00         1.29 o
 -11   0   2          0.47          1.90         1.07 o
 -10   0   2         10.64         10.66         2.10 o
  -9   0   2          3.20          4.47         1.01 o
  -8   0   2          0.17          0.22         0.58 o
  -7   0   2          3.15          3.96         0.62 o
  -6   0   2         86.68         88.94         2.03 o
  -5   0   2        392.63        450.26         5.19 o
  -4   0   2          9.93          8.38         0.35 o
  -3   0   2          2.69          5.26         0.31 o
  -2   0   2       8940.88       9339.52        87.94 o
  -1   0   2        515.51        288.97         9.12 o
   0   0   2         22.84         26.13         1.40 o
   1   0   2       1544.86       1579.09        41.76 o
   2   0   2       1680.18       1726.39        32.57 o
   3   0   2        568.58        586.82        12.29 o
   4   0   2         69.70         66.10         1.96 o
   5   0   2        175.02        175.26         2.96 o
   6   0   2        111.24        108.22         3.55 o
   7   0   2         48.10         46.10         2.44 o
   8   0   2         25.79         27.75         1.67 o
   9   0   2          1.68          2.99         0.84 o
  10   0   2         41.81         44.98         2.64 o
 -11   1   2         21.32         20.82         2.11 o
 -10   1   2          9.49         10.55         1.42 o
  -9   1   2          4.48          4.85         0.98 o
  -8   1   2         87.94         85.18         2.75 o
  -7   1   2          8.10          5.03         0.64 o
  -6   1   2         20.24         27.49         0.95 o
  -5   1   2       1387.77       1475.68        16.69 o
  -4   1   2       1211.34       1319.47        15.45 o
  -3   1   2          9.50          8.74         0.42 o
  -2   1   2       3136.44       3291.02        33.23 o
  -1   1   2       3035.39       3111.71        31.78 o
   0   1   2       2845.37       2904.65        64.13 o
   1   1   2        124.00        121.72         1.73 o
   2   1   2         50.30         43.04         1.20 o
   3   1   2       2257.16       2545.37        26.38 o
   4   1   2        257.28        274.93         3.43 o
   5   1   2         25.84         27.56         1.13 o
   6   1   2         63.47         57.57         1.87 o
   7   1   2         53.59         50.68         1.93 o
   8   1   2         11.68         12.89         1.26 o
   9   1   2         46.37         45.23         2.44 o
  10   1   2          6.61          5.87         1.32 o
 -11   2   2         29.77         40.92         3.41 o
 -10   2   2         10.77          8.43         1.34 o
  -9   2   2        215.97        213.70         5.10 o
  -8   2   2         45.97         45.72         1.99 o
  -7   2   2          1.26          1.84         0.79 o
  -6   2   2         86.42         82.33         1.86 o
  -5   2   2         26.39         21.54         0.56 o
  -4   2   2       1072.80       1263.65        12.35 o
  -3   2   2        238.51        260.57         4.15 o
  -2   2   2        148.13        173.34         2.28 o
  -1   2   2       1660.13       1737.98        16.55 o
   0   2   2        115.31        103.70         1.38 o
   2   2   2       1349.80       1444.71        18.52 o
   3   2   2         89.35         73.70         1.29 o
   4   2   2        120.07         85.79         1.51 o
   5   2   2         50.13         54.73         2.80 o
   6   2   2          7.90          7.26         0.88 o
   7   2   2         74.68         66.42         3.30 o
   8   2   2          5.04          6.14         0.99 o
   9   2   2          3.76          5.87         1.24 o
 -11   3   2          0.33          1.96         1.31 o
 -10   3   2          4.66          5.15         1.39 o
  -9   3   2         17.04         14.83         1.46 o
  -8   3   2         54.71         57.67         2.21 o
  -7   3   2         91.81         96.85         3.14 o
  -6   3   2         87.75         95.16         1.94 o
  -5   3   2          0.68          0.72         0.18 o
  -4   3   2        192.35        184.19         2.29 o
  -3   3   2         52.29         47.50         1.07 o
  -2   3   2         17.57         15.98         0.45 o
  -1   3   2         86.70         88.66         1.49 o
   0   3   2         22.44         23.51         0.78 o
   1   3   2       1389.12       1340.59        13.37 o
   2   3   2         22.99         21.18         0.79 o
   3   3   2        170.06        146.22         2.29 o
   5   3   2         65.96         76.69         2.91 o
   6   3   2         58.30         56.08         2.11 o
   7   3   2          1.54          2.26         0.74 o
   8   3   2          0.10          0.50         0.67 o
   9   3   2         19.01         22.47         2.02 o
 -11   4   2          0.05         -0.97         0.99 o
 -10   4   2          0.89          2.39         1.55 o
  -9   4   2         26.15         21.61         3.80 o
  -8   4   2          4.69          6.30         0.92 o
  -7   4   2          4.47          4.31         0.77 o
  -6   4   2          4.87          4.78         0.55 o
  -5   4   2        313.16        335.80         3.75 o
  -4   4   2         82.74         68.13         1.36 o
  -3   4   2        293.79        287.12         3.83 o
  -2   4   2         30.06         28.30         0.71 o
  -1   4   2        654.62        702.68         7.18 o
   0   4   2        360.47        332.06         3.70 o
   1   4   2          1.68          1.29         0.19 o
   2   4   2          2.68          3.90         0.41 o
   3   4   2        375.82        392.16         4.61 o
   4   4   2          3.47          1.51         1.00 o
   5   4   2         53.79         66.00         2.32 o
   6   4   2          7.68          7.91         1.22 o
   7   4   2          1.04          2.20         1.36 o
   8   4   2         25.44         23.37         4.72 o
   9   4   2          8.55          8.23         1.50 o
 -11   5   2          1.29          3.27         1.49 o
 -10   5   2         16.18         18.36         2.18 o
  -9   5   2         12.55         11.40         1.69 o
  -8   5   2         65.06         56.89         2.84 o
  -7   5   2          0.13          0.17         0.58 o
  -6   5   2         21.45         23.16         1.02 o
  -5   5   2         82.94         86.75         1.54 o
  -4   5   2          0.04          0.37         0.21 o
  -3   5   2        150.10        159.42         2.22 o
  -2   5   2         69.50         94.45         1.51 o
  -1   5   2       1142.30       1208.92        12.03 o
   0   5   2         31.93         35.63         0.81 o
   1   5   2          4.38          3.97         0.33 o
   2   5   2        114.81        103.25         1.77 o
   3   5   2        309.22        298.41         3.83 o
   4   5   2        147.32        142.09         2.96 o
   5   5   2         44.68         35.65         1.98 o
   6   5   2          4.94          2.38         0.78 o
   7   5   2         10.14         11.90         2.12 o
   8   5   2          3.71          3.05         1.08 o
 -10   6   2          0.12          0.33         1.13 o
  -9   6   2          0.00          0.99         0.95 o
  -8   6   2         83.03         85.97         5.49 o
  -7   6   2          1.29          1.10         1.52 o
  -6   6   2          7.82          8.58         0.90 o
  -5   6   2         13.47         12.45         0.77 o
  -4   6   2         97.56         93.19         1.77 o
  -3   6   2          7.28          6.70         0.49 o
  -2   6   2         30.97         30.28         1.11 o
  -1   6   2         90.72         94.97         1.44 o
   0   6   2         30.32         27.04         0.74 o
   1   6   2         37.79         39.05         0.94 o
   2   6   2          0.04         -0.22         0.23 o
   3   6   2        103.10        101.55         2.19 o
   4   6   2        226.36        212.86         4.37 o
   5   6   2         27.29         27.67         1.74 o
   6   6   2         25.92         22.79         1.94 o
   7   6   2          0.83          0.72         0.90 o
   8   6   2          0.70          1.74         1.69 o
 -10   7   2          1.56          1.44         1.31 o
  -9   7   2          2.79          1.54         1.12 o
  -8   7   2          0.33         -0.33         1.31 o
  -7   7   2         15.59         13.51         1.68 o
  -6   7   2          0.05          1.90         0.60 o
  -5   7   2        118.77        117.72         2.44 o
  -4   7   2        387.06        402.62         6.10 o
  -3   7   2        124.50        119.09         2.70 o
  -2   7   2          0.56          1.32         0.29 o
  -1   7   2         23.83         24.02         0.83 o
   0   7   2         11.47         11.53         0.81 o
   1   7   2        115.07        112.33         1.94 o
   2   7   2        115.53        115.03         2.00 o
   3   7   2          1.03          0.14         0.48 o
   4   7   2        107.69        109.18         3.57 o
   5   7   2          5.37          6.46         1.18 o
   6   7   2         10.05          6.05         1.30 o
   7   7   2         22.19         31.69         3.01 o
  -9   8   2          1.61          0.16         1.16 o
  -8   8   2          5.04          2.01         1.15 o
  -7   8   2          8.83          8.72         3.16 o
  -6   8   2         19.25         17.13         1.40 o
  -5   8   2        287.41        306.71         5.03 o
  -4   8   2          6.03          4.17         0.67 o
  -3   8   2         62.11         56.87         1.74 o
  -2   8   2         63.52         63.80         1.85 o
  -1   8   2         21.00         21.15         1.02 o
   0   8   2         24.36         20.04         0.96 o
   1   8   2        395.37        375.19         4.72 o
   2   8   2          0.36          1.24         0.46 o
   3   8   2          3.43          2.65         1.13 o
   4   8   2          3.35          1.84         0.96 o
   5   8   2          0.19          0.31         0.84 o
   6   8   2         34.25         42.49         2.95 o
   7   8   2          8.97          8.55         1.68 o
  -8   9   2          2.49          2.32         1.32 o
  -7   9   2          1.27          2.02         1.13 o
  -6   9   2         44.52         45.93         2.22 o
  -5   9   2          0.95          0.35         0.50 o
  -4   9   2          0.55          0.35         0.47 o
  -3   9   2         54.22         51.45         2.90 o
  -2   9   2          1.08          1.39         0.64 o
  -1   9   2          2.20          1.38         0.65 o
   0   9   2        144.30        145.23         2.88 o
   1   9   2          1.11          1.51         0.64 o
   2   9   2        204.23        205.23         3.70 o
   3   9   2          0.04          0.72         0.70 o
   4   9   2         37.35         42.86         2.37 o
   5   9   2          0.46          1.62         1.12 o
   6   9   2          0.16         -0.14         1.19 o
  -8  10   2          3.85          2.43         1.49 o
  -7  10   2          4.71          3.85         2.58 o
  -6  10   2          4.83          5.08         1.04 o
  -5  10   2          9.58          8.90         1.08 o
  -4  10   2          0.18          0.32         0.54 o
  -3  10   2          6.43          3.78         1.29 o
  -2  10   2         23.48         21.33         1.78 o
  -1  10   2         43.69         42.16         2.19 o
   0  10   2         14.44         14.82         1.52 o
   1  10   2          6.49          4.36         0.93 o
   2  10   2         23.47         25.36         1.82 o
   3  10   2          4.97          6.16         1.16 o
   4  10   2         10.72         11.95         1.56 o
   5  10   2         22.41         23.39         2.58 o
  -6  11   2          1.33          1.57         1.41 o
  -5  11   2          3.71          4.55         1.55 o
  -4  11   2          0.92          1.04         0.77 o
  -3  11   2          1.42         -0.01         0.73 o
  -2  11   2          3.67          2.03         1.07 o
  -1  11   2          0.13          0.17         0.72 o
   0  11   2          8.93          9.94         2.23 o
   1  11   2         28.99         29.81         2.18 o
   2  11   2          0.01          0.71         0.75 o
   3  11   2          4.88          2.87         1.96 o
  -4  12   2          0.00          0.77         1.43 o
  -3  12   2         36.61         35.55         2.31 o
  -2  12   2          4.72          4.47         1.71 o
  -1  12   2          8.23          9.31         1.42 o
   0  12   2          4.29          5.77         1.86 o
   1  12   2          0.39         -0.71         0.86 o
  -3 -12   3          4.28          6.15         1.14 o
  -2 -12   3         61.17         68.35         2.93 o
  -1 -12   3         23.88         23.71         1.78 o
   0 -12   3          0.42         -0.68         0.93 o
   1 -12   3          0.30          1.08         0.81 o
   2 -12   3          1.83         -0.19         1.23 o
   3 -12   3         18.56         22.86         2.74 o
  -5 -11   3         14.83         12.40         1.49 o
  -4 -11   3          5.64          3.88         0.94 o
  -3 -11   3          1.07          0.74         0.68 o
  -2 -11   3          4.63          4.25         1.00 o
  -1 -11   3          0.72          0.98         0.69 o
   0 -11   3          1.47          3.27         0.86 o
   1 -11   3          1.32          2.20         0.84 o
   2 -11   3         26.09         29.03         2.96 o
   3 -11   3          5.94          6.69         2.47 o
   4 -11   3          0.04          0.04         1.21 o
   5 -11   3          9.69         12.33         2.24 o
  -6 -10   3          3.81          3.81         0.96 o
  -5 -10   3         11.45         11.07         1.81 o
  -4 -10   3         17.06         20.12         1.65 o
  -3 -10   3         10.24         11.20         1.21 o
  -2 -10   3          0.52          0.32         0.64 o
  -1 -10   3          0.49          0.37         0.46 o
   0 -10   3         45.80         47.55         2.03 o
   1 -10   3         87.57         92.75         3.00 o
   2 -10   3         13.44         10.99         3.08 o
   3 -10   3          3.61          4.92         1.37 o
   4 -10   3         27.14         26.93         6.65 o
   5 -10   3          3.38          5.01         1.30 o
   6 -10   3          2.61          3.33         1.32 o
  -8  -9   3          3.03          0.68         1.20 o
  -7  -9   3         14.33         13.76         1.27 o
  -6  -9   3         50.39         50.93         3.21 o
  -5  -9   3          3.76          2.81         0.75 o
  -4  -9   3         55.15         55.55         1.97 o
  -3  -9   3          0.77          0.25         0.49 o
  -2  -9   3         46.46         43.28         1.81 o
  -1  -9   3         24.92         27.83         1.33 o
   0  -9   3          9.98          9.03         0.64 o
   1  -9   3         35.24         38.07         1.84 o
   2  -9   3         45.97         58.75         9.75 o
   3  -9   3          3.47          2.26         0.94 o
   4  -9   3         79.79         77.61         3.38 o
   5  -9   3          0.97          0.77         0.91 o
   6  -9   3          3.86          5.79         1.32 o
   7  -9   3          5.02          5.59         1.40 o
  -8  -8   3          1.13         -0.52         0.99 o
  -7  -8   3         24.73         26.84         1.63 o
  -6  -8   3          0.02         -0.52         0.52 o
  -5  -8   3          3.25          3.69         0.85 o
  -4  -8   3          4.59          2.83         0.75 o
  -3  -8   3        116.41        107.45         2.17 o
  -2  -8   3        115.71        122.05         2.20 o
  -1  -8   3         18.38         17.57         1.00 o
   0  -8   3          0.15         -0.15         0.30 o
   1  -8   3        267.25        283.15         5.51 o
   2  -8   3         28.93         28.74         1.93 o
   3  -8   3         53.38         51.59         2.44 o
   4  -8   3         57.26         56.19         4.70 o
   5  -8   3          0.71          0.49         0.62 o
   6  -8   3         59.37         56.79         2.92 o
   7  -8   3          3.25          3.34         1.35 o
  -9  -7   3          1.93          1.82         0.92 o
  -8  -7   3         34.92         37.19         2.06 o
  -7  -7   3          1.46          0.59         0.51 o
  -6  -7   3          0.06         -0.43         0.53 o
  -5  -7   3         49.30         50.36         1.50 o
  -4  -7   3         27.60         26.77         1.55 o
  -3  -7   3          3.70          3.03         0.43 o
  -2  -7   3          3.54          4.33         0.47 o
  -1  -7   3         10.88         11.01         0.87 o
   0  -7   3        250.82        247.51         4.85 o
   1  -7   3         60.63         58.82         1.87 o
   2  -7   3         13.33         12.17         1.27 o
   3  -7   3         70.97         75.98         3.99 o
   4  -7   3          2.91          2.84         0.73 o
   5  -7   3          2.30          2.06         0.70 o
   6  -7   3         14.71          9.79         1.25 o
   7  -7   3          0.81          1.33         0.81 o
   8  -7   3          8.96         11.45         1.57 o
 -10  -6   3          1.92          2.49         1.22 o
  -9  -6   3         25.42         25.70         1.78 o
  -8  -6   3          0.66         -0.35         0.60 o
  -7  -6   3         14.24         13.44         1.27 o
  -6  -6   3        259.90        254.95         4.15 o
  -5  -6   3          5.18          6.34         0.63 o
  -4  -6   3         71.69         77.77         1.50 o
  -3  -6   3        121.06        142.50         2.18 o
  -2  -6   3        108.12        120.06         1.73 o
  -1  -6   3        140.21        143.15         2.18 o
   0  -6   3        261.66        275.59         4.27 o
   1  -6   3          1.65          2.36         0.42 o
   4  -6   3        137.55        128.09         6.49 o
   5  -6   3         14.59         12.08         1.17 o
   6  -6   3         15.94         12.37         1.29 o
   7  -6   3         68.88         70.25         2.79 o
   8  -6   3         13.48         14.96         1.66 o
 -10  -5   3         42.60         47.65         3.74 o
  -9  -5   3          4.07          3.18         1.03 o
  -8  -5   3          1.29          1.72         0.68 o
  -7  -5   3        217.42        213.03         3.42 o
  -6  -5   3         55.69         58.68         1.54 o
  -5  -5   3          4.43          4.80         0.76 o
  -4  -5   3         72.75         66.66         1.37 o
  -3  -5   3        461.13        474.18         4.96 o
  -2  -5   3         53.15         44.73         1.01 o
  -1  -5   3         87.10         83.88         1.41 o
   0  -5   3        149.78        171.14         2.80 o
   1  -5   3        378.59        409.42         6.59 o
   2  -5   3         36.91         29.07         0.92 o
   4  -5   3          1.63          1.08         0.45 o
   5  -5   3         11.90         12.24         1.56 o
   6  -5   3        109.28         98.77         3.07 o
   7  -5   3         39.06         36.92         2.26 o
   8  -5   3          1.52          0.65         0.95 o
   9  -5   3         26.25         30.21         6.00 o
 -11  -4   3          3.90          2.44         1.52 o
 -10  -4   3          9.75          9.48         1.71 o
  -9  -4   3         23.72         29.83         2.12 o
  -8  -4   3        104.01        108.82         2.70 o
  -7  -4   3          0.43          1.08         0.35 o
  -6  -4   3         25.09         26.59         1.05 o
  -5  -4   3         81.62         78.72         1.45 o
  -4  -4   3        101.79         97.78         1.55 o
  -3  -4   3        388.68        406.72         4.50 o
  -2  -4   3        206.24        218.19         3.48 o
  -1  -4   3         90.56        105.57         1.65 o
   0  -4   3        955.27       1004.00        15.32 o
   1  -4   3        132.68        132.04         2.45 o
   2  -4   3          1.36          3.89         0.33 o
   3  -4   3        226.83        227.03         2.80 o
   4  -4   3          1.98          1.26         0.44 o
   5  -4   3        128.49        122.77         2.67 o
   6  -4   3          1.09          1.90         0.73 o
   7  -4   3         10.88         13.07         1.30 o
   8  -4   3          1.55          2.20         0.81 o
   9  -4   3          3.69          3.46         1.07 o
 -11  -3   3          1.43          0.61         1.20 o
 -10  -3   3         58.33         53.92         4.47 o
  -9  -3   3          1.32          0.00         0.78 o
  -8  -3   3        231.30        219.58         4.04 o
  -7  -3   3        371.86        366.21         4.85 o
  -6  -3   3          0.20          0.23         0.25 o
  -5  -3   3        157.26        147.35         2.01 o
  -4  -3   3          2.40          2.76         0.33 o
  -3  -3   3         31.82         35.06         0.80 o
  -2  -3   3        700.38        665.90         9.89 o
  -1  -3   3        109.66         94.70         1.32 o
   0  -3   3        577.99        518.44        77.43 o
   1  -3   3       2279.85       2488.91        30.97 o
   2  -3   3        936.68       1015.74        15.55 o
   3  -3   3        142.49        121.83         2.54 o
   4  -3   3         64.40         59.12         2.95 o
   5  -3   3        168.82        171.39         2.44 o
   6  -3   3         92.27         87.24         2.82 o
   7  -3   3          2.52          2.49         1.07 o
   8  -3   3          2.23          2.43         0.86 o
   9  -3   3          0.09         -0.09         0.83 o
 -11  -2   3         23.53         23.38         2.37 o
 -10  -2   3          2.29          2.29         1.13 o
  -9  -2   3          5.63          6.78         1.28 o
  -8  -2   3         60.06         59.69         2.00 o
  -7  -2   3        296.95        290.55         4.23 o
  -6  -2   3        767.09        759.44         8.64 o
  -5  -2   3        192.88        208.16         2.84 o
  -4  -2   3         73.96         69.83         1.15 o
  -3  -2   3        465.36        470.90         4.45 o
  -2  -2   3         86.93        103.24         1.64 o
  -1  -2   3        711.18        721.60        20.19 o
   0  -2   3        496.98        558.16         7.21 o
   1  -2   3        262.72        295.82         8.91 o
   2  -2   3        108.51        108.19         4.24 o
   3  -2   3         36.50         31.79         1.60 o
   4  -2   3         18.05         21.54         1.69 o
   5  -2   3        522.98        531.63        11.83 o
   6  -2   3         20.83         22.24         1.02 o
   7  -2   3        186.88        172.65         3.76 o
   8  -2   3          9.27          8.64         1.01 o
   9  -2   3          5.58          6.58         1.22 o
 -11  -1   3          0.58          0.90         1.32 o
 -10  -1   3          4.98          5.53         1.21 o
  -9  -1   3          0.05          0.00         0.68 o
  -8  -1   3         53.50         54.32         2.37 o
  -7  -1   3          2.41          0.85         0.47 o
  -6  -1   3         12.54         11.88         0.69 o
  -5  -1   3          5.31          7.53         0.44 o
  -4  -1   3        305.89        276.13         3.03 o
  -3  -1   3          0.31          0.72         0.16 o
  -2  -1   3        459.25        492.65         5.12 o
   0  -1   3        126.27        137.33         3.78 o
   1  -1   3        923.56        980.34        26.72 o
   3  -1   3          9.71          9.03         1.09 o
   4  -1   3         21.81         15.78         1.55 o
   5  -1   3        561.36        547.88        19.12 o
   6  -1   3        140.79        151.82         3.13 o
   7  -1   3         27.25         27.26         2.77 o
   8  -1   3         16.90         21.60         1.80 o
   9  -1   3          0.01         -0.63         0.69 o
 -11   0   3          0.41          0.07         0.95 o
 -10   0   3          8.55          7.24         1.26 o
  -9   0   3         19.71         21.69         1.80 o
  -8   0   3          0.99          0.67         0.44 o
  -7   0   3         17.78         19.16         1.03 o
  -6   0   3         18.37         18.96         0.76 o
  -5   0   3        299.15        291.96         3.43 o
  -4   0   3         92.56        112.85         1.52 o
  -3   0   3       1102.30       1197.22        11.00 o
  -2   0   3      16621.23      16909.83       172.91 o
   0   0   3        943.35        938.28        14.86 o
   2   0   3        159.91        204.65         7.29 o
   3   0   3          0.19         -0.17         0.48 o
   4   0   3         10.71          9.05         1.26 o
   5   0   3          2.74          4.00         0.55 o
   6   0   3         78.25         76.85         2.05 o
   7   0   3         70.49         66.77         2.38 o
   8   0   3          5.74          2.94         0.89 o
   9   0   3          0.36          1.93         0.88 o
 -11   1   3         17.19         25.38         2.27 o
 -10   1   3          8.69          9.83         1.44 o
  -9   1   3         83.19         93.90         3.19 o
  -8   1   3          5.77          5.92         0.68 o
  -7   1   3         36.39         33.59         1.19 o
  -6   1   3         33.10         26.82         0.84 o
  -5   1   3         35.58         52.16         1.03 o
  -4   1   3         45.66         63.23         1.16 o
  -3   1   3        333.24        353.88         3.57 o
  -2   1   3        663.18        690.64         7.41 o
  -1   1   3        364.71        373.18         4.75 o
   0   1   3       2270.37       2313.55        45.58 o
   1   1   3         86.81         93.27         2.46 o
   2   1   3         35.72         25.36         1.47 o
   3   1   3        758.83        847.30        10.85 o
   4   1   3         65.06         54.60         1.03 o
   5   1   3         48.11         45.16         1.80 o
   6   1   3         23.04         23.10         1.26 o
   7   1   3         10.29          8.92         0.96 o
   8   1   3         24.35         25.14         1.74 o
   9   1   3         12.49         12.47         2.80 o
 -11   2   3          7.98         10.20         1.56 o
 -10   2   3          8.19          6.71         1.68 o
  -9   2   3        102.89        101.94         3.27 o
  -8   2   3          7.04          4.92         0.65 o
  -7   2   3         24.00         27.32         1.49 o
  -6   2   3          0.67          0.25         0.24 o
  -5   2   3         53.76         70.82         1.24 o
  -4   2   3        438.78        480.63         5.47 o
  -3   2   3         66.96         71.88         1.00 o
  -2   2   3        254.79        291.99         3.76 o
  -1   2   3       1022.65       1021.80        11.75 o
   1   2   3        232.59        246.14         3.58 o
   2   2   3       1012.11       1120.81        12.18 o
   3   2   3         25.47         26.14         0.68 o
   4   2   3        398.07        397.04         4.59 o
   5   2   3         56.93         42.09         2.15 o
   6   2   3          8.57         10.87         1.15 o
   7   2   3         33.10         36.48         3.08 o
   8   2   3          3.92          4.50         0.95 o
   9   2   3         16.87         17.47         1.78 o
 -11   3   3          0.74          1.02         1.21 o
 -10   3   3          0.55          0.99         0.83 o
  -9   3   3         57.74         50.19         2.30 o
  -8   3   3         78.12         77.66         1.99 o
  -7   3   3         28.15         29.22         1.73 o
  -6   3   3        242.30        252.96         3.42 o
  -5   3   3         92.87        110.75         1.70 o
  -4   3   3        220.55        221.07         2.73 o
  -3   3   3        370.85        355.98         3.88 o
  -2   3   3       1450.28       1505.66        14.61 o
  -1   3   3          2.61          2.34         0.23 o
   0   3   3         50.29         50.56         1.00 o
   1   3   3        298.78        285.60         5.47 o
   2   3   3        314.15        300.51         4.90 o
   4   3   3          2.92          0.78         0.78 o
   5   3   3          2.29          2.92         0.65 o
   6   3   3        678.40        586.67        10.47 o
   7   3   3         21.12         25.15         1.83 o
   8   3   3          5.49          3.81         0.98 o
   9   3   3         10.54         14.67         1.71 o
 -11   4   3          0.04         -1.35         1.04 o
 -10   4   3          0.36         -0.56         0.94 o
  -9   4   3         31.70         36.36         2.95 o
  -8   4   3          0.01         -0.32         0.50 o
  -7   4   3         36.10         35.45         1.47 o
  -6   4   3          1.91          1.22         0.31 o
  -5   4   3        292.72        298.94         3.59 o
  -4   4   3         13.33         10.52         0.51 o
  -3   4   3        103.25         92.80         1.73 o
  -2   4   3          4.69          1.55         0.27 o
  -1   4   3       2534.48       2691.71        25.75 o
   0   4   3        365.84        358.12         3.97 o
   1   4   3         29.76         27.30         0.77 o
   2   4   3         65.47         74.85         1.38 o
   3   4   3        103.54        101.68         2.52 o
   4   4   3         16.12         16.85         1.19 o
   5   4   3         37.36         34.87         1.64 o
   6   4   3          2.14          2.92         0.77 o
   7   4   3          8.86          6.04         1.08 o
   8   4   3         30.78         24.72         2.07 o
 -11   5   3          1.13          0.37         1.30 o
 -10   5   3         13.76         20.08         2.35 o
  -9   5   3         11.08          8.80         1.54 o
  -8   5   3          4.00          3.39         1.08 o
  -7   5   3          0.43          0.50         0.46 o
  -6   5   3          1.20          1.17         0.32 o
  -5   5   3        140.16        140.87         2.27 o
  -4   5   3          0.09         -0.18         0.17 o
  -3   5   3         49.57         52.08         1.37 o
  -2   5   3        137.99        152.14         2.04 o
  -1   5   3        205.44        199.46         2.61 o
   0   5   3        142.15        124.41         1.81 o
   1   5   3         32.29         31.52         0.92 o
   2   5   3         55.72         54.52         1.39 o
   3   5   3        133.13        125.40         2.67 o
   4   5   3          1.55          1.11         0.61 o
   5   5   3          5.54          4.70         0.84 o
   6   5   3          0.27          1.72         0.80 o
   7   5   3         14.50         17.02         1.78 o
   8   5   3         46.07         51.24         3.11 o
 -10   6   3          2.14          4.92         1.55 o
  -9   6   3         29.50         27.65         2.62 o
  -8   6   3          8.69         13.74         1.81 o
  -7   6   3         52.10         53.21         3.01 o
  -6   6   3        159.44        155.58         2.80 o
  -5   6   3          4.45          3.16         0.45 o
  -4   6   3          5.93          8.03         0.63 o
  -3   6   3        118.16        117.32         1.90 o
  -2   6   3          3.94          4.76         0.42 o
  -1   6   3        136.51        146.93         2.45 o
   0   6   3         28.73         25.96         0.80 o
   1   6   3        506.82        463.94         5.36 o
   2   6   3       2230.87       2123.31        23.24 o
   3   6   3         67.34         61.72         2.54 o
   4   6   3         10.80         10.34         1.16 o
   5   6   3         69.64         72.04         2.90 o
   6   6   3         13.47         12.93         2.00 o
   7   6   3          0.01          0.78         1.02 o
 -10   7   3          1.28          1.19         1.69 o
  -9   7   3          1.01          1.46         1.24 o
  -8   7   3          1.41          2.32         0.99 o
  -7   7   3          7.43          7.89         1.42 o
  -6   7   3        350.22        378.42         5.53 o
  -5   7   3        276.89        285.55         4.48 o
  -4   7   3         20.22         17.65         1.03 o
  -3   7   3         34.13         33.67         1.31 o
  -2   7   3         21.41         23.57         0.98 o
  -1   7   3         34.90         31.19         1.03 o
   0   7   3          2.09          1.58         0.38 o
   1   7   3         38.31         39.78         1.16 o
   2   7   3        136.56        133.24         2.92 o
   3   7   3        160.51        161.83         3.94 o
   4   7   3         65.55         74.00         2.66 o
   5   7   3         19.83         25.11         2.16 o
   6   7   3          0.52         -0.12         0.94 o
   7   7   3          7.10          7.81         2.26 o
  -9   8   3          8.76         10.23         1.88 o
  -8   8   3         26.76         22.50         2.61 o
  -7   8   3         21.37         24.55         1.79 o
  -6   8   3        116.00        123.72         2.75 o
  -5   8   3         14.57         15.15         1.09 o
  -4   8   3         30.58         36.74         2.37 o
  -3   8   3          4.06          3.26         0.62 o
  -2   8   3         45.20         45.31         1.34 o
  -1   8   3         55.06         51.53         1.35 o
   0   8   3          0.38          0.21         0.47 o
   1   8   3          2.93          2.91         0.45 o
   2   8   3          1.43          1.56         0.64 o
   3   8   3         52.80         54.39         2.40 o
   4   8   3         25.05         29.63         3.80 o
   5   8   3         39.59         44.08         2.96 o
   6   8   3         24.15         28.32         2.69 o
  -9   9   3          0.02         -0.01         1.88 o
  -8   9   3         10.08         11.67         2.76 o
  -7   9   3          1.27          2.05         0.88 o
  -6   9   3          0.82          0.09         0.63 o
  -5   9   3         69.25         76.95         2.44 o
  -4   9   3         24.16         26.94         1.92 o
  -3   9   3         99.41         99.80         6.19 o
  -2   9   3         59.92         53.52         2.36 o
  -1   9   3          1.64          1.55         0.56 o
   0   9   3         15.40         13.43         0.93 o
   1   9   3         23.64         24.07         1.15 o
   2   9   3         25.34         29.79         1.77 o
   3   9   3          5.69          7.89         1.40 o
   4   9   3          3.55          3.09         2.32 o
   5   9   3         59.84         70.78         3.76 o
  -8  10   3          3.34          3.84         1.10 o
  -7  10   3          0.60          1.43         0.94 o
  -6  10   3          8.56          7.82         1.93 o
  -5  10   3          0.02         -0.05         0.62 o
  -4  10   3         17.76         20.04         2.16 o
  -3  10   3          1.73          2.22         0.83 o
  -2  10   3          9.35          8.36         1.66 o
  -1  10   3         16.58         12.84         1.45 o
   0  10   3          5.46          5.94         1.06 o
   1  10   3         11.14         10.78         1.12 o
   2  10   3          3.56          3.69         0.98 o
   3  10   3          5.90          3.65         1.08 o
   4  10   3         75.05         86.47         6.03 o
  -6  11   3          5.83          6.99         1.87 o
  -5  11   3          0.03          0.04         0.69 o
  -4  11   3          0.08          0.22         0.77 o
  -3  11   3          3.74          3.75         1.00 o
  -2  11   3          0.02         -0.03         1.01 o
  -1  11   3          1.07          1.02         0.81 o
   0  11   3         13.02         16.38         1.67 o
   1  11   3          6.54          5.99         1.05 o
   2  11   3          2.51          3.70         1.95 o
  -4  12   3          6.32          4.90         1.76 o
  -3  12   3          1.34          2.79         1.10 o
  -2  12   3          2.02          2.50         1.39 o
  -1  12   3          0.01         -0.04         1.71 o
   0  12   3          8.17          9.37         4.19 o
  -3 -12   4         13.42         15.71         1.55 o
  -2 -12   4          1.03          0.21         0.73 o
  -1 -12   4         20.27         19.60         2.87 o
   0 -12   4          0.04         -0.59         0.97 o
   1 -12   4          5.11          8.11         1.63 o
   2 -12   4          0.35          0.23         1.41 o
  -5 -11   4         12.64         10.33         1.38 o
  -4 -11   4          0.24         -0.61         0.67 o
  -3 -11   4          1.40          0.89         0.74 o
  -2 -11   4         12.74         11.96         4.46 o
  -1 -11   4         31.85         40.49         2.48 o
   0 -11   4          0.25         -0.43         0.76 o
   1 -11   4          0.03          0.25         1.09 o
   2 -11   4          7.39          3.99         2.62 o
   3 -11   4         36.64         41.73         3.43 o
   4 -11   4          0.01         -0.92         1.11 o
  -7 -10   4          2.17          2.25         1.12 o
  -6 -10   4         38.77         44.59         2.09 o
  -5 -10   4          4.60          3.53         0.87 o
  -4 -10   4         12.39         11.02         1.25 o
  -3 -10   4         13.45         12.97         2.03 o
  -2 -10   4          0.19         -0.32         0.44 o
  -1 -10   4         20.34         18.73         1.38 o
   0 -10   4          0.32         -1.04         0.52 o
   1 -10   4          9.32         11.47         1.74 o
   2 -10   4          5.11          5.07         1.26 o
   3 -10   4         27.92         26.28         6.03 o
   4 -10   4         10.24         13.41         2.96 o
   5 -10   4          3.06          5.69         1.36 o
  -8  -9   4          8.03          7.61         1.07 o
  -7  -9   4          3.01          2.58         0.85 o
  -6  -9   4          2.81          3.36         0.85 o
  -5  -9   4          0.13         -0.30         0.51 o
  -4  -9   4        106.66         97.56         2.60 o
  -3  -9   4          6.70          6.64         0.86 o
  -2  -9   4          0.45          1.29         0.46 o
  -1  -9   4         50.22         49.99         2.15 o
   0  -9   4          4.06          4.63         0.75 o
   1  -9   4        104.90        109.47         4.08 o
   2  -9   4          0.40          0.46         0.77 o
   3  -9   4          0.01          0.17         0.79 o
   4  -9   4         24.73         32.40         2.40 o
   5  -9   4         15.57         13.57         1.64 o
   6  -9   4          2.44          3.86         1.16 o
  -9  -8   4          1.90          1.07         1.83 o
  -8  -8   4          0.82          0.19         0.64 o
  -7  -8   4          0.07         -0.34         0.55 o
  -6  -8   4         62.17         63.28         2.18 o
  -5  -8   4          3.26          1.77         0.60 o
  -4  -8   4         70.77         69.87         2.07 o
  -3  -8   4         67.40         57.26         1.62 o
  -2  -8   4        170.77        175.96         2.76 o
  -1  -8   4        102.67        103.57         2.92 o
   0  -8   4          8.22          7.93         1.14 o
   1  -8   4         15.10         16.74         1.62 o
   2  -8   4          2.92          1.93         0.74 o
   3  -8   4        159.67        161.08         4.70 o
   4  -8   4          3.48          3.59         0.86 o
   5  -8   4          1.45          1.19         0.81 o
   6  -8   4         14.55         11.81         1.66 o
   7  -8   4         24.08         29.22         2.29 o
  -9  -7   4         18.56         24.24         2.57 o
  -8  -7   4         17.30         15.05         1.42 o
  -7  -7   4          4.79          5.25         0.87 o
  -6  -7   4          0.09          0.06         0.48 o
  -5  -7   4          9.69         10.84         1.09 o
  -4  -7   4         98.19         97.26         2.37 o
  -3  -7   4         68.93         66.53         1.66 o
  -2  -7   4          2.40          3.46         0.43 o
  -1  -7   4        112.79        121.45         2.54 o
   0  -7   4        727.48        709.64        11.45 o
   1  -7   4          8.44          7.21         1.04 o
   2  -7   4        142.58        138.48         4.00 o
   3  -7   4         27.48         26.15         1.66 o
   4  -7   4         34.74         37.06         1.94 o
   5  -7   4         76.81         82.31         2.93 o
   6  -7   4          6.93          3.88         0.90 o
   7  -7   4          0.26         -0.07         0.76 o
 -10  -6   4          0.22         -0.59         0.82 o
  -9  -6   4          0.02          0.08         0.78 o
  -8  -6   4         73.96         75.31         1.97 o
  -7  -6   4          9.09          8.58         0.83 o
  -6  -6   4          3.72          3.75         0.82 o
  -5  -6   4         46.09         45.84         1.26 o
  -4  -6   4          3.67          3.49         0.45 o
  -3  -6   4         17.37         18.04         0.95 o
  -2  -6   4         64.70         59.70         1.36 o
  -1  -6   4         10.38         11.88         0.77 o
   0  -6   4        406.04        412.45         6.01 o
   1  -6   4         19.06         21.39         2.41 o
   3  -6   4          2.02          0.82         0.47 o
   4  -6   4         50.46         52.54         2.02 o
   5  -6   4          0.38         -0.04         0.51 o
   6  -6   4          3.36          2.62         0.73 o
   7  -6   4          0.61         -0.20         0.64 o
   8  -6   4          9.74         10.26         1.42 o
 -10  -5   4          0.52          0.18         0.75 o
  -9  -5   4          2.95          1.87         0.74 o
  -8  -5   4         65.57         65.49         1.77 o
  -7  -5   4        421.84        441.59         5.93 o
  -6  -5   4         49.59         46.87         1.40 o
  -5  -5   4          0.66          0.62         0.28 o
  -4  -5   4          7.46          6.57         0.77 o
  -3  -5   4        126.96        123.78         1.90 o
  -2  -5   4          0.04          0.10         0.18 o
  -1  -5   4        705.31        741.91        11.52 o
   0  -5   4         71.29         68.07         3.00 o
   1  -5   4         84.54         97.39         2.56 o
   2  -5   4         92.89         87.58         3.03 o
   3  -5   4        103.00         84.84         2.36 o
   4  -5   4          1.06          0.43         0.39 o
   5  -5   4          1.89          1.07         0.48 o
   6  -5   4        153.33        151.79         3.98 o
   7  -5   4        153.03        158.94         4.32 o
   8  -5   4         25.70         23.88         3.45 o
 -11  -4   4          0.27         -1.33         1.84 o
 -10  -4   4          0.07          0.78         0.90 o
  -9  -4   4          7.06          7.09         0.95 o
  -8  -4   4         28.30         31.66         1.27 o
  -7  -4   4         73.44         77.56         1.83 o
  -6  -4   4         16.78         15.78         1.22 o
  -5  -4   4          6.64          7.88         0.71 o
  -4  -4   4        596.11        604.48         6.51 o
  -3  -4   4         16.67         19.14         0.79 o
  -2  -4   4        318.97        315.36         4.13 o
  -1  -4   4       1560.12       1613.26        23.49 o
   0  -4   4       3405.93       3270.83        91.57 o
   1  -4   4        441.17        466.69         6.37 o
   2  -4   4         16.40         13.22         0.53 o
   3  -4   4          0.62          0.33         0.17 o
   4  -4   4         89.63         97.09         1.47 o
   5  -4   4         13.38         13.18         0.91 o
   6  -4   4         22.80         18.99         1.28 o
   7  -4   4         12.31         11.03         1.16 o
   8  -4   4        146.76        149.53         4.39 o
 -11  -3   4          0.02          3.10         1.29 o
 -10  -3   4         10.39         14.57         1.98 o
  -9  -3   4          5.72          6.75         0.90 o
  -8  -3   4         58.29         53.18         1.46 o
  -7  -3   4        315.31        327.06         4.54 o
  -6  -3   4         10.40          9.22         0.82 o
  -5  -3   4        283.46        285.56         3.37 o
  -4  -3   4         68.21         69.10         1.27 o
  -3  -3   4         12.65         11.73         0.60 o
  -2  -3   4         51.73         49.12         0.99 o
  -1  -3   4         32.65         24.92         4.39 o
   0  -3   4          7.80         17.10         0.62 o
   1  -3   4        806.43        863.89         9.95 o
   2  -3   4          3.64         -0.47         0.38 o
   3  -3   4        113.61        111.18         3.43 o
   4  -3   4        106.63        102.87         3.49 o
   5  -3   4          7.27          9.42         1.32 o
   6  -3   4          3.59          2.60         0.86 o
   7  -3   4         16.40         17.60         1.30 o
   8  -3   4         16.34         19.13         1.58 o
   9  -3   4          7.47          5.94         1.18 o
 -11  -2   4         20.40         21.43         2.29 o
 -10  -2   4          0.00         -0.92         1.09 o
  -9  -2   4          4.55          2.70         0.72 o
  -8  -2   4         10.56         11.10         0.81 o
  -7  -2   4         52.19         45.45         1.29 o
  -6  -2   4         50.28         54.74         1.59 o
  -5  -2   4         17.55         19.29         0.74 o
  -4  -2   4         19.56         24.64         0.68 o
  -3  -2   4        199.03        211.25         3.02 o
  -2  -2   4        131.35        124.37         2.17 o
   0  -2   4        118.02        149.79         2.19 o
   2  -2   4       1135.66       1157.17        31.88 o
   3  -2   4        388.75        396.16         9.03 o
   4  -2   4         45.83         40.53         2.21 o
   5  -2   4        319.50        330.28         8.43 o
   6  -2   4          7.42          4.43         1.68 o
   7  -2   4         46.60         42.00         2.13 o
   8  -2   4          3.06          3.15         0.83 o
   9  -2   4          0.01          0.47         0.96 o
 -11  -1   4         11.40          9.31         1.57 o
 -10  -1   4          0.72          1.43         0.97 o
  -9  -1   4          4.12          4.50         0.77 o
  -8  -1   4          0.45          0.00         0.44 o
  -7  -1   4        149.51        147.37         2.09 o
  -6  -1   4         47.64         47.78         1.00 o
  -5  -1   4        673.32        755.36         7.05 o
  -4  -1   4       1426.40       1498.04        14.62 o
  -3  -1   4        108.04         97.30         2.82 o
  -2  -1   4          0.89          3.28         0.54 o
   0  -1   4         76.76         84.14         2.84 o
   1  -1   4        419.36        429.58        13.07 o
   2  -1   4          1.14          1.41         0.73 o
   3  -1   4        360.57        423.86         9.74 o
   4  -1   4        520.70        518.68        11.82 o
   5  -1   4         16.91         19.83         2.08 o
   6  -1   4         74.23         67.68         4.79 o
   7  -1   4         48.25         49.03         1.70 o
   8  -1   4          0.63          0.35         1.04 o
   9  -1   4         12.61         10.88         1.31 o
 -11   0   4         12.98         20.97         2.13 o
 -10   0   4          1.17          1.48         0.95 o
  -9   0   4         83.96         82.27         2.43 o
  -8   0   4         25.29         28.39         1.28 o
  -7   0   4         35.92         32.34         1.03 o
  -6   0   4          7.52          8.26         0.51 o
  -5   0   4         95.75         79.68         1.26 o
  -4   0   4        600.86        708.67         6.53 o
  -3   0   4         31.22         28.55         0.96 o
  -2   0   4       1907.68       1980.92        24.33 o
   0   0   4        210.21        206.26         3.15 o
   1   0   4          0.85          2.70         0.86 o
   2   0   4          0.04          0.07         0.61 o
   3   0   4        430.50        421.24         9.90 o
   4   0   4          6.49          3.79         1.08 o
   5   0   4         12.50         12.37         1.82 o
   6   0   4         33.79         33.00         1.76 o
   7   0   4         18.72         19.67         1.66 o
   8   0   4         43.22         41.32         1.95 o
   9   0   4         12.39         13.52         1.51 o
 -11   1   4         13.74         19.19         2.06 o
 -10   1   4         43.77         47.22         4.21 o
  -9   1   4         52.85         61.04         2.07 o
  -8   1   4          9.47         11.69         0.92 o
  -7   1   4         27.24         23.35         1.01 o
  -6   1   4        145.56        156.96         2.25 o
  -5   1   4          4.36          8.23         0.47 o
  -4   1   4        314.39        347.10         3.52 o
  -3   1   4        788.67        797.49         8.76 o
  -1   1   4         61.20         22.72         1.73 o
   0   1   4        145.36        143.27         2.29 o
   1   1   4        845.03        835.47        11.67 o
   2   1   4         12.41         21.65         1.91 o
   3   1   4        339.48        340.80         6.96 o
   4   1   4          9.68         14.89         1.14 o
   5   1   4        124.45        124.21         2.57 o
   6   1   4          3.55          1.68         0.63 o
   7   1   4         23.24         21.35         1.48 o
   8   1   4          0.42          3.25         0.85 o
 -11   2   4         17.46         16.20         1.84 o
 -10   2   4          0.01          0.39         0.80 o
  -9   2   4          9.09          3.77         0.69 o
  -8   2   4         13.52         19.27         1.14 o
  -7   2   4          0.10          0.40         0.29 o
  -6   2   4         48.01         54.80         1.17 o
  -5   2   4          8.97         11.73         0.55 o
  -4   2   4        174.19        151.41         1.82 o
  -3   2   4        101.36        103.66         2.26 o
  -2   2   4        455.01        459.25         5.27 o
  -1   2   4        773.69        836.62        10.12 o
   0   2   4        213.61        200.11         4.62 o
   1   2   4        301.34        289.74         4.24 o
   2   2   4         45.29         58.58         1.08 o
   3   2   4         18.32         19.36         1.18 o
   4   2   4         62.92         67.64         1.62 o
   5   2   4        116.26        111.15         3.43 o
   6   2   4          0.31          1.23         0.53 o
   7   2   4          0.01          1.26         0.89 o
   8   2   4          0.05         -0.13         0.67 o
 -11   3   4          0.55         -0.24         1.14 o
 -10   3   4          4.83          3.86         1.07 o
  -9   3   4        163.51        144.21         3.04 o
  -8   3   4         49.14         37.29         1.63 o
  -7   3   4         16.20         14.61         0.79 o
  -6   3   4        325.09        356.42         4.62 o
  -5   3   4         21.50         28.00         0.78 o
  -4   3   4        140.41        137.56         2.73 o
  -3   3   4        105.29         92.29         1.40 o
  -2   3   4         45.79         40.43         1.01 o
  -1   3   4        595.56        617.35         6.28 o
   0   3   4        249.19        258.12         3.69 o
   1   3   4         82.81         85.10         2.75 o
   2   3   4        167.31        173.90         3.45 o
   4   3   4          1.86          1.62         0.49 o
   5   3   4         76.24         64.13         2.08 o
   6   3   4         23.22         19.40         1.39 o
   7   3   4         10.45         10.84         1.31 o
   8   3   4          7.43          4.85         1.82 o
 -11   4   4          2.61          1.91         1.26 o
 -10   4   4         11.14          9.46         1.81 o
  -9   4   4         14.20         17.31         1.18 o
  -8   4   4         17.42         18.52         1.14 o
  -7   4   4         93.38         98.48         1.92 o
  -6   4   4          0.04          0.51         0.30 o
  -5   4   4          2.29          5.07         0.46 o
  -4   4   4        201.00        188.90         2.70 o
  -3   4   4         40.94         43.07         0.92 o
  -2   4   4        772.44        773.12         7.98 o
  -1   4   4          1.27          0.82         0.29 o
   0   4   4         58.80         63.11         1.49 o
   1   4   4          5.74          4.56         0.51 o
   2   4   4         11.38          8.15         0.88 o
   3   4   4        115.13        120.98         2.54 o
   4   4   4          5.50          7.93         1.04 o
   5   4   4         58.20         56.93         2.09 o
   6   4   4         58.88         51.34         2.18 o
   7   4   4         40.30         33.35         4.80 o
   8   4   4         11.11         11.87         1.83 o
 -11   5   4          0.16          0.28         1.26 o
 -10   5   4          0.05          0.91         1.08 o
  -9   5   4          1.66          0.78         0.69 o
  -8   5   4          7.27          7.29         1.03 o
  -7   5   4          2.34          2.16         0.43 o
  -6   5   4        287.22        265.64         3.77 o
  -5   5   4          7.23          4.04         0.48 o
  -4   5   4         68.67         70.88         1.46 o
  -3   5   4          7.44          7.70         0.49 o
  -2   5   4         32.70         37.09         0.94 o
  -1   5   4         29.36         26.65         0.80 o
   0   5   4        198.28        193.74         3.27 o
   1   5   4          7.28          5.82         0.59 o
   2   5   4          8.69          8.90         0.87 o
   3   5   4         93.17         94.83         3.83 o
   4   5   4         77.68         70.65         2.38 o
   5   5   4          6.14          6.13         1.06 o
   6   5   4          1.80          1.63         0.85 o
   7   5   4          0.03          1.39         1.19 o
 -10   6   4          0.00         -0.43         1.09 o
  -9   6   4         15.09         18.30         1.59 o
  -8   6   4          0.38          0.80         0.61 o
  -7   6   4          1.70          3.24         0.55 o
  -6   6   4         15.56         19.54         1.10 o
  -5   6   4        359.97        377.01         5.00 o
  -4   6   4         26.21         23.26         0.87 o
  -3   6   4         54.67         60.46         1.34 o
  -2   6   4          0.65          0.72         0.27 o
  -1   6   4        200.98        203.35         3.07 o
   0   6   4          0.20         -0.04         0.23 o
   1   6   4        847.63        830.53         9.99 o
   2   6   4        342.51        344.95         5.59 o
   3   6   4         37.40         34.75         1.95 o
   4   6   4         25.20         23.85         1.72 o
   5   6   4          5.23          3.27         0.92 o
   6   6   4          3.97          4.72         1.13 o
   7   6   4          7.19          9.15         2.42 o
 -10   7   4          0.64         -0.58         1.21 o
  -9   7   4          0.03          0.08         0.68 o
  -8   7   4          5.86          7.05         1.09 o
  -7   7   4          0.01         -0.25         0.40 o
  -6   7   4        224.86        224.24         3.87 o
  -5   7   4        125.03        139.27         2.81 o
  -4   7   4          0.19         -0.02         0.37 o
  -3   7   4          2.90          2.36         0.46 o
  -2   7   4         27.73         24.74         1.07 o
  -1   7   4         56.15         54.40         1.82 o
   0   7   4         32.32         32.88         1.08 o
   1   7   4        155.90        153.44         2.93 o
   2   7   4        355.56        364.64         6.76 o
   3   7   4          2.77          2.26         0.83 o
   4   7   4         44.13         44.71         2.48 o
   5   7   4          3.31          3.58         1.49 o
   6   7   4          0.65          2.61         1.45 o
  -9   8   4          0.07         -1.02         0.73 o
  -8   8   4          2.27          0.17         0.76 o
  -7   8   4          1.98          1.33         0.54 o
  -6   8   4         11.39         10.43         1.23 o
  -5   8   4        172.28        178.50         3.78 o
  -4   8   4          9.62          9.03         2.54 o
  -3   8   4          4.15          3.51         0.74 o
  -2   8   4          0.01         -0.12         0.34 o
  -1   8   4          3.37          3.97         0.54 o
   0   8   4         40.68         47.72         1.32 o
   1   8   4         36.08         39.40         1.73 o
   2   8   4         43.77         43.32         2.35 o
   3   8   4         15.80         12.35         1.85 o
   4   8   4          3.54          4.34         1.79 o
   5   8   4          2.01          3.76         1.28 o
  -8   9   4          7.21          9.26         2.13 o
  -7   9   4          0.83          1.65         0.67 o
  -6   9   4          4.21          3.18         0.89 o
  -5   9   4         99.65        102.81         3.95 o
  -4   9   4          0.36          0.19         0.75 o
  -3   9   4         21.88         17.50         1.53 o
  -2   9   4         76.65         77.48         2.62 o
  -1   9   4          5.67          5.43         0.65 o
   0   9   4          6.73          7.01         0.69 o
   1   9   4         13.42         10.75         1.12 o
   2   9   4         10.96         15.30         1.58 o
   3   9   4          0.32          0.02         0.87 o
   4   9   4         46.86         57.14         6.80 o
  -7  10   4          0.03          1.79         1.40 o
  -6  10   4          0.69          0.76         0.75 o
  -5  10   4          0.15          0.26         1.36 o
  -4  10   4          0.01         -0.41         1.54 o
  -3  10   4         79.83         71.98         2.99 o
  -2  10   4         24.65         24.37         1.93 o
  -1  10   4         16.77         17.26         1.61 o
   0  10   4          0.75          0.42         1.17 o
   1  10   4          5.27          2.99         0.91 o
   2  10   4         11.48         16.43         1.47 o
   3  10   4         10.54         11.21         1.83 o
  -6  11   4         10.84         12.39         3.28 o
  -5  11   4          0.31         -0.27         0.86 o
  -4  11   4          0.15         -0.12         0.79 o
  -3  11   4          0.43          0.00         1.27 o
  -2  11   4          0.00         -0.41         0.73 o
  -1  11   4         31.44         30.31         2.22 o
   0  11   4          6.30          9.72         1.26 o
   1  11   4          0.99          0.48         1.78 o
  -2 -12   5          2.18          3.72         1.73 o
  -1 -12   5          6.18          7.60         2.06 o
   0 -12   5          0.64          1.65         1.21 o
   1 -12   5         51.88         62.97         3.60 o
  -5 -11   5          3.74          2.66         0.96 o
  -4 -11   5          5.17          9.01         1.19 o
  -3 -11   5          5.79          6.71         1.07 o
  -2 -11   5          5.16          6.54         1.77 o
  -1 -11   5          5.63          3.59         0.89 o
   0 -11   5         12.54         13.96         2.12 o
   1 -11   5         10.79         11.35         1.61 o
   2 -11   5          0.05         -1.37         1.03 o
   3 -11   5         31.62         40.82         3.29 o
  -7 -10   5          0.07          0.94         0.79 o
  -6 -10   5          1.25          0.94         0.92 o
  -5 -10   5          0.61          0.99         0.71 o
  -4 -10   5          3.56          2.74         0.80 o
  -3 -10   5         18.28         18.66         1.34 o
  -2 -10   5          2.23          3.50         0.95 o
  -1 -10   5         16.72         16.95         1.34 o
   0 -10   5          0.14         -0.35         0.99 o
   1 -10   5          5.79          4.72         1.20 o
   2 -10   5          7.96         11.08         1.73 o
   3 -10   5          4.02          5.49         1.35 o
   4 -10   5          2.43          3.43         1.14 o
  -8  -9   5          4.21          2.97         1.34 o
  -7  -9   5          0.72          1.41         0.72 o
  -6  -9   5          0.52         -0.36         0.66 o
  -5  -9   5          0.88          0.30         0.55 o
  -4  -9   5         21.64         22.85         1.44 o
  -3  -9   5          4.22          3.00         0.63 o
  -2  -9   5          5.94         10.18         1.18 o
  -1  -9   5         29.63         27.79         1.64 o
   0  -9   5          5.71          3.51         1.22 o
   1  -9   5         32.14         36.90         2.47 o
   2  -9   5         19.61         21.29         3.28 o
   3  -9   5          2.60          2.31         1.42 o
   4  -9   5          0.00          1.04         0.85 o
   5  -9   5          0.00          1.30         0.89 o
  -9  -8   5         13.69         14.31         1.32 o
  -8  -8   5          0.12          0.04         0.74 o
  -7  -8   5          7.52          5.62         1.02 o
  -6  -8   5          9.86         10.46         1.09 o
  -5  -8   5          4.96          4.23         0.75 o
  -4  -8   5         73.83         77.78         1.87 o
  -3  -8   5         73.84         75.28         1.82 o
  -2  -8   5          0.63          0.96         0.67 o
  -1  -8   5        207.55        234.51         5.02 o
   0  -8   5          7.88          5.86         0.94 o
   1  -8   5         19.35         16.95         1.65 o
   2  -8   5          0.88         -0.21         0.64 o
   3  -8   5         11.89         16.32         1.55 o
   4  -8   5         43.93         42.41         4.14 o
   5  -8   5          6.75          4.31         1.00 o
   6  -8   5          0.01         -0.52         0.76 o
  -9  -7   5          0.09         -0.54         0.61 o
  -8  -7   5          6.41          7.21         1.02 o
  -7  -7   5         46.42         47.42         2.22 o
  -6  -7   5          2.79          1.79         0.64 o
  -5  -7   5         76.75         78.42         3.10 o
  -4  -7   5          5.60          4.90         0.58 o
  -3  -7   5         86.88         91.06         2.19 o
  -2  -7   5        105.26        110.22         2.50 o
  -1  -7   5        181.29        193.27         3.86 o
   0  -7   5        445.32        444.59         8.20 o
   1  -7   5          1.65          1.24         0.87 o
   2  -7   5         63.89         65.72         4.97 o
   3  -7   5          2.65          3.09         0.74 o
   4  -7   5         28.62         23.02         2.25 o
   5  -7   5         20.67         18.83         1.59 o
   6  -7   5         16.51         11.09         1.40 o
   7  -7   5          2.26          2.18         0.90 o
 -10  -6   5          9.14          9.77         1.62 o
  -9  -6   5          0.62         -0.18         0.55 o
  -8  -6   5         29.37         30.04         1.66 o
  -7  -6   5        153.28        148.19         5.04 o
  -6  -6   5         15.07         14.89         1.16 o
  -5  -6   5         52.11         56.15         1.52 o
  -4  -6   5          0.17         -0.53         0.26 o
  -3  -6   5        131.50        135.15         2.41 o
  -2  -6   5          3.60          4.78         0.60 o
  -1  -6   5         45.86         49.44         1.43 o
   0  -6   5        106.38        105.72         3.66 o
   1  -6   5         51.38         45.25         2.14 o
   2  -6   5          0.35          0.62         0.46 o
   3  -6   5         45.17         43.25         1.80 o
   4  -6   5          0.66         -0.01         0.42 o
   5  -6   5        108.47        101.32         3.05 o
   6  -6   5          1.47          0.47         0.82 o
   7  -6   5          0.34          1.24         1.20 o
 -10  -5   5          3.68          3.19         1.02 o
  -9  -5   5          6.08          4.27         0.71 o
  -8  -5   5        303.19        292.04         4.85 o
  -7  -5   5        129.67        132.04         2.80 o
  -6  -5   5         36.62         33.96         1.41 o
  -5  -5   5          4.02          3.68         0.60 o
  -4  -5   5          6.05          7.72         0.65 o
  -3  -5   5         16.00         18.73         0.81 o
  -2  -5   5         75.64         74.30         1.78 o
  -1  -5   5         82.44         78.88         1.76 o
   0  -5   5        376.08        109.22         4.83 o
   2  -5   5         68.50         70.83         2.14 o
   3  -5   5        119.25        115.68         2.91 o
   4  -5   5          9.49          9.16         0.81 o
   5  -5   5          0.20          0.79         0.47 o
   6  -5   5         14.94         10.20         2.16 o
   7  -5   5         11.88         12.41         1.30 o
   8  -5   5          0.03          1.76         1.93 o
 -11  -4   5         11.54         11.28         1.86 o
 -10  -4   5          2.62          2.78         0.83 o
  -9  -4   5          2.99          1.34         0.53 o
  -8  -4   5          3.89          3.70         0.64 o
  -7  -4   5        526.88        532.68         6.83 o
  -6  -4   5        192.82        196.87         2.72 o
  -5  -4   5         25.39         23.26         0.89 o
  -4  -4   5        578.36        575.14         6.07 o
  -3  -4   5         57.71         60.38         1.21 o
  -2  -4   5        288.79        294.35         4.55 o
  -1  -4   5         82.67        107.48         2.04 o
   0  -4   5          5.81          4.98         0.43 o
   1  -4   5        203.89        218.24         3.03 o
   2  -4   5          2.27          1.76         0.24 o
   3  -4   5         46.11         45.30         2.96 o
   4  -4   5         20.20         21.88         2.60 o
   6  -4   5         33.21         33.04         1.75 o
   7  -4   5         98.21         93.41         2.89 o
   8  -4   5          1.00         -0.58         0.68 o
 -11  -3   5          9.71          9.25         1.32 o
 -10  -3   5          0.00         -0.31         0.62 o
  -9  -3   5          0.08         -0.12         0.30 o
  -8  -3   5         28.09         26.13         1.30 o
  -7  -3   5          0.41          0.25         0.34 o
  -6  -3   5          0.07          0.09         0.26 o
  -5  -3   5          1.74          3.55         0.37 o
  -4  -3   5         35.15         27.76         0.76 o
  -3  -3   5         77.62         75.73         1.46 o
  -2  -3   5         51.21         50.04         1.32 o
  -1  -3   5        291.29        291.80         4.34 o
   0  -3   5       1475.79       1585.91        20.12 o
   1  -3   5         24.66         21.44         0.97 o
   2  -3   5          0.04          0.96         0.78 o
   3  -3   5         13.96         12.96         1.97 o
   4  -3   5          0.42          0.69         0.69 o
   5  -3   5         95.72         97.20         4.08 o
   7  -3   5          4.33          3.36         0.84 o
   8  -3   5         14.05         14.33         1.34 o
 -11  -2   5          0.62          0.47         1.07 o
 -10  -2   5          1.44          1.86         0.78 o
  -9  -2   5         11.77          9.51         0.78 o
  -8  -2   5         28.84         24.68         1.12 o
  -7  -2   5         34.21         37.05         1.13 o
  -6  -2   5         46.94         47.72         1.18 o
  -5  -2   5         46.59         40.34         0.92 o
  -4  -2   5        607.77        634.72         6.90 o
  -3  -2   5          0.01         -0.13         0.14 o
  -2  -2   5        632.97        611.38         8.33 o
  -1  -2   5          3.04          6.04         0.62 o
   0  -2   5        539.89        570.95         6.79 o
   1  -2   5         18.14         22.90         2.37 o
   2  -2   5         60.50         60.23         3.53 o
   3  -2   5         17.99         15.41         2.27 o
   4  -2   5          4.18          4.07         1.28 o
   5  -2   5          1.66          2.17         1.83 o
   6  -2   5          5.77          8.60         1.54 o
   7  -2   5         29.39         29.00         1.52 o
   8  -2   5          4.99          5.27         0.95 o
 -11  -1   5         37.64         49.52         3.22 o
 -10  -1   5          0.01          1.12         0.70 o
  -9  -1   5         20.29         23.01         1.09 o
  -8  -1   5         15.94         15.10         1.01 o
  -7  -1   5        179.91        175.74         2.67 o
  -6  -1   5         25.18         22.75         0.88 o
  -5  -1   5          4.24          6.57         0.44 o
  -4  -1   5         29.82         33.70         0.97 o
  -3  -1   5        213.75        228.95         3.29 o
  -2  -1   5         13.64         18.03         0.68 o
  -1  -1   5          0.50         -0.26         0.17 o
   0  -1   5         39.71         43.29         0.76 o
   1  -1   5         83.78         92.58         4.48 o
   2  -1   5        179.68        190.38         7.52 o
   3  -1   5        729.43        725.63        22.08 o
   4  -1   5        353.42        366.08         9.33 o
   5  -1   5         16.09         14.27         1.88 o
   6  -1   5        105.59        104.05         4.58 o
   7  -1   5          0.56          1.98         0.64 o
   8  -1   5          1.03          0.30         0.63 o
 -12   0   5          4.76          3.77         2.32 o
 -11   0   5          4.10          6.32         1.40 o
 -10   0   5          0.60          1.68         0.68 o
  -9   0   5         22.62         22.50         1.09 o
  -8   0   5          0.01          0.48         0.36 o
  -7   0   5         44.28         43.01         1.16 o
  -6   0   5          1.48          0.89         0.26 o
  -5   0   5          4.42          6.95         0.46 o
  -4   0   5       1881.31       1965.30        19.39 o
  -3   0   5        644.15        656.70         7.37 o
  -2   0   5         89.05         97.40         1.68 o
  -1   0   5        549.80        533.55         8.82 o
   0   0   5         31.93         28.44         0.61 o
   1   0   5          1.83          3.00         2.75 o
   2   0   5         38.68         35.52         2.90 o
   3   0   5         64.45         63.00         3.07 o
   4   0   5        157.71        154.50         5.30 o
   5   0   5         95.42         96.53         4.30 o
   6   0   5          5.52          5.97         2.91 o
   7   0   5          3.61          5.71         0.79 o
   8   0   5         20.99         20.22         2.63 o
 -12   1   5          4.33          9.46         1.74 o
 -11   1   5          0.27          1.66         1.09 o
 -10   1   5         15.39         16.13         1.41 o
  -9   1   5          3.08          2.34         0.45 o
  -8   1   5         33.72         35.34         1.62 o
  -7   1   5         16.20         18.45         1.00 o
  -6   1   5         27.40         27.99         0.86 o
  -5   1   5         12.82         11.62         0.61 o
  -4   1   5        938.38        908.23         8.85 o
  -3   1   5        764.26        790.80         8.41 o
  -2   1   5        932.59        957.60        10.57 o
  -1   1   5          2.81          0.62         0.42 o
   0   1   5          0.14          0.46         0.19 o
   1   1   5        195.81        189.41         2.43 o
   2   1   5         42.63         34.20         2.09 o
   3   1   5         42.14         37.46         4.15 o
   4   1   5         85.50         75.94         2.88 o
   5   1   5         63.39         63.18         2.01 o
   6   1   5        100.00         93.99         2.39 o
   7   1   5         60.57         64.39         2.29 o
   8   1   5          0.97          0.12         1.29 o
 -11   2   5         58.25         56.30         2.94 o
 -10   2   5         18.24         19.71         1.50 o
  -9   2   5          9.74         10.24         0.71 o
  -8   2   5          0.30          0.35         0.37 o
  -7   2   5          0.54         -0.41         0.29 o
  -6   2   5         27.93         36.37         1.04 o
  -5   2   5         18.47         17.52         0.75 o
  -4   2   5         35.52         36.04         0.84 o
  -3   2   5        653.01        650.43         7.17 o
  -2   2   5        147.75        194.49         3.05 o
  -1   2   5        335.55        368.70         7.64 o
   0   2   5        663.24        703.51        11.03 o
   1   2   5          1.39          1.94         0.30 o
   2   2   5        141.64        138.87         2.37 o
   3   2   5         57.92         58.20         1.47 o
   4   2   5          8.83          8.97         0.78 o
   5   2   5         42.18         41.01         1.61 o
   6   2   5          0.53         -0.01         0.52 o
   7   2   5         13.79         11.36         1.23 o
   8   2   5          1.32          1.28         0.84 o
 -11   3   5          8.34          7.23         1.91 o
 -10   3   5         15.62         22.06         1.63 o
  -9   3   5          1.56          0.07         0.49 o
  -8   3   5          1.16          1.27         0.45 o
  -7   3   5          0.49         -0.11         0.49 o
  -6   3   5         23.80         25.73         1.01 o
  -5   3   5          6.58          8.15         0.52 o
  -4   3   5          0.14          0.36         0.19 o
  -3   3   5          0.98          1.19         0.36 o
  -2   3   5         30.19         32.57         0.74 o
  -1   3   5         64.99         53.69         1.33 o
   0   3   5          6.46          4.55         0.95 o
   1   3   5        266.58        237.42         5.71 o
   3   3   5         35.95         36.08         1.79 o
   4   3   5        103.70         99.15         2.59 o
   5   3   5          2.18          1.79         0.67 o
   6   3   5          0.59          1.55         0.71 o
   7   3   5         16.47         24.53         3.13 o
 -11   4   5          3.77          1.10         1.35 o
 -10   4   5          8.81          9.88         1.74 o
  -9   4   5          2.20          0.85         0.52 o
  -8   4   5         18.04         12.97         0.84 o
  -7   4   5        205.34        213.58         3.31 o
  -6   4   5         73.23         72.20         2.38 o
  -5   4   5         11.47         10.64         0.60 o
  -4   4   5         13.05         15.17         0.79 o
  -3   4   5          9.04         13.46         0.65 o
  -2   4   5        305.15        307.24         3.67 o
  -1   4   5          0.02         -0.12         0.27 o
   0   4   5          0.42          0.16         0.28 o
   1   4   5       1295.83       1241.06        20.67 o
   2   4   5        364.71        342.48         5.35 o
   3   4   5         49.33         50.97         1.87 o
   4   4   5         19.68         20.28         1.42 o
   5   4   5         27.85         28.79         1.81 o
   6   4   5         35.85         30.02         2.66 o
   7   4   5          8.82         12.48         1.57 o
 -11   5   5          0.00         -0.63         1.22 o
 -10   5   5          0.58          0.15         0.69 o
  -9   5   5          1.93          4.56         0.86 o
  -8   5   5          1.37          1.65         0.46 o
  -7   5   5          0.75          0.33         0.38 o
  -6   5   5        458.69        480.79         6.12 o
  -5   5   5        295.06        292.55         3.57 o
  -4   5   5         31.00         30.37         1.15 o
  -3   5   5        355.88        359.37         4.73 o
  -2   5   5         33.78         31.14         1.22 o
  -1   5   5          0.04          0.24         0.37 o
   0   5   5        104.70        101.07         2.22 o
   1   5   5         17.28         17.68         1.29 o
   2   5   5        811.89        795.45        10.83 o
   3   5   5         13.84         13.33         1.24 o
   4   5   5          6.00          4.82         0.94 o
   5   5   5         37.92         39.95         3.58 o
   6   5   5          8.19          9.60         1.79 o
 -10   6   5          7.98         11.38         1.92 o
  -9   6   5          1.51          0.29         0.70 o
  -8   6   5         15.98         13.39         0.97 o
  -7   6   5          0.80          2.11         0.51 o
  -6   6   5         24.77         28.16         1.21 o
  -5   6   5        136.06        142.55         2.74 o
  -4   6   5          0.11         -0.06         0.35 o
  -3   6   5         23.68         21.99         1.02 o
  -2   6   5          5.84          6.75         0.59 o
  -1   6   5         78.21         80.87         1.66 o
   0   6   5        106.73        106.48         2.45 o
   1   6   5          2.12          2.50         0.79 o
   2   6   5         99.10         98.52         2.93 o
   3   6   5          0.01         -0.05         0.78 o
   4   6   5         47.10         52.75         2.44 o
   5   6   5          7.79          5.87         1.14 o
   6   6   5          4.03          4.78         1.28 o
 -10   7   5          0.17         -0.04         1.03 o
  -9   7   5          8.55          6.54         1.08 o
  -8   7   5         19.97         20.32         1.22 o
  -7   7   5          0.23          1.00         0.81 o
  -6   7   5         98.15        103.69         4.04 o
  -5   7   5          8.13         11.48         1.65 o
  -4   7   5          5.74          7.08         0.83 o
  -3   7   5         80.17         66.21         1.94 o
  -2   7   5         52.34         51.09         1.75 o
  -1   7   5          2.22          0.78         0.33 o
   0   7   5         35.50         41.97         1.58 o
   1   7   5        116.69        112.20         2.97 o
   2   7   5         67.12         63.27         2.53 o
   3   7   5          7.63         11.27         1.38 o
   4   7   5         31.52         28.68         2.11 o
   5   7   5         84.86        102.30         4.21 o
  -9   8   5          9.00         13.58         2.47 o
  -8   8   5          5.83          4.34         1.33 o
  -7   8   5         37.16         40.95         2.04 o
  -6   8   5         15.18         16.09         1.48 o
  -5   8   5         15.56         19.46         2.49 o
  -4   8   5         12.87         11.10         1.17 o
  -3   8   5         12.06          9.44         0.86 o
  -2   8   5        114.65        104.67         2.26 o
  -1   8   5         34.30         35.57         1.82 o
   0   8   5         41.11         40.34         1.73 o
   1   8   5          3.26          2.33         0.99 o
   2   8   5          4.96          4.66         1.15 o
   3   8   5          3.14          1.93         0.97 o
   4   8   5         74.96         91.35         4.54 o
  -8   9   5          0.30         -0.19         1.17 o
  -7   9   5          0.10         -1.01         0.63 o
  -6   9   5          0.02          0.36         0.73 o
  -5   9   5         38.07         39.47         2.97 o
  -4   9   5          0.07          0.00         0.54 o
  -3   9   5          0.85          1.80         0.69 o
  -2   9   5         11.36         13.05         1.15 o
  -1   9   5          6.42          7.44         0.70 o
   0   9   5         33.01         32.51         2.23 o
   1   9   5          0.02         -0.63         0.84 o
   2   9   5          3.91          2.54         1.03 o
   3   9   5          2.82          2.91         1.24 o
  -7  10   5          2.44          2.94         0.99 o
  -6  10   5          4.27          3.21         1.45 o
  -5  10   5          0.59          1.31         1.11 o
  -4  10   5          0.71          0.54         1.10 o
  -3  10   5         26.79         31.53         2.31 o
  -2  10   5          4.82          5.20         1.23 o
  -1  10   5          0.57          0.33         0.79 o
   0  10   5          0.03          0.71         0.95 o
   1  10   5          4.35          6.05         1.09 o
   2  10   5         45.62         50.72         2.94 o
  -5  11   5          0.05          0.54         0.86 o
  -4  11   5          0.92         -0.13         0.81 o
  -3  11   5          0.04          0.37         0.84 o
  -2  11   5          3.86          4.36         1.04 o
  -1  11   5          8.27          9.09         1.26 o
   0  11   5          1.10         -0.43         1.80 o
  -5 -11   6          0.57         -0.21         0.74 o
  -4 -11   6         11.13          9.93         1.20 o
  -3 -11   6         23.43         31.04         3.63 o
  -2 -11   6          1.43          2.57         1.01 o
  -1 -11   6          0.27          1.87         1.08 o
   0 -11   6         13.87         16.25         4.02 o
   1 -11   6         14.56         16.79         2.43 o
   2 -11   6          1.30          0.91         1.13 o
  -6 -10   6          7.62          7.06         1.18 o
  -5 -10   6          4.85          5.50         1.00 o
  -4 -10   6          0.41          0.97         0.62 o
  -3 -10   6          3.85          1.64         0.82 o
  -2 -10   6         30.74         28.65         2.08 o
  -1 -10   6         17.16         16.56         2.82 o
   0 -10   6          0.97          0.84         1.25 o
   1 -10   6          5.99          5.94         1.22 o
   2 -10   6         30.60         36.60         4.82 o
   3 -10   6         11.29         11.19         1.64 o
   4 -10   6          8.60          8.35         1.57 o
  -8  -9   6          1.06          1.77         0.85 o
  -7  -9   6          0.01         -0.42         0.60 o
  -6  -9   6         14.66         16.40         1.35 o
  -5  -9   6          0.18         -0.54         0.54 o
  -4  -9   6         40.29         36.37         2.27 o
  -3  -9   6          6.63          7.60         1.11 o
  -2  -9   6          2.75          1.20         0.69 o
  -1  -9   6          0.01         -0.79         0.64 o
   0  -9   6          1.47         -0.24         1.33 o
   1  -9   6          0.30         -0.38         0.66 o
   2  -9   6         54.20         56.90         3.45 o
   3  -9   6          0.27          0.35         0.87 o
   4  -9   6         13.88         11.19         1.55 o
   5  -9   6         11.16         15.96         3.29 o
  -8  -8   6          5.48          4.34         1.24 o
  -7  -8   6          3.08          2.98         1.03 o
  -6  -8   6         15.82         15.95         1.31 o
  -5  -8   6         28.77         25.97         1.82 o
  -4  -8   6         13.48         16.25         0.95 o
  -3  -8   6          1.58          0.73         0.50 o
  -2  -8   6          3.18          2.78         0.71 o
  -1  -8   6         33.36         30.68         1.89 o
   0  -8   6          0.20         -0.60         0.62 o
   1  -8   6         85.12         91.12         5.06 o
   2  -8   6          9.38          6.78         1.15 o
   3  -8   6          2.68          2.17         0.88 o
   4  -8   6         26.27         23.13         2.61 o
   5  -8   6          2.24          3.28         0.99 o
  -9  -7   6          0.01         -0.98         0.61 o
  -8  -7   6          0.05          0.56         0.61 o
  -7  -7   6         83.97         92.36         3.95 o
  -6  -7   6          0.74          0.51         0.52 o
  -5  -7   6         33.17         33.63         1.32 o
  -4  -7   6          5.78          8.41         0.70 o
  -3  -7   6          1.67          2.06         0.54 o
  -2  -7   6        120.49        126.43         2.80 o
  -1  -7   6        111.36        118.20         3.17 o
   0  -7   6          5.64          7.54         0.95 o
   1  -7   6         75.60         77.89         2.93 o
   2  -7   6          4.64          3.16         1.04 o
   3  -7   6         15.50         16.17         1.42 o
   4  -7   6         18.42         16.83         1.45 o
   5  -7   6          0.48          0.42         0.63 o
   6  -7   6         31.09         33.70         2.05 o
 -10  -6   6          0.27          0.55         0.69 o
  -9  -6   6          0.32         -0.27         0.94 o
  -8  -6   6        133.16        132.82         3.35 o
  -7  -6   6         57.79         55.82         2.02 o
  -6  -6   6          2.36          2.20         0.58 o
  -5  -6   6          0.14         -0.17         0.32 o
  -4  -6   6          8.40          7.70         0.64 o
  -3  -6   6          9.02          6.69         1.33 o
  -2  -6   6        137.04        145.81         2.94 o
  -1  -6   6        228.68        224.59         5.25 o
   0  -6   6        506.22        465.78         7.14 o
   1  -6   6         43.69         38.12         1.80 o
   2  -6   6         51.64         52.13         2.10 o
   3  -6   6         24.05         19.89         1.28 o
   4  -6   6          7.60          3.20         0.73 o
   5  -6   6         43.95         41.13         1.81 o
   6  -6   6          5.42          4.46         0.91 o
 -10  -5   6         11.97          9.28         1.54 o
  -9  -5   6         58.27         58.45         2.21 o
  -8  -5   6         35.95         35.95         1.82 o
  -7  -5   6         46.21         47.82         2.20 o
  -6  -5   6          0.47          0.14         0.36 o
  -5  -5   6         44.09         46.84         1.25 o
  -4  -5   6          0.82          0.90         0.31 o
  -3  -5   6         42.28         48.52         1.52 o
  -2  -5   6          1.11          0.88         0.35 o
   0  -5   6         94.43         95.42         2.85 o
   1  -5   6         14.31         16.77         1.60 o
   2  -5   6          0.00          0.31         0.37 o
   3  -5   6         13.72         12.48         1.48 o
   4  -5   6         87.44         87.67         2.38 o
   5  -5   6          1.16          1.35         0.60 o
   6  -5   6          8.41          8.21         0.92 o
   7  -5   6         24.71         28.62         2.94 o
 -11  -4   6          6.30          5.51         1.50 o
 -10  -4   6          4.62          4.67         0.63 o
  -9  -4   6         20.37         19.31         1.76 o
  -8  -4   6          0.00         -0.15         0.49 o
  -7  -4   6         12.76          6.93         0.84 o
  -6  -4   6         20.97         21.96         1.13 o
  -5  -4   6         82.50         81.75         1.63 o
  -4  -4   6         64.21         65.03         1.35 o
  -3  -4   6          0.52          0.88         0.35 o
  -2  -4   6         54.98         56.99         1.55 o
  -1  -4   6        136.94         47.75         2.97 o
   0  -4   6          6.13          3.16         0.70 o
   1  -4   6         44.53         40.05         1.53 o
   2  -4   6         80.48         73.47         1.29 o
   3  -4   6        228.34        215.50         8.35 o
   7  -4   6          4.09          2.76         0.94 o
 -11  -3   6          6.94         11.68         2.00 o
 -10  -3   6          4.68          2.86         0.63 o
  -9  -3   6          0.14         -0.72         0.55 o
  -8  -3   6          2.75          2.05         0.52 o
  -7  -3   6         15.84         16.27         0.96 o
  -6  -3   6          1.20          0.66         0.31 o
  -5  -3   6        210.99        219.66         3.13 o
  -4  -3   6        287.89        294.95         3.42 o
  -3  -3   6         58.37         55.33         1.42 o
  -2  -3   6         50.33         46.79         1.28 o
  -1  -3   6         16.80         22.90         1.00 o
   0  -3   6        314.43        350.15         4.56 o
   1  -3   6         25.54         21.74         0.67 o
   2  -3   6          3.80          3.24         1.25 o
   3  -3   6        327.20        335.11        11.80 o
   4  -3   6          0.01         -1.16         0.65 o
   5  -3   6         67.46         68.89         3.53 o
 -11  -2   6          1.49          1.93         1.01 o
 -10  -2   6          5.97          5.27         0.94 o
  -9  -2   6         11.76         11.85         1.09 o
  -8  -2   6         24.34         24.88         1.21 o
  -7  -2   6          3.83          6.75         0.59 o
  -6  -2   6          0.36         -0.10         0.22 o
  -5  -2   6          0.28          0.09         0.21 o
  -4  -2   6        207.81        236.04         2.84 o
  -3  -2   6         19.72         18.88         0.82 o
  -2  -2   6         37.14         33.43         1.17 o
  -1  -2   6        206.61        204.94         3.78 o
   0  -2   6        171.76        163.88         2.34 o
   1  -2   6         73.95         78.53         4.25 o
   2  -2   6         47.20         53.22         3.62 o
   3  -2   6        247.86        240.79         9.51 o
   4  -2   6         78.64         78.07         3.59 o
   5  -2   6         52.08         52.27         3.99 o
   6  -2   6          6.39          6.01         1.83 o
 -11  -1   6          0.95          1.20         0.84 o
 -10  -1   6          2.74          2.99         0.79 o
  -9  -1   6          4.89          6.98         0.71 o
  -8  -1   6          0.10         -0.28         0.37 o
  -7  -1   6         36.69         38.56         1.08 o
  -6  -1   6        178.85        176.20         2.68 o
  -5  -1   6         16.95         17.10         0.82 o
  -4  -1   6          2.09          2.73         0.33 o
  -3  -1   6          0.14         -0.07         0.23 o
  -2  -1   6          7.74         13.05         1.30 o
  -1  -1   6        124.35        125.68         2.14 o
   0  -1   6          2.39          1.20         0.25 o
   1  -1   6         74.96         80.21         4.45 o
   2  -1   6         54.25         53.69         3.80 o
   3  -1   6        270.26        289.45        11.07 o
   4  -1   6        108.90        113.67         4.56 o
   5  -1   6          1.07          3.18         1.31 o
   6  -1   6          0.22          1.40         1.17 o
   7  -1   6          2.97          1.84         1.14 o
 -12   0   6          0.18         -0.02         0.81 o
 -11   0   6          6.56          5.49         1.22 o
 -10   0   6          0.04          1.04         0.46 o
  -9   0   6         34.37         26.27         1.25 o
  -8   0   6          0.14         -0.06         0.29 o
  -7   0   6         75.17         74.11         1.50 o
  -6   0   6         37.04         41.65         1.00 o
  -5   0   6         86.13         83.14         1.51 o
  -4   0   6       1748.98       1772.73        16.33 o
  -3   0   6        613.71        638.90         8.19 o
  -2   0   6        781.40        799.58        12.50 o
  -1   0   6        200.90        212.10         3.99 o
   0   0   6          2.82          1.11         0.21 o
   1   0   6        157.41        144.70         4.82 o
   2   0   6         30.63         33.80         2.70 o
   3   0   6          0.26          0.86         0.83 o
   4   0   6         59.25         61.55         3.67 o
   5   0   6         55.17         61.45         3.66 o
   6   0   6         14.48         17.92         2.51 o
   7   0   6          0.21          0.75         0.66 o
 -12   1   6          3.99          2.83         1.33 o
 -11   1   6          7.44         12.08         1.86 o
 -10   1   6          1.63          0.60         0.43 o
  -9   1   6         82.45         72.97         1.81 o
  -8   1   6        102.45         83.67         1.90 o
  -7   1   6          0.02          0.21         0.32 o
  -6   1   6          0.55          1.05         0.28 o
  -5   1   6        172.15        168.15         2.36 o
  -4   1   6        235.97        232.37         2.78 o
  -3   1   6         63.64         69.95         1.38 o
  -2   1   6        242.69        234.77         3.45 o
  -1   1   6        352.52        378.66         8.57 o
   0   1   6        127.50        126.16         2.00 o
   1   1   6        101.12        114.63         2.03 o
   2   1   6        109.20        105.24         5.70 o
   3   1   6         28.31         31.20         2.26 o
   4   1   6         33.13         34.70         2.45 o
   5   1   6         31.37         29.44         1.23 o
   6   1   6          0.56          0.44         0.73 o
   7   1   6         14.04         14.60         1.26 o
 -11   2   6         19.29         25.64         1.82 o
 -10   2   6          0.10          0.11         0.38 o
  -9   2   6         14.44         18.20         1.25 o
  -8   2   6         50.12         47.70         1.41 o
  -7   2   6         14.57         17.56         0.98 o
  -6   2   6          6.33          8.30         0.68 o
  -5   2   6          2.52          4.03         0.45 o
  -4   2   6         23.00         27.47         0.97 o
  -3   2   6        168.66        174.35         2.26 o
  -2   2   6         69.23         76.43         1.43 o
  -1   2   6        296.44        297.08         6.12 o
   0   2   6        338.23        359.94         8.06 o
   1   2   6        270.16        281.92         5.33 o
   2   2   6         39.58         42.91         1.95 o
   3   2   6         48.57         51.42         1.87 o
   4   2   6         13.91         13.90         1.02 o
   5   2   6         16.24         17.10         1.22 o
   6   2   6         22.03         23.33         1.53 o
   7   2   6         33.60         29.72         1.85 o
 -11   3   6         11.87         10.12         1.25 o
 -10   3   6          3.90          7.36         0.98 o
  -9   3   6          0.71          0.61         0.45 o
  -8   3   6         50.44         54.53         1.53 o
  -7   3   6          9.81         12.80         0.81 o
  -6   3   6        602.11        580.92         6.18 o
  -5   3   6         18.69         14.38         0.89 o
  -4   3   6         67.54         72.87         1.46 o
  -3   3   6          2.46          2.85         0.36 o
  -2   3   6        203.66        211.00         3.46 o
  -1   3   6         62.44         54.98         1.44 o
   1   3   6         24.38         25.76         3.35 o
   2   3   6        220.54        218.47         4.13 o
   3   3   6        105.68        108.34         2.47 o
   4   3   6        238.94        216.06         4.40 o
   5   3   6          0.27         -0.41         0.56 o
   6   3   6          4.21          4.23         1.03 o
   7   3   6          2.31          1.42         0.97 o
 -11   4   6          0.16         -0.18         0.81 o
 -10   4   6          0.73          0.70         0.62 o
  -9   4   6         31.24         33.92         1.39 o
  -8   4   6          0.03          0.20         0.38 o
  -7   4   6         16.52         20.62         1.64 o
  -6   4   6         51.81         55.21         1.49 o
  -5   4   6        648.07        635.66         7.76 o
  -4   4   6         90.64         81.73         1.81 o
  -3   4   6         94.88        102.75         1.75 o
  -2   4   6         22.65         20.03         0.95 o
  -1   4   6         11.75         10.26         0.79 o
   0   4   6        109.20        115.79         2.80 o
   1   4   6        160.71        156.66         3.40 o
   2   4   6          9.38          6.90         0.81 o
   3   4   6         79.61         79.32         2.45 o
   4   4   6         30.68         32.77         2.44 o
   5   4   6          1.16          3.53         0.88 o
   6   4   6         24.77         28.93         2.01 o
 -11   5   6          1.58          1.43         1.13 o
 -10   5   6          0.15          0.20         0.75 o
  -9   5   6          1.27          1.11         0.60 o
  -8   5   6          2.70          0.95         0.51 o
  -7   5   6         14.63         15.46         1.52 o
  -6   5   6         68.84         58.14         1.87 o
  -5   5   6         37.27         41.60         1.40 o
  -4   5   6          7.91          6.01         0.62 o
  -3   5   6         60.38         65.51         1.52 o
  -2   5   6         33.63         27.99         1.33 o
  -1   5   6          7.75          7.15         0.77 o
   0   5   6          6.58          7.26         0.93 o
   1   5   6         52.41         49.53         1.94 o
   2   5   6        150.98        159.55         3.79 o
   3   5   6         21.84         21.50         1.57 o
   4   5   6          2.67          2.54         1.29 o
   5   5   6          0.68          0.17         0.93 o
   6   5   6          7.95          7.01         1.52 o
 -10   6   6          0.27         -0.43         2.55 o
  -9   6   6          0.01         -0.26         0.51 o
  -8   6   6          2.14          2.53         0.72 o
  -7   6   6         22.84         20.51         1.36 o
  -6   6   6          0.02          0.15         0.48 o
  -5   6   6         30.11         34.43         1.75 o
  -4   6   6         11.24          8.90         0.79 o
  -3   6   6        128.22        126.89         2.38 o
  -2   6   6          8.31          4.81         0.52 o
  -1   6   6          0.05          0.39         0.51 o
   0   6   6        301.45        302.66         5.77 o
   1   6   6        102.37         97.16         2.80 o
   2   6   6         29.82         31.40         1.95 o
   3   6   6          4.72          4.42         0.99 o
   4   6   6         10.73         12.86         1.47 o
   5   6   6          0.26          0.37         1.61 o
 -10   7   6          5.24         10.41         1.92 o
  -9   7   6         13.41         13.96         2.72 o
  -8   7   6          8.32         11.68         2.19 o
  -7   7   6          4.39          3.35         1.91 o
  -6   7   6          7.66          9.47         2.22 o
  -5   7   6         15.43         14.90         1.17 o
  -4   7   6          9.62          6.70         0.71 o
  -3   7   6         23.52         19.81         1.12 o
  -2   7   6          4.07          2.94         0.47 o
  -1   7   6         26.87         27.17         1.54 o
   0   7   6         19.75         23.84         1.60 o
   1   7   6         18.39         18.97         1.75 o
   2   7   6         25.32         22.63         1.80 o
   3   7   6         10.98         12.71         1.54 o
   4   7   6         26.87         31.70         2.33 o
  -9   8   6         17.57         26.62         2.87 o
  -8   8   6         26.07         20.43         1.72 o
  -7   8   6         43.92         41.84         2.29 o
  -6   8   6         17.56         22.70         1.78 o
  -5   8   6          0.00         -0.07         1.06 o
  -4   8   6          5.67          5.14         0.91 o
  -3   8   6         61.08         55.98         2.56 o
  -2   8   6          5.53          3.09         0.84 o
  -1   8   6          0.06          0.03         0.64 o
   0   8   6          9.14          6.99         1.10 o
   1   8   6         45.88         49.63         3.84 o
   2   8   6          0.31          0.70         0.93 o
   3   8   6          6.90          8.38         1.46 o
  -8   9   6          0.00          0.50         0.88 o
  -7   9   6         18.33         14.56         1.57 o
  -6   9   6         11.60         13.88         1.50 o
  -5   9   6          0.08          0.27         0.84 o
  -4   9   6         10.15          8.36         2.48 o
  -3   9   6          3.50          3.33         0.89 o
  -2   9   6          1.45          0.07         0.45 o
  -1   9   6         14.47         13.62         1.21 o
   0   9   6          9.92         10.35         1.66 o
   1   9   6          0.69          2.00         1.11 o
   2   9   6          0.18          0.72         1.10 o
  -6  10   6          0.64          0.22         0.86 o
  -5  10   6          0.05          0.13         0.72 o
  -4  10   6          1.56          3.09         2.46 o
  -3  10   6          7.94          8.35         1.21 o
  -2  10   6          0.16          0.68         0.60 o
  -1  10   6          2.68          2.16         1.65 o
   0  10   6         19.04         22.04         2.47 o
   1  10   6          9.79          9.27         1.57 o
  -3  11   6          1.50          2.33         1.54 o
  -4 -11   7          0.03          0.30         1.27 o
  -3 -11   7          2.09          2.59         1.05 o
  -2 -11   7          0.01         -0.14         1.26 o
  -1 -11   7          1.33          1.22         1.07 o
   0 -11   7          0.03         -1.25         0.94 o
  -6 -10   7          1.31          0.34         0.71 o
  -5 -10   7          2.32          1.90         1.07 o
  -4 -10   7          5.13          3.86         1.32 o
  -3 -10   7         42.91         44.16         2.48 o
  -2 -10   7          0.05          0.35         1.11 o
  -1 -10   7         21.82         24.50         2.03 o
   0 -10   7          3.94          3.74         1.41 o
   1 -10   7         16.77         22.49         2.56 o
   2 -10   7          5.66          4.99         1.25 o
  -7  -9   7          0.00          0.01         0.69 o
  -6  -9   7         23.10         23.21         1.64 o
  -5  -9   7          0.20         -0.01         0.51 o
  -4  -9   7          0.08         -0.33         0.58 o
  -3  -9   7         31.81         32.94         4.00 o
  -2  -9   7          3.74          6.06         1.48 o
  -1  -9   7         12.42         19.28         2.21 o
   0  -9   7         13.89          8.70         2.00 o
   1  -9   7          0.15          0.46         0.79 o
   2  -9   7         20.33         24.38         2.45 o
   3  -9   7          8.93          9.67         1.48 o
   4  -9   7          5.34          5.05         1.25 o
  -8  -8   7          1.73          0.34         0.78 o
  -7  -8   7         11.99          9.32         1.23 o
  -6  -8   7         37.28         38.97         3.11 o
  -5  -8   7         14.14         13.21         0.93 o
  -4  -8   7         17.44         16.22         1.19 o
  -3  -8   7         36.37         40.80         2.05 o
  -2  -8   7          9.07          7.61         1.46 o
  -1  -8   7          9.71          9.23         1.13 o
   0  -8   7        108.44        107.18         4.00 o
   1  -8   7         26.61         32.87         1.93 o
   2  -8   7          0.98          2.19         0.86 o
   3  -8   7          0.66          0.98         0.85 o
   4  -8   7          5.65          2.47         0.93 o
  -9  -7   7          2.71          1.47         0.85 o
  -8  -7   7         38.74         36.80         2.06 o
  -7  -7   7        129.46        129.71         3.28 o
  -6  -7   7          1.94          1.54         0.59 o
  -5  -7   7         15.13         15.38         0.95 o
  -4  -7   7          9.21         10.81         0.98 o
  -3  -7   7         79.13         91.22         2.46 o
  -2  -7   7        280.67        291.79         6.08 o
  -1  -7   7         19.74         20.92         1.51 o
   0  -7   7        311.80        306.19         9.45 o
   1  -7   7         33.00         35.29         2.55 o
   2  -7   7          1.06          1.06         0.63 o
   3  -7   7         28.54         28.79         1.84 o
   4  -7   7         11.44          8.30         1.09 o
   5  -7   7          2.21          1.76         0.80 o
 -10  -6   7          6.49          6.85         1.11 o
  -9  -6   7          5.53          6.95         1.08 o
  -8  -6   7          8.56          9.99         1.15 o
  -7  -6   7        147.64        152.25         5.34 o
  -6  -6   7         37.45         44.47         1.49 o
  -5  -6   7          3.66          4.09         0.51 o
  -4  -6   7          5.43          3.69         0.44 o
  -3  -6   7          0.01         -0.18         0.38 o
  -2  -6   7        152.43        161.75         3.91 o
  -1  -6   7         44.10         55.12         1.72 o
   0  -6   7          2.11          1.65         0.69 o
   1  -6   7         34.76         32.16         1.52 o
   2  -6   7         27.19         31.27         1.63 o
   3  -6   7          1.04          2.50         0.68 o
   4  -6   7          0.01          0.40         0.54 o
   5  -6   7          5.17          5.70         1.03 o
   6  -6   7         17.73         15.14         1.32 o
 -10  -5   7         29.17         29.73         1.84 o
  -9  -5   7         44.99         51.85         2.21 o
  -8  -5   7          5.29          3.24         0.77 o
  -7  -5   7          0.44          0.67         0.54 o
  -6  -5   7          2.07          1.40         0.45 o
  -5  -5   7          0.36          0.67         0.38 o
  -4  -5   7         18.31         20.77         1.04 o
  -3  -5   7         60.98         60.42         1.78 o
  -2  -5   7          6.14          8.78         0.93 o
  -1  -5   7          0.08         -0.06         0.35 o
   0  -5   7        112.53        113.47         2.83 o
   1  -5   7         94.69        103.98         2.28 o
   2  -5   7          1.67          0.31         0.42 o
   3  -5   7         35.49         32.76         1.68 o
   4  -5   7         19.26         19.06         1.26 o
   5  -5   7         18.28         20.87         1.46 o
   6  -5   7          0.54          0.46         0.65 o
 -11  -4   7          3.79          6.49         1.42 o
 -10  -4   7          0.69          0.67         0.72 o
  -9  -4   7         34.53         30.78         1.77 o
  -8  -4   7          1.64          1.25         0.58 o
  -7  -4   7          0.12         -0.03         0.39 o
  -6  -4   7        118.79        113.78         2.21 o
  -5  -4   7          0.07          0.34         0.30 o
  -4  -4   7        405.47        414.85         4.91 o
  -3  -4   7         13.21         11.50         0.86 o
  -2  -4   7         41.94         35.64         2.16 o
  -1  -4   7         28.02         24.44         3.44 o
   0  -4   7         36.76         42.01         1.49 o
   1  -4   7          5.70          7.30         0.66 o
   2  -4   7          0.07          0.21         0.29 o
 -11  -3   7          5.84          8.26         1.71 o
 -10  -3   7          0.22          0.72         0.61 o
  -9  -3   7          0.22         -0.08         0.53 o
  -8  -3   7          1.80          1.57         0.57 o
  -7  -3   7         34.55         37.64         1.33 o
  -6  -3   7         21.24         20.03         0.95 o
  -5  -3   7         14.02         15.27         0.77 o
  -4  -3   7         30.42         31.44         0.87 o
  -3  -3   7         31.45         35.78         1.66 o
  -2  -3   7        146.41        147.14         4.43 o
  -1  -3   7          2.93          2.57         0.57 o
   0  -3   7         11.98         11.72         1.91 o
   1  -3   7         31.63         30.11         0.96 o
   2  -3   7         91.88        101.79         5.45 o
   3  -3   7         34.27         32.56         3.60 o
   4  -3   7         12.19         11.69         1.81 o
 -11  -2   7          0.51          0.76         0.64 o
 -10  -2   7          2.52          3.48         0.63 o
  -9  -2   7          1.89          2.05         0.63 o
  -8  -2   7         35.73         35.32         2.02 o
  -7  -2   7          0.08         -0.17         0.35 o
  -6  -2   7         41.92         40.99         1.20 o
  -5  -2   7         49.08         56.28         1.29 o
  -4  -2   7         82.83         85.11         1.49 o
  -3  -2   7          5.49          5.28         0.56 o
  -2  -2   7         81.81         35.80         3.41 o
  -1  -2   7        191.61        196.08         4.76 o
   0  -2   7        101.71         97.16         1.96 o
   1  -2   7         20.76         20.05         2.67 o
   2  -2   7          7.81          7.47         1.95 o
   3  -2   7        112.20        105.27         5.93 o
   4  -2   7          0.88         -0.26         0.88 o
   5  -2   7         77.45         79.82         4.15 o
   6  -2   7          0.38          3.57         1.74 o
 -11  -1   7          0.07         -0.44         0.53 o
 -10  -1   7          0.58         -0.76         0.49 o
  -9  -1   7          5.18          4.25         0.90 o
  -8  -1   7         40.93         41.58         1.54 o
  -7  -1   7          7.92          9.19         1.04 o
  -6  -1   7         45.41         40.53         2.55 o
  -5  -1   7         23.80         27.02         1.01 o
  -4  -1   7          5.71          4.61         0.39 o
  -3  -1   7          5.42          5.73         0.52 o
  -1  -1   7         48.75         47.26         2.08 o
   0  -1   7          0.03          0.15         0.19 o
   1  -1   7          0.54          0.96         1.50 o
   2  -1   7        173.75        182.33         8.18 o
   3  -1   7          6.56          8.39         2.06 o
   4  -1   7         42.39         40.42         3.33 o
   5  -1   7         42.77         44.66         3.69 o
   6  -1   7         14.36         11.09         4.91 o
 -11   0   7         13.30         12.24         1.71 o
 -10   0   7         11.12          8.36         1.57 o
  -9   0   7          4.57          2.68         0.57 o
  -8   0   7         11.53          6.50         0.74 o
  -7   0   7          6.99          6.83         0.65 o
  -6   0   7          0.02          0.04         0.26 o
  -5   0   7          1.08          0.89         0.28 o
  -4   0   7        198.14        215.00         3.06 o
  -3   0   7          0.04         -0.24         0.27 o
  -2   0   7         22.21         28.97         2.62 o
  -1   0   7        148.93        160.25         3.72 o
   0   0   7          4.88          5.69         0.50 o
   1   0   7         70.62         67.97         1.18 o
   2   0   7         54.61         57.99         3.25 o
   3   0   7          0.91         -1.16         1.07 o
   4   0   7         18.20         17.03         2.27 o
   5   0   7          4.97          5.99         2.41 o
   6   0   7          4.70          5.28         2.96 o
 -11   1   7          9.62         14.57         1.94 o
 -10   1   7          0.42          0.84         0.59 o
  -9   1   7         11.39          7.29         1.43 o
  -8   1   7          1.88          2.31         0.50 o
  -7   1   7          0.16         -0.48         0.32 o
  -6   1   7         80.37         73.33         2.14 o
  -5   1   7        264.11        267.59         3.51 o
  -4   1   7          0.10          0.15         0.25 o
  -3   1   7         20.10         20.41         0.97 o
  -2   1   7         12.22         13.05         0.83 o
  -1   1   7          3.82          0.64         0.34 o
   0   1   7         19.90         22.01         1.30 o
   1   1   7        285.08        293.69         4.98 o
   2   1   7         13.92         13.42         0.84 o
   3   1   7         56.53         56.62         2.62 o
   4   1   7          1.66          2.01         0.52 o
   5   1   7         41.66         43.53         1.90 o
   6   1   7          0.30          0.33         0.68 o
 -11   2   7          0.01         -0.15         0.92 o
 -10   2   7          2.64          4.00         0.99 o
  -9   2   7          0.08          0.63         0.63 o
  -8   2   7          2.27          0.99         0.54 o
  -7   2   7         23.10         29.51         1.16 o
  -6   2   7         30.70         40.62         1.29 o
  -5   2   7          0.29          0.04         0.34 o
  -4   2   7         26.75         22.00         0.89 o
  -3   2   7         10.00         11.31         0.68 o
  -2   2   7        169.61        177.74         3.44 o
  -1   2   7         15.89         17.67         3.06 o
   0   2   7         43.70         25.70         3.56 o
   1   2   7        392.05        392.70         6.44 o
   2   2   7        232.82        228.88         4.24 o
   3   2   7         37.89         37.40         1.45 o
   4   2   7          0.03         -0.48         0.47 o
   5   2   7          5.36          7.23         0.97 o
   6   2   7          0.36         -0.30         0.82 o
 -11   3   7         12.19         10.64         1.71 o
 -10   3   7          2.66          2.59         0.68 o
  -9   3   7          1.06          0.16         0.49 o
  -8   3   7         33.33         38.90         2.60 o
  -7   3   7         59.67         60.02         1.90 o
  -6   3   7        281.25        286.20         3.81 o
  -5   3   7         65.03         66.24         1.60 o
  -4   3   7          2.12          0.60         0.30 o
  -3   3   7         53.72         53.49         1.59 o
  -2   3   7          1.50          2.27         0.56 o
  -1   3   7          7.75          5.66         0.76 o
   0   3   7         66.06         65.29         2.00 o
   1   3   7         11.34         12.22         1.50 o
   2   3   7        278.19        269.07         4.98 o
   3   3   7          2.22          1.95         0.67 o
   4   3   7         40.35         40.16         1.86 o
   5   3   7         10.14         10.59         1.21 o
   6   3   7          7.69          9.91         1.34 o
 -11   4   7          0.97          1.64         1.06 o
 -10   4   7          0.01         -0.41         0.50 o
  -9   4   7          9.35          9.21         1.02 o
  -8   4   7          2.79          2.28         0.60 o
  -7   4   7          0.45          0.26         0.45 o
  -6   4   7         31.94         32.47         1.25 o
  -5   4   7        267.49        263.40         3.92 o
  -4   4   7         86.18         82.89         1.64 o
  -3   4   7          9.93         11.66         0.92 o
  -2   4   7          4.98          4.61         0.63 o
  -1   4   7         15.40         16.50         1.25 o
   0   4   7         38.77         40.52         2.62 o
   1   4   7          7.97          8.14         0.96 o
   2   4   7          1.25          1.60         0.59 o
   3   4   7          7.43          8.05         1.08 o
   4   4   7         63.11         62.61         2.52 o
   5   4   7         26.76         30.96         2.06 o
 -11   5   7          1.77          4.37         1.59 o
 -10   5   7          0.12          0.22         0.65 o
  -9   5   7          2.36          0.15         0.54 o
  -8   5   7          0.11          0.35         0.51 o
  -7   5   7         34.86         41.51         1.84 o
  -6   5   7          0.72          1.53         0.51 o
  -5   5   7         18.63         18.68         1.04 o
  -4   5   7          1.69          1.17         0.42 o
  -3   5   7        129.42        120.17         2.72 o
  -2   5   7         66.04         68.51         1.99 o
  -1   5   7          0.72          0.16         0.55 o
   0   5   7         26.59         24.14         1.61 o
   1   5   7          0.01         -0.78         0.82 o
   2   5   7         23.60         21.95         1.63 o
   3   5   7          4.40          4.59         1.02 o
   4   5   7          6.04          7.02         1.20 o
   5   5   7         31.35         30.71         2.24 o
 -10   6   7          7.21          8.57         3.30 o
  -9   6   7          0.30          0.31         1.06 o
  -8   6   7          1.47          0.57         0.71 o
  -7   6   7          8.25          7.07         1.37 o
  -6   6   7         11.62         14.19         1.19 o
  -5   6   7          0.07          0.88         0.42 o
  -4   6   7          2.73          2.28         0.50 o
  -3   6   7          0.52         -0.21         0.32 o
  -2   6   7         62.19         53.36         1.90 o
  -1   6   7         68.82         72.24         2.58 o
   0   6   7        335.93        341.34         6.50 o
   1   6   7         58.95         57.57         2.32 o
   2   6   7         18.79         18.69         2.31 o
   3   6   7          7.10          5.98         1.19 o
   4   6   7          7.76          6.78         1.61 o
  -9   7   7          4.86          5.37         1.64 o
  -8   7   7         19.69         16.53         1.57 o
  -7   7   7         39.99         45.62         2.23 o
  -6   7   7          2.10          1.45         0.63 o
  -5   7   7         10.81         13.50         1.18 o
  -4   7   7          3.86          4.16         0.72 o
  -3   7   7          9.64         10.03         0.77 o
  -2   7   7         77.53         75.25         2.35 o
  -1   7   7         35.36         30.75         2.13 o
   0   7   7         52.40         50.83         2.51 o
   1   7   7          0.73         -1.45         0.74 o
   2   7   7         10.45         10.19         1.45 o
   3   7   7          8.60         12.97         1.70 o
  -9   8   7          3.02          1.46         1.20 o
  -8   8   7          7.02          4.76         1.08 o
  -7   8   7         15.51         15.72         2.94 o
  -6   8   7          1.53          1.89         0.76 o
  -5   8   7          0.00          0.32         1.73 o
  -4   8   7         14.71         16.34         1.27 o
  -3   8   7          0.00         -0.46         0.56 o
  -2   8   7          9.66          8.53         1.13 o
  -1   8   7          2.19          1.81         1.18 o
   0   8   7         64.03         76.55         3.04 o
   1   8   7         11.17          9.41         1.45 o
   2   8   7         12.79         13.77         1.73 o
  -7   9   7         68.31         78.04         6.32 o
  -6   9   7          1.00          0.84         0.79 o
  -5   9   7          1.03          0.42         0.89 o
  -4   9   7         22.54         23.00         1.70 o
  -3   9   7         11.65         10.13         1.05 o
  -2   9   7          4.99          4.00         1.00 o
  -1   9   7          0.55         -0.64         0.84 o
   0   9   7          2.40          3.82         1.26 o
   1   9   7         14.93         16.56         2.00 o
  -5  10   7         15.23         14.36         2.81 o
  -4  10   7          1.84          2.11         0.91 o
  -3  10   7          5.95          3.21         4.66 o
  -2  10   7          0.19          0.75         1.40 o
  -1  10   7          4.36          3.28         1.52 o
  -5 -10   8          0.30          0.13         1.07 o
  -4 -10   8          0.03         -0.32         0.78 o
  -3 -10   8          0.60          2.50         1.43 o
  -2 -10   8          1.06          1.43         1.31 o
  -1 -10   8          0.19          1.90         1.18 o
   0 -10   8         20.96         22.06         1.98 o
   1 -10   8         13.32         14.75         2.05 o
  -7  -9   8         14.54         11.93         1.41 o
  -6  -9   8         23.62         21.17         1.38 o
  -5  -9   8          0.02         -0.80         0.94 o
  -4  -9   8          3.32          5.49         1.14 o
  -3  -9   8          0.82         -0.67         1.02 o
  -2  -9   8          0.24         -0.96         1.66 o
  -1  -9   8         37.83         36.59         2.33 o
   0  -9   8          8.58          8.89         1.30 o
   1  -9   8         15.65          9.50         2.58 o
   2  -9   8          4.25          4.03         1.05 o
  -8  -8   8          4.68          4.61         1.01 o
  -7  -8   8          9.32          9.85         1.14 o
  -6  -8   8          0.03          0.32         0.56 o
  -5  -8   8          0.01          0.04         0.91 o
  -4  -8   8          5.65          4.90         0.88 o
  -3  -8   8         22.07         22.60         2.39 o
  -2  -8   8          9.91          8.02         1.49 o
  -1  -8   8          5.30          2.91         0.87 o
   0  -8   8         41.24         32.57         3.86 o
   1  -8   8          2.34          1.87         0.95 o
   2  -8   8         10.81         11.48         1.28 o
   3  -8   8          0.90          1.35         1.08 o
  -9  -7   8          5.71          5.84         1.33 o
  -8  -7   8         42.75         35.63         1.93 o
  -7  -7   8          4.53          5.80         1.03 o
  -6  -7   8          5.30          6.74         1.01 o
  -5  -7   8          5.13          3.69         0.71 o
  -4  -7   8         14.83         15.94         1.31 o
  -3  -7   8         58.96         71.13         2.75 o
  -2  -7   8         96.27         94.61         8.01 o
  -1  -7   8         22.28         23.98         2.08 o
   0  -7   8          5.98          3.55         1.25 o
   1  -7   8          8.14          4.99         1.07 o
   2  -7   8         18.80         15.57         1.31 o
   3  -7   8          9.62          9.39         1.23 o
   4  -7   8         15.25         14.35         1.42 o
  -9  -6   8         22.51         18.25         1.53 o
  -8  -6   8         14.86         14.26         1.31 o
  -7  -6   8          5.33          4.71         0.81 o
  -6  -6   8          0.01         -0.12         0.39 o
  -5  -6   8         24.73         25.89         0.97 o
  -4  -6   8          2.51          3.64         0.71 o
  -3  -6   8          5.29          4.56         0.93 o
  -2  -6   8         21.56         23.67         2.43 o
  -1  -6   8         29.29         33.66         1.72 o
   0  -6   8          0.10          0.11         0.59 o
   1  -6   8          4.93          2.67         1.18 o
   2  -6   8          1.34          1.11         0.53 o
   3  -6   8        102.29        102.63         3.14 o
   4  -6   8          0.01          0.49         0.57 o
   5  -6   8          0.25          0.62         0.76 o
 -10  -5   8         11.58          9.09         1.16 o
  -9  -5   8          5.46          4.96         0.92 o
  -8  -5   8          2.92          1.56         0.67 o
  -7  -5   8          0.11          0.35         0.49 o
  -6  -5   8          0.05          0.08         0.35 o
  -5  -5   8         24.12         23.11         0.89 o
  -4  -5   8         16.63         14.25         0.95 o
  -3  -5   8         12.86         11.53         1.20 o
  -2  -5   8         28.69         31.62         1.65 o
  -1  -5   8          5.20          7.12         1.01 o
   0  -5   8         10.52          7.59         0.86 o
   1  -5   8         29.40         30.23         2.07 o
   2  -5   8          0.98          0.85         0.53 o
   3  -5   8         18.01         15.89         1.10 o
   4  -5   8          1.50         -0.22         0.51 o
 -10  -4   8          0.14         -0.31         0.67 o
  -9  -4   8         32.56         35.67         1.87 o
  -8  -4   8          0.04         -0.22         0.52 o
  -7  -4   8         19.36         17.16         1.08 o
  -6  -4   8         66.74         63.68         1.55 o
  -5  -4   8        100.37         97.78         2.12 o
  -4  -4   8          0.14          0.31         0.40 o
  -3  -4   8          0.42         -0.18         0.44 o
  -2  -4   8         21.62         20.79         1.62 o
  -1  -4   8         32.09         28.65         2.23 o
   0  -4   8          9.50          9.25         1.00 o
   1  -4   8         44.61         51.18         1.66 o
   2  -4   8          8.27          6.07         0.74 o
 -11  -3   8          1.81          0.80         0.57 o
 -10  -3   8          1.03          0.65         0.65 o
  -9  -3   8          1.38          0.89         0.59 o
  -8  -3   8          3.47          1.78         1.01 o
  -7  -3   8         16.29         19.08         1.04 o
  -6  -3   8         32.94         34.07         1.22 o
  -5  -3   8          0.22          0.35         0.28 o
  -4  -3   8          0.29          0.81         0.41 o
  -3  -3   8         40.17         50.04         1.83 o
  -2  -3   8        134.45        138.18         3.15 o
  -1  -3   8          4.56          4.55         0.70 o
   0  -3   8          3.53          4.47         0.64 o
   1  -3   8         27.90         26.70         1.77 o
   2  -3   8          0.01          0.79         1.22 o
   3  -3   8         32.75         29.97         3.76 o
   4  -3   8          1.28         -1.34         1.35 o
 -11  -2   8          1.38          2.05         0.81 o
 -10  -2   8          4.70          2.80         0.91 o
  -9  -2   8          7.50          3.48         0.72 o
  -8  -2   8          0.68          0.05         0.56 o
  -7  -2   8          7.08          6.79         0.68 o
  -6  -2   8          5.34          5.16         0.93 o
  -5  -2   8          0.28         -0.21         0.24 o
  -4  -2   8         27.51         31.43         1.27 o
  -3  -2   8          0.01          0.22         0.42 o
  -2  -2   8        343.09        349.91        13.73 o
  -1  -2   8         76.32         80.57         2.17 o
   0  -2   8         52.49         49.35         1.52 o
   1  -2   8         67.72         71.60         1.80 o
   2  -2   8          0.77          1.51         1.41 o
   3  -2   8          3.53          5.53         1.91 o
   4  -2   8          0.40         -0.67         1.02 o
   5  -2   8         17.12         17.19         2.45 o
 -11  -1   8          1.09          0.92         0.70 o
 -10  -1   8          1.72          0.56         0.63 o
  -9  -1   8        124.78        118.14         2.78 o
  -8  -1   8         41.73         40.60         1.61 o
  -7  -1   8          4.13          4.49         0.56 o
  -6  -1   8         15.12         17.87         0.89 o
  -5  -1   8         38.44         44.08         1.13 o
  -4  -1   8          2.01          0.50         0.39 o
  -3  -1   8         11.37         11.32         1.13 o
  -2  -1   8          5.02          2.13         0.95 o
  -1  -1   8        241.38        256.87         4.68 o
   0  -1   8        123.98        133.85         2.86 o
   1  -1   8        100.80        121.80         2.52 o
   2  -1   8        277.55        282.46         8.55 o
   3  -1   8         18.68         14.57         2.33 o
   4  -1   8         64.16         71.26         3.64 o
   5  -1   8          0.77          1.57         1.69 o
   6  -1   8          2.23          2.46         3.58 o
 -11   0   8          1.19          0.60         0.69 o
 -10   0   8          0.60          0.83         0.64 o
  -9   0   8          0.66          0.84         0.71 o
  -8   0   8         50.40         50.39         1.84 o
  -7   0   8          0.06         -0.01         0.36 o
  -6   0   8         61.88         54.50         1.38 o
  -5   0   8        156.63        155.99         3.13 o
  -4   0   8          9.31          8.12         0.76 o
  -3   0   8         30.77         32.28         1.49 o
  -2   0   8          8.42          8.25         1.14 o
  -1   0   8         39.55         40.28         2.64 o
   0   0   8          9.71         15.32         1.19 o
   1   0   8         16.89         17.85         0.99 o
   2   0   8          5.93          5.92         3.00 o
   3   0   8         33.61         43.14         8.25 o
   4   0   8          4.92          2.25         1.55 o
   5   0   8          2.11          0.79         1.43 o
 -11   1   8          1.73          1.24         0.73 o
 -10   1   8          0.40         -0.10         0.69 o
  -9   1   8          2.78          1.16         0.86 o
  -8   1   8          7.71          9.42         1.15 o
  -7   1   8          5.75          5.69         0.60 o
  -6   1   8        805.36        790.41         8.76 o
  -5   1   8         27.22         28.73         1.00 o
  -4   1   8         31.21         33.44         1.20 o
  -3   1   8          0.15         -0.17         0.43 o
  -2   1   8         39.94         36.12         2.66 o
  -1   1   8         14.02         15.98         1.23 o
   0   1   8          2.50          2.33         0.58 o
   1   1   8         56.64         60.11         1.85 o
   2   1   8        355.21        380.54         6.31 o
   3   1   8          3.16          3.62         0.99 o
   4   1   8         10.33          7.10         0.90 o
   5   1   8         17.69         22.44         1.52 o
 -11   2   8          0.06          0.83         0.71 o
 -10   2   8          0.62          0.35         0.61 o
  -9   2   8         14.76         14.95         1.24 o
  -8   2   8         11.41         11.54         1.50 o
  -7   2   8          4.83          4.12         0.80 o
  -6   2   8         52.96         58.13         1.62 o
  -5   2   8        962.24        989.65        11.37 o
  -4   2   8          2.55          0.91         0.49 o
  -3   2   8          5.06          4.80         1.19 o
  -2   2   8        140.98        131.52         3.16 o
  -1   2   8          5.43          4.31         0.67 o
   0   2   8        121.94        131.38         3.08 o
   1   2   8         68.57         71.32         2.15 o
   2   2   8          0.11          0.58         0.91 o
   3   2   8         71.78         69.87         2.47 o
   4   2   8          5.56          9.54         1.01 o
   5   2   8          0.20          0.60         0.71 o
 -11   3   8          0.54          0.48         0.63 o
 -10   3   8          0.49         -0.08         0.58 o
  -9   3   8          6.02          6.71         0.96 o
  -8   3   8          0.82         -0.11         0.49 o
  -7   3   8          0.53          0.06         0.39 o
  -6   3   8         34.80         33.73         1.32 o
  -5   3   8         13.07         14.86         0.90 o
  -4   3   8          1.16          1.15         0.74 o
  -3   3   8          3.66          5.02         1.51 o
  -2   3   8         13.99         13.02         1.17 o
  -1   3   8          8.04          7.71         0.94 o
   0   3   8          1.03          0.44         0.56 o
   1   3   8         16.87         13.78         1.16 o
   2   3   8        233.37        235.96         4.71 o
   3   3   8          4.58          6.15         1.21 o
   4   3   8          0.85          2.24         0.83 o
   5   3   8          0.18         -0.43         0.78 o
 -11   4   8          0.60         -0.61         0.61 o
 -10   4   8         18.12         16.89         1.68 o
  -9   4   8         15.82         14.84         1.78 o
  -8   4   8          1.05          0.20         0.58 o
  -7   4   8         38.51         39.70         2.09 o
  -6   4   8          0.39         -0.02         0.41 o
  -5   4   8         10.71         12.22         0.77 o
  -4   4   8         13.34         13.93         1.10 o
  -3   4   8         22.35         19.40         1.40 o
  -2   4   8         70.80         68.98         2.36 o
  -1   4   8         40.80         42.50         2.58 o
   0   4   8          0.01          0.12         0.59 o
   1   4   8         14.18         14.29         1.30 o
   2   4   8         27.46         31.67         1.90 o
   3   4   8          1.83          0.51         0.73 o
   4   4   8          0.06         -0.53         0.73 o
 -10   5   8          9.31         13.96         3.69 o
  -9   5   8         15.15         14.09         1.55 o
  -8   5   8          8.37         11.41         1.18 o
  -7   5   8          3.41          3.76         0.80 o
  -6   5   8          0.34          0.09         0.46 o
  -5   5   8         89.58         85.23         2.00 o
  -4   5   8          6.38          4.86         0.84 o
  -3   5   8         14.93         12.24         0.95 o
  -2   5   8         49.54         48.05         2.20 o
  -1   5   8         16.58         14.71         1.38 o
   0   5   8         28.25         29.11         1.89 o
   1   5   8         22.81         23.07         1.73 o
   2   5   8          3.16          2.22         0.84 o
   3   5   8         23.28         23.66         1.88 o
   4   5   8         46.39         52.88         2.72 o
 -10   6   8          0.83         -0.23         0.72 o
  -9   6   8          5.03         11.66         1.44 o
  -8   6   8          1.48          0.94         0.67 o
  -7   6   8          0.09         -0.01         0.57 o
  -6   6   8          1.00          0.94         0.55 o
  -5   6   8          6.25          2.84         0.64 o
  -4   6   8          0.00          0.40         0.34 o
  -3   6   8         74.13         71.03         2.28 o
  -2   6   8         56.51         54.78         2.45 o
  -1   6   8          1.32          0.26         0.75 o
   0   6   8         14.46         17.72         1.61 o
   1   6   8          1.05          0.57         0.80 o
   2   6   8          0.06          0.36         0.82 o
   3   6   8          0.62          1.15         1.16 o
  -9   7   8          1.86          0.83         0.90 o
  -8   7   8         13.13         10.15         2.65 o
  -7   7   8          6.63          9.15         1.25 o
  -6   7   8          0.02         -0.86         0.54 o
  -5   7   8          4.52          3.49         0.75 o
  -4   7   8         10.52         12.38         0.86 o
  -3   7   8          0.34         -0.49         0.69 o
  -2   7   8         27.97         33.75         2.27 o
  -1   7   8         71.46         74.00         4.09 o
   0   7   8         13.50         13.40         2.16 o
   1   7   8          2.51          0.79         1.01 o
   2   7   8          1.97          2.39         1.32 o
  -8   8   8         13.38         12.61         1.53 o
  -7   8   8          1.67          4.07         1.37 o
  -6   8   8          3.40          3.29         1.56 o
  -5   8   8          0.01          0.22         0.69 o
  -4   8   8          6.32          5.41         0.72 o
  -3   8   8         13.41         13.73         1.40 o
  -2   8   8          6.28          5.75         1.28 o
  -1   8   8          0.84          0.15         0.97 o
   0   8   8          4.99          8.09         1.49 o
   1   8   8          4.81          5.02         1.34 o
  -6   9   8          0.51          0.75         0.86 o
  -5   9   8          1.27         -0.48         0.79 o
  -4   9   8          1.30          1.20         1.47 o
  -3   9   8          3.73          4.43         1.43 o
  -2   9   8          3.08          2.00         1.20 o
  -1   9   8          0.00         -0.77         1.02 o
  -4 -10   9          2.95          2.75         1.31 o
  -3 -10   9          3.83          4.78         1.69 o
  -2 -10   9          0.03          0.41         1.64 o
  -1 -10   9         18.04         18.36         2.56 o
  -6  -9   9          4.33          1.24         1.19 o
  -5  -9   9          1.15          2.03         0.95 o
  -4  -9   9          0.76          1.26         1.35 o
  -3  -9   9          2.09          0.44         1.12 o
  -2  -9   9          0.34          0.96         2.19 o
  -1  -9   9          0.15          1.01         1.36 o
   0  -9   9         89.34        103.36         3.80 o
   1  -9   9         12.48         11.91         3.10 o
  -7  -8   9         71.88         69.78         2.28 o
  -6  -8   9         14.91         16.57         1.80 o
  -5  -8   9          0.03          0.22         0.61 o
  -4  -8   9          3.18          1.82         1.23 o
  -3  -8   9          5.82          3.50         1.32 o
  -2  -8   9          1.59          0.96         1.06 o
  -1  -8   9         55.94         57.05         3.52 o
   0  -8   9          0.73          0.39         0.76 o
   1  -8   9          3.41          2.71         0.99 o
   2  -8   9         13.39         11.68         1.54 o
  -8  -7   9          0.01         -0.22         0.65 o
  -7  -7   9          3.28          4.15         0.77 o
  -6  -7   9          0.65          0.28         0.58 o
  -5  -7   9         11.61         10.28         1.05 o
  -4  -7   9         18.06         20.54         2.21 o
  -3  -7   9          1.17          1.65         0.83 o
  -2  -7   9          0.06          1.35         0.93 o
  -1  -7   9          2.88          1.03         0.91 o
   0  -7   9          7.71          7.24         1.01 o
   1  -7   9         12.43         13.11         1.90 o
   2  -7   9          8.08          9.37         1.32 o
   3  -7   9          4.21          4.49         1.01 o
  -9  -6   9          6.98          9.48         1.22 o
  -8  -6   9          3.31          4.11         0.88 o
  -7  -6   9          0.17         -0.35         0.49 o
  -6  -6   9          2.62          2.46         0.88 o
  -5  -6   9          3.86          2.24         0.72 o
  -4  -6   9        196.90        230.48         5.08 o
  -3  -6   9          6.60          5.40         1.02 o
  -2  -6   9          5.64          5.55         0.99 o
  -1  -6   9          4.40          3.76         1.02 o
   0  -6   9         16.49         20.50         1.60 o
   1  -6   9          3.08          1.91         0.84 o
   2  -6   9         17.84         13.58         2.38 o
   3  -6   9         22.78         21.51         3.01 o
 -10  -5   9          0.49          0.12         0.70 o
  -9  -5   9          0.41          0.02         0.67 o
  -8  -5   9          0.23         -0.50         0.59 o
  -7  -5   9          2.25          2.70         0.58 o
  -6  -5   9          1.43          1.08         0.62 o
  -5  -5   9         33.97         37.31         1.62 o
  -4  -5   9          6.64          3.71         0.73 o
  -3  -5   9         25.62         25.66         1.67 o
  -2  -5   9         11.22         12.53         2.22 o
  -1  -5   9         20.85         25.33         1.57 o
   0  -5   9          2.89          1.06         0.61 o
   1  -5   9          1.49          0.68         0.62 o
   2  -5   9         50.47         53.73         2.09 o
   3  -5   9          8.44         10.52         1.25 o
   4  -5   9          8.27          7.24         0.99 o
 -10  -4   9          0.92          2.60         0.80 o
  -9  -4   9          7.64          7.20         1.01 o
  -8  -4   9         15.11         13.43         1.19 o
  -7  -4   9          1.39          1.06         0.47 o
  -6  -4   9          0.01         -0.14         0.33 o
  -5  -4   9          0.40          0.47         0.48 o
  -4  -4   9         28.01         28.83         1.61 o
  -3  -4   9         17.06         20.47         1.48 o
  -2  -4   9          0.47         -0.54         0.45 o
  -1  -4   9         20.72         16.56         1.35 o
   0  -4   9          6.73          4.44         0.84 o
   1  -4   9         23.83         27.88         1.41 o
   2  -4   9          2.06          3.64         0.64 o
 -10  -3   9          0.35          0.42         1.01 o
  -9  -3   9          1.94          2.24         0.71 o
  -8  -3   9          2.68          2.93         0.70 o
  -7  -3   9         10.26         10.33         0.81 o
  -6  -3   9          5.96          6.28         0.59 o
  -5  -3   9          8.16          9.11         1.01 o
  -4  -3   9          8.78         10.83         1.15 o
  -3  -3   9          0.09          0.27         0.55 o
  -2  -3   9         93.72        100.50         2.75 o
  -1  -3   9          3.94          3.43         0.75 o
   0  -3   9          0.17          0.37         0.45 o
   1  -3   9          9.16          7.64         0.79 o
   2  -3   9          6.59          7.68         1.87 o
   3  -3   9         26.15         23.87         3.69 o
 -11  -2   9          0.24          0.16         0.61 o
 -10  -2   9          0.62          0.84         0.77 o
  -9  -2   9          0.43          0.69         0.58 o
  -8  -2   9         30.60         25.16         1.94 o
  -7  -2   9          0.01          0.14         0.41 o
  -6  -2   9          1.16          1.24         0.45 o
  -5  -2   9          3.23          3.26         0.61 o
  -4  -2   9          0.15          0.52         0.50 o
  -3  -2   9         20.90         22.82         1.51 o
  -2  -2   9          0.04          0.00         0.49 o
  -1  -2   9          6.10          3.59         0.90 o
   0  -2   9          0.32         -0.02         0.43 o
   1  -2   9         54.10         52.04         1.91 o
   2  -2   9         10.08          8.52         1.88 o
   3  -2   9         34.61         37.39         5.04 o
   4  -2   9          1.40          1.60         1.16 o
 -11  -1   9          0.15          0.67         0.72 o
 -10  -1   9          0.25         -0.79         0.57 o
  -9  -1   9          0.07          0.30         0.58 o
  -8  -1   9          3.20          2.47         0.61 o
  -7  -1   9          1.88          1.49         0.45 o
  -6  -1   9          2.72          4.04         0.52 o
  -5  -1   9          9.38         10.08         0.86 o
  -4  -1   9          2.74          1.99         0.73 o
  -3  -1   9         48.28         51.78         1.73 o
  -2  -1   9          2.34          2.91         0.69 o
  -1  -1   9          3.87          3.54         0.67 o
   0  -1   9         14.11         13.95         1.07 o
   1  -1   9        121.01        142.42         3.09 o
   2  -1   9         86.60         87.12         4.66 o
   3  -1   9          0.15         -1.51         1.20 o
   4  -1   9          2.74          4.05         1.73 o
   5  -1   9          4.88          6.33         2.00 o
 -11   0   9          3.24          1.56         0.82 o
 -10   0   9          0.16         -0.16         0.51 o
  -9   0   9          7.65          6.27         0.86 o
  -8   0   9          0.00          0.01         0.46 o
  -7   0   9          0.03         -0.14         0.44 o
  -6   0   9        190.59        207.85         3.14 o
  -5   0   9        326.85        325.76         4.85 o
  -4   0   9         66.27         70.51         2.04 o
  -3   0   9          4.49          3.83         0.76 o
  -2   0   9          3.47          3.81         0.74 o
  -1   0   9          8.16          8.51         1.08 o
   0   0   9          3.89          6.50         1.76 o
   1   0   9        152.58        150.52         4.31 o
   2   0   9         84.52         82.91         2.36 o
   3   0   9          3.88          5.16         1.62 o
   4   0   9          1.17          1.99         1.47 o
 -11   1   9          1.11          0.72         0.75 o
 -10   1   9          0.07          0.18         0.61 o
  -9   1   9          0.38          0.47         0.61 o
  -8   1   9          3.04          2.52         0.67 o
  -7   1   9          1.39          1.57         0.49 o
  -6   1   9        101.50        116.52         2.18 o
  -5   1   9         24.05         26.63         1.50 o
  -4   1   9          0.83          0.55         0.72 o
  -3   1   9         13.11         12.47         1.26 o
  -2   1   9          5.11          4.66         0.79 o
  -1   1   9         40.44         45.77         1.86 o
   0   1   9         17.80         16.50         1.25 o
   1   1   9         33.93         37.56         2.35 o
   2   1   9         72.25         67.30         2.13 o
   3   1   9          0.82         -0.51         0.53 o
   4   1   9          1.92          1.09         0.74 o
 -11   2   9          0.56          0.26         0.71 o
 -10   2   9          0.50          0.72         0.91 o
  -9   2   9          0.16          0.08         0.47 o
  -8   2   9          0.02          0.36         0.53 o
  -7   2   9          2.33          1.53         0.51 o
  -6   2   9        112.58        106.68         2.23 o
  -5   2   9         24.56         26.41         1.53 o
  -4   2   9          4.92          4.38         0.89 o
  -3   2   9         18.68         17.43         1.39 o
  -2   2   9         84.73         84.27         3.73 o
  -1   2   9         22.55         23.12         1.54 o
   0   2   9         57.98         60.91         3.62 o
   1   2   9          2.78          3.22         0.75 o
   2   2   9          0.12          0.43         0.69 o
   3   2   9          0.60          0.75         0.67 o
   4   2   9         17.14         17.90         1.43 o
 -11   3   9          0.05          0.11         0.74 o
 -10   3   9          3.39          1.18         0.72 o
  -9   3   9          8.36          8.14         2.25 o
  -8   3   9          8.31          8.99         1.01 o
  -7   3   9          8.97         12.90         1.03 o
  -6   3   9          0.11          0.25         0.41 o
  -5   3   9          3.85          2.83         0.69 o
  -4   3   9          5.79          6.26         1.01 o
  -3   3   9         88.79         87.90         2.75 o
  -2   3   9         10.63          9.78         1.12 o
  -1   3   9          1.05          1.70         0.68 o
   0   3   9          0.09         -0.25         0.65 o
   1   3   9          0.74          2.23         0.76 o
   2   3   9         48.96         48.49         5.71 o
   3   3   9          3.37          0.75         0.74 o
   4   3   9          5.32          5.33         1.11 o
 -10   4   9          3.35          9.22         1.19 o
  -9   4   9          1.44          1.23         0.69 o
  -8   4   9          1.09          0.37         0.66 o
  -7   4   9          3.95          5.63         0.86 o
  -6   4   9          0.14         -0.33         0.38 o
  -5   4   9          0.55          0.78         0.57 o
  -4   4   9          0.62         -0.07         0.57 o
  -3   4   9         56.08         50.89         2.32 o
  -2   4   9          1.87          0.05         0.72 o
  -1   4   9          0.54         -0.11         0.64 o
   0   4   9          5.73          4.25         0.93 o
   1   4   9          5.56          6.30         1.35 o
   2   4   9         14.08         15.82         1.50 o
   3   4   9          0.43          0.54         0.85 o
 -10   5   9          9.72         12.00         1.83 o
  -9   5   9          0.19          0.92         0.73 o
  -8   5   9          0.42         -0.02         0.70 o
  -7   5   9         13.16         15.96         1.39 o
  -6   5   9          5.70          2.18         0.61 o
  -5   5   9         45.93         49.26         3.33 o
  -4   5   9          0.21         -0.30         0.57 o
  -3   5   9          0.64          1.09         0.82 o
  -2   5   9          9.51          7.66         1.21 o
  -1   5   9          0.20         -0.32         0.75 o
   0   5   9          4.35          3.90         1.01 o
   1   5   9          5.32          4.13         1.27 o
   2   5   9          0.38          0.68         0.88 o
  -9   6   9          8.89          8.07         1.31 o
  -8   6   9          0.01          0.53         0.70 o
  -7   6   9          0.81          0.22         0.65 o
  -6   6   9          0.42         -0.08         0.63 o
  -5   6   9          6.70          6.19         1.33 o
  -4   6   9         12.43         12.91         1.26 o
  -3   6   9          2.06          0.92         0.89 o
  -2   6   9         82.75         88.97         3.98 o
  -1   6   9         41.07         39.50         2.44 o
   0   6   9         43.58         47.78         3.51 o
   1   6   9          1.09         -0.79         1.44 o
   2   6   9          2.14          2.12         1.06 o
  -8   7   9          4.39          4.69         1.89 o
  -7   7   9         23.18         29.42         2.60 o
  -6   7   9          1.33         -0.13         1.54 o
  -5   7   9          0.13          0.38         0.83 o
  -4   7   9          0.31          0.03         0.75 o
  -3   7   9          1.18          2.30         1.07 o
  -2   7   9         15.90         12.03         1.60 o
  -1   7   9          9.41          9.91         1.51 o
   0   7   9          7.87          5.23         1.49 o
   1   7   9         24.89         28.93         2.71 o
  -7   8   9          3.55          3.04         1.09 o
  -6   8   9         14.67         18.61         1.64 o
  -5   8   9          5.52          2.55         1.30 o
  -4   8   9          0.77         -0.08         1.02 o
  -3   8   9          0.34         -1.18         1.13 o
  -2   8   9          3.56          1.33         1.15 o
  -1   8   9         27.21         26.96         2.58 o
  -4  -9  10          0.22          1.28         1.52 o
  -3  -9  10          5.95          6.98         3.33 o
  -2  -9  10          0.00         -1.11         1.28 o
  -6  -8  10          1.49          0.49         0.81 o
  -5  -8  10          6.75          9.29         1.48 o
  -4  -8  10          8.31          7.65         1.83 o
  -3  -8  10          0.05         -1.61         1.99 o
  -2  -8  10          3.10          3.35         1.41 o
  -1  -8  10         14.41         17.96         4.91 o
   0  -8  10          2.10          3.53         1.29 o
  -8  -7  10          0.15          0.84         0.67 o
  -7  -7  10          2.36          0.69         1.04 o
  -6  -7  10          0.86          1.41         0.72 o
  -5  -7  10          1.01          1.95         0.90 o
  -4  -7  10         72.16         85.92         3.11 o
  -3  -7  10         27.36         27.72         2.78 o
  -2  -7  10         26.26         32.01         2.78 o
  -1  -7  10          1.40          0.33         0.89 o
   0  -7  10          4.05          2.83         1.10 o
   1  -7  10          5.83          5.01         0.98 o
  -8  -6  10          0.26          0.09         0.61 o
  -7  -6  10          6.21          7.00         1.18 o
  -6  -6  10          0.00         -0.02         0.57 o
  -5  -6  10         10.42         11.27         1.63 o
  -4  -6  10          7.13          7.73         1.23 o
  -3  -6  10          0.28         -0.65         0.68 o
  -2  -6  10          4.89          3.80         1.32 o
  -1  -6  10          1.55          0.81         0.86 o
   0  -6  10          2.02          2.10         0.91 o
   1  -6  10          6.12          8.49         1.00 o
   2  -6  10          0.11         -0.25         0.71 o
  -9  -5  10          1.28          1.59         0.78 o
  -8  -5  10          1.45          1.14         0.65 o
  -7  -5  10          1.62          2.05         0.69 o
  -6  -5  10          1.44          0.61         0.70 o
  -5  -5  10         10.27          9.91         1.17 o
  -4  -5  10          8.68          8.48         1.32 o
  -3  -5  10          1.14          2.32         0.80 o
  -2  -5  10          0.31          0.24         0.73 o
  -1  -5  10         11.85         16.75         1.84 o
   0  -5  10          1.03          0.80         0.73 o
   1  -5  10          4.86          7.68         1.33 o
   2  -5  10          6.36          6.00         0.96 o
   3  -5  10          4.65          7.75         1.20 o
 -10  -4  10          0.14         -0.11         0.68 o
  -9  -4  10          7.54          6.42         1.02 o
  -8  -4  10         17.55         17.31         1.58 o
  -7  -4  10          3.08          1.97         0.46 o
  -6  -4  10         15.38         15.05         1.40 o
  -5  -4  10          0.65          0.01         0.64 o
  -4  -4  10          0.30          0.17         0.59 o
  -3  -4  10          6.65          6.13         1.02 o
  -2  -4  10         40.49         46.20         2.11 o
  -1  -4  10         31.73         32.89         2.15 o
   0  -4  10          3.47          1.44         0.68 o
   1  -4  10         12.28         14.24         1.21 o
   2  -4  10          4.75          5.66         1.48 o
   3  -4  10          9.41         11.82         1.24 o
 -10  -3  10          0.40          1.27         0.72 o
  -9  -3  10         29.94         31.24         1.74 o
  -8  -3  10         23.94         22.99         1.56 o
  -7  -3  10          6.43          6.24         0.90 o
  -6  -3  10          5.32          5.23         0.83 o
  -5  -3  10          0.72          1.82         0.70 o
  -4  -3  10         36.88         39.17         2.44 o
  -3  -3  10          0.11         -0.12         0.60 o
  -2  -3  10          7.86          5.08         0.88 o
  -1  -3  10         50.06         44.39         1.96 o
   0  -3  10         29.34         32.96         1.65 o
   1  -3  10          0.10          0.25         0.55 o
   2  -3  10          0.52          2.49         1.39 o
   3  -3  10          1.19          0.55         2.79 o
 -10  -2  10          1.19          0.57         0.69 o
  -9  -2  10          4.04          3.36         0.75 o
  -8  -2  10          5.26          6.14         0.83 o
  -7  -2  10          2.10          2.94         0.68 o
  -6  -2  10          4.32          5.55         0.81 o
  -5  -2  10          0.72          0.42         0.64 o
  -4  -2  10         18.41         21.02         1.43 o
  -3  -2  10         26.13         27.89         1.57 o
  -2  -2  10         15.25         19.14         1.49 o
  -1  -2  10         11.34         15.69         1.30 o
   0  -2  10          0.52          0.73         0.59 o
   1  -2  10          1.60          3.03         0.92 o
   2  -2  10         30.04         26.29         2.91 o
   3  -2  10         29.73         28.01         3.51 o
 -10  -1  10          0.00          0.30         0.62 o
  -9  -1  10          0.00         -0.20         0.57 o
  -8  -1  10          2.31          3.15         0.65 o
  -7  -1  10          8.83          9.74         0.75 o
  -6  -1  10        132.94        138.46         2.96 o
  -5  -1  10         21.95         24.95         1.89 o
  -4  -1  10          2.85          2.51         1.37 o
  -3  -1  10         11.84         10.39         1.17 o
  -2  -1  10         17.04         17.48         1.41 o
  -1  -1  10          1.57          1.50         0.63 o
   0  -1  10         60.62         69.43         2.43 o
   1  -1  10          7.94          9.87         2.51 o
   2  -1  10        132.83        157.93         4.11 o
   3  -1  10          0.96          0.35         2.89 o
 -10   0  10          0.28         -0.13         0.63 o
  -9   0  10         12.96         14.77         1.19 o
  -8   0  10          0.81          1.58         0.61 o
  -7   0  10          0.00         -0.06         0.38 o
  -6   0  10        177.66        198.57         4.29 o
  -5   0  10        148.88        169.56         4.22 o
  -4   0  10          5.72          6.45         1.00 o
  -3   0  10          0.31         -0.42         0.60 o
  -2   0  10          0.09          0.04         0.62 o
  -1   0  10          9.38          8.95         1.07 o
   0   0  10         63.48         75.80         2.68 o
   1   0  10         25.42         31.96         2.26 o
   2   0  10         11.49          6.64         0.96 o
   3   0  10         22.00         21.41         1.63 o
 -10   1  10          2.38          1.38         0.76 o
  -9   1  10          6.00          4.79         0.95 o
  -8   1  10         43.01         32.16         1.78 o
  -7   1  10         54.17         47.76         1.57 o
  -6   1  10          3.61          4.29         0.85 o
  -5   1  10         25.85         28.39         1.97 o
  -4   1  10         12.08         13.58         1.37 o
  -3   1  10          0.68         -0.28         0.58 o
  -2   1  10          3.29          1.95         0.87 o
  -1   1  10         40.47         46.87         2.08 o
   0   1  10          0.01          0.39         0.84 o
   1   1  10         25.63         24.71         2.60 o
   2   1  10         39.97         41.08         1.99 o
   3   1  10         20.01         23.43         1.52 o
 -10   2  10          5.93          7.39         1.05 o
  -9   2  10          0.01         -0.35         0.50 o
  -8   2  10          0.48          0.65         0.83 o
  -7   2  10         43.79         39.66         2.17 o
  -6   2  10          3.01          2.22         0.73 o
  -5   2  10         17.83         17.52         1.61 o
  -4   2  10         14.64         16.69         1.72 o
  -3   2  10         21.72         22.89         1.97 o
  -2   2  10         18.08         17.00         1.47 o
  -1   2  10          1.10          0.07         0.62 o
   0   2  10          0.91          0.85         0.68 o
   1   2  10         16.25         18.19         1.48 o
   2   2  10          0.22          1.25         0.76 o
   3   2  10          0.17         -0.10         0.73 o
 -10   3  10         26.79         34.70         2.11 o
  -9   3  10          0.13          0.26         0.66 o
  -8   3  10          1.23          0.34         0.55 o
  -7   3  10          2.98          0.96         0.49 o
  -6   3  10          7.63          8.83         1.05 o
  -5   3  10          8.20          8.91         1.48 o
  -4   3  10         25.73         29.53         2.71 o
  -3   3  10          2.33          2.41         0.85 o
  -2   3  10         41.01         43.11         2.24 o
  -1   3  10          0.83          1.51         0.95 o
   0   3  10          0.39          0.04         0.72 o
   1   3  10          8.25          8.89         1.32 o
   2   3  10         15.63         11.65         1.43 o
 -10   4  10          1.19          0.65         1.17 o
  -9   4  10          6.41          8.20         1.08 o
  -8   4  10          2.08          1.54         0.71 o
  -7   4  10          1.71          1.15         0.57 o
  -6   4  10          8.18          7.39         0.93 o
  -5   4  10          1.00          0.15         0.69 o
  -4   4  10          1.82          0.74         0.88 o
  -3   4  10         36.63         31.44         2.10 o
  -2   4  10         13.15         13.03         1.44 o
  -1   4  10          0.22          0.87         0.80 o
   0   4  10          2.74          3.35         0.97 o
   1   4  10          4.14          2.45         1.61 o
   2   4  10          2.54          2.23         1.28 o
  -9   5  10          0.41         -0.34         0.74 o
  -8   5  10          0.45          0.67         0.73 o
  -7   5  10          0.36         -0.15         0.59 o
  -6   5  10          0.25         -0.13         0.78 o
  -5   5  10          0.62         -0.29         0.68 o
  -4   5  10          6.55          5.85         1.99 o
  -3   5  10          1.67          1.26         0.91 o
  -2   5  10          6.52          3.82         1.08 o
  -1   5  10          0.05         -0.17         0.87 o
   0   5  10          3.55          2.36         1.11 o
   1   5  10          0.17         -0.55         0.97 o
  -8   6  10         10.11          8.40         1.10 o
  -7   6  10          3.68          4.12         0.86 o
  -6   6  10         11.05         12.83         2.19 o
  -5   6  10          4.08          1.87         1.18 o
  -4   6  10          0.63          1.76         1.04 o
  -3   6  10         10.36          9.34         1.50 o
  -2   6  10         69.73         82.36         3.27 o
  -1   6  10         43.07         40.27         2.59 o
   0   6  10          0.04         -1.04         1.24 o
  -7   7  10          4.76          3.75         1.38 o
  -6   7  10          1.64          3.05         1.47 o
  -5   7  10          0.73         -0.24         0.94 o
  -4   7  10         19.08         16.33         1.85 o
  -3   7  10         11.19         10.39         1.59 o
  -2   7  10          4.35          3.82         1.34 o
  -1   7  10          2.66          0.47         1.24 o
  -4  -8  11          1.90          1.28         1.02 o
  -3  -8  11          4.97          6.49         1.98 o
  -2  -8  11          0.01         -0.36         1.86 o
  -6  -7  11          1.82          2.16         1.43 o
  -5  -7  11         10.58         12.33         1.48 o
  -4  -7  11         40.60         36.39         2.46 o
  -3  -7  11          3.21          4.36         1.37 o
  -2  -7  11          8.54          6.39         1.57 o
  -1  -7  11          1.29          0.26         1.11 o
   0  -7  11          3.19          5.88         1.41 o
  -8  -6  11          1.05          0.22         0.98 o
  -7  -6  11          0.33          0.95         0.79 o
  -6  -6  11         10.67         11.21         1.43 o
  -5  -6  11          9.25          7.75         1.20 o
  -4  -6  11          7.62          5.60         1.04 o
  -3  -6  11          1.84          1.94         0.94 o
  -2  -6  11          0.61         -0.67         1.13 o
  -1  -6  11          8.27          5.17         1.32 o
   0  -6  11          0.90          1.60         1.22 o
   1  -6  11         16.41         18.01         6.61 o
  -8  -5  11          4.40          3.04         1.23 o
  -7  -5  11          0.00         -0.74         0.65 o
  -6  -5  11          0.33         -0.33         0.75 o
  -5  -5  11          3.85          3.66         0.93 o
  -4  -5  11          2.40          2.82         0.85 o
  -3  -5  11          0.79         -0.24         0.71 o
  -2  -5  11          3.70          4.15         0.98 o
  -1  -5  11          0.06          1.00         0.75 o
   0  -5  11          1.94          0.19         1.18 o
   1  -5  11          1.29          2.61         0.89 o
  -9  -4  11          3.56          1.90         0.74 o
  -8  -4  11          0.07          0.13         0.83 o
  -7  -4  11         21.45         17.44         1.38 o
  -6  -4  11         14.87         15.08         1.50 o
  -5  -4  11          1.38          0.69         0.75 o
  -4  -4  11          0.44         -0.72         0.62 o
  -3  -4  11          0.02          0.98         0.76 o
  -2  -4  11          0.97          0.67         0.71 o
  -1  -4  11          0.93          2.02         0.84 o
   0  -4  11          0.90          2.19         1.22 o
   1  -4  11          0.85          0.44         0.75 o
   2  -4  11          7.31          7.57         1.52 o
  -9  -3  11          0.21          0.73         0.64 o
  -8  -3  11          1.65          2.15         0.95 o
  -7  -3  11          2.36          2.62         1.19 o
  -6  -3  11          3.48          3.88         0.95 o
  -5  -3  11          0.42         -0.13         0.69 o
  -4  -3  11         20.61         21.25         1.77 o
  -3  -3  11          0.30          0.85         0.71 o
  -2  -3  11          3.66          5.26         1.00 o
  -1  -3  11          0.85          0.63         0.76 o
   0  -3  11          0.00         -0.28         0.74 o
   1  -3  11         15.71         18.39         1.39 o
   2  -3  11          0.96          0.64         0.70 o
 -10  -2  11          0.01         -0.23         0.69 o
  -9  -2  11          0.27          0.69         0.60 o
  -8  -2  11          3.40          1.64         0.92 o
  -7  -2  11          5.67          6.78         1.05 o
  -6  -2  11          0.01         -0.05         0.75 o
  -5  -2  11         40.13         39.42         2.37 o
  -4  -2  11         22.80         23.77         1.82 o
  -3  -2  11          2.60          1.79         0.79 o
  -2  -2  11          4.54          4.01         0.97 o
  -1  -2  11          5.96          5.56         0.97 o
   0  -2  11         12.61         11.70         1.21 o
   1  -2  11         13.46         12.50         2.04 o
   2  -2  11          2.47          1.53         0.83 o
 -10  -1  11          0.31         -0.16         0.63 o
  -9  -1  11          0.35          0.71         0.64 o
  -8  -1  11          0.00         -0.60         0.45 o
  -7  -1  11          1.20          0.66         0.74 o
  -6  -1  11         71.86         79.78         3.06 o
  -5  -1  11         19.90         18.69         1.73 o
  -4  -1  11         11.76         12.84         1.50 o
  -3  -1  11         13.45         13.18         1.39 o
  -2  -1  11          1.03          0.09         0.70 o
  -1  -1  11         31.59         42.68         2.24 o
   0  -1  11         62.85         66.50         3.04 o
   1  -1  11         89.57         96.82         2.89 o
   2  -1  11          7.11          5.18         1.08 o
 -10   0  11          2.95          4.26         1.25 o
  -9   0  11          0.52         -0.08         0.70 o
  -8   0  11         19.26         18.64         1.25 o
  -7   0  11         26.46         25.36         1.73 o
  -6   0  11         67.78         64.64         2.82 o
  -5   0  11         27.95         30.58         4.28 o
  -4   0  11          1.24          1.67         0.88 o
  -3   0  11          2.59          1.28         0.81 o
  -2   0  11          0.38          1.27         0.88 o
  -1   0  11          0.67         -1.18         0.69 o
   0   0  11         15.49         15.04         1.70 o
   1   0  11          1.11          2.29         1.17 o
   2   0  11          1.35          1.51         0.91 o
 -10   1  11          0.00         -0.14         0.58 o
  -9   1  11          1.19          0.49         1.41 o
  -8   1  11         29.15         25.86         1.74 o
  -7   1  11         43.82         47.09         2.64 o
  -6   1  11          5.26          4.83         1.38 o
  -5   1  11          1.51          1.47         0.97 o
  -4   1  11          0.08         -0.19         0.77 o
  -3   1  11         12.27         13.77         1.47 o
  -2   1  11          1.37          0.85         0.81 o
  -1   1  11          2.41          3.29         0.95 o
   0   1  11         10.43         14.41         1.40 o
   1   1  11          2.97          1.46         1.59 o
   2   1  11          0.07          0.92         0.81 o
 -10   2  11          6.65          6.30         1.10 o
  -9   2  11          9.07          9.75         1.20 o
  -8   2  11          0.97          1.10         0.66 o
  -7   2  11         23.13         22.90         1.64 o
  -6   2  11          5.42          5.18         1.18 o
  -5   2  11         11.27          9.08         1.37 o
  -4   2  11         12.42         10.15         1.99 o
  -3   2  11         94.87         89.96         3.10 o
  -2   2  11          0.98          1.18         0.82 o
  -1   2  11          0.43         -0.46         0.75 o
   0   2  11          2.51          2.51         0.91 o
   1   2  11          1.97          1.59         0.90 o
  -9   3  11          0.58         -0.45         0.68 o
  -8   3  11          0.01          0.14         0.60 o
  -7   3  11          1.36          0.54         0.80 o
  -6   3  11          0.14         -0.16         0.74 o
  -5   3  11          8.43          9.20         1.38 o
  -4   3  11          0.96          0.58         0.87 o
  -3   3  11          0.18          0.03         0.83 o
  -2   3  11          9.92         11.87         1.50 o
  -1   3  11          0.91          1.28         0.84 o
   0   3  11         15.62         19.45         2.31 o
   1   3  11          0.03          0.60         0.95 o
  -9   4  11          6.06          6.29         1.56 o
  -8   4  11          0.86         -0.05         0.64 o
  -7   4  11          0.86          0.38         0.87 o
  -6   4  11          1.51          0.71         0.70 o
  -5   4  11          2.07          2.01         1.04 o
  -4   4  11          0.43         -0.50         0.84 o
  -3   4  11          2.08          2.15         1.03 o
  -2   4  11          0.11         -0.28         0.84 o
  -1   4  11          2.77          2.43         1.01 o
   0   4  11         24.64         36.51         2.37 o
  -8   5  11          0.49         -0.37         0.69 o
  -7   5  11         43.30         47.91         3.16 o
  -6   5  11          0.00         -1.34         0.82 o
  -5   5  11          1.23          0.30         1.42 o
  -4   5  11          1.56          0.20         1.10 o
  -3   5  11          0.31          0.04         0.94 o
  -2   5  11          2.21          2.54         1.17 o
  -1   5  11          9.54          8.53         1.46 o
  -6   6  11         12.58         16.89         2.11 o
  -5   6  11          3.26          2.33         1.25 o
  -4   6  11          2.28          2.65         1.19 o
  -3   6  11          3.91          3.61         1.32 o
  -2   6  11          2.12          3.32         1.29 o
  -6  -6  12         20.64         23.42         1.91 o
  -5  -6  12          6.63          3.39         1.35 o
  -4  -6  12          0.01         -1.47         0.80 o
  -3  -6  12          1.64          1.76         1.35 o
  -2  -6  12          9.53          9.98         1.76 o
  -7  -5  12          0.23          0.41         0.96 o
  -6  -5  12          0.63          1.27         0.97 o
  -5  -5  12          0.69          1.74         1.13 o
  -4  -5  12          2.75          2.80         0.94 o
  -3  -5  12          2.66          3.11         1.13 o
  -2  -5  12          5.74          3.76         1.07 o
  -1  -5  12          4.04          1.49         1.01 o
  -8  -4  12          5.12          2.11         1.12 o
  -7  -4  12          2.49          2.55         1.02 o
  -6  -4  12          1.85          2.85         1.03 o
  -5  -4  12          3.04          2.88         1.00 o
  -4  -4  12          0.00          0.65         1.01 o
  -3  -4  12          0.17         -0.24         0.81 o
  -2  -4  12          2.12          1.12         0.90 o
  -1  -4  12          2.29          2.00         0.94 o
   0  -4  12          0.01         -0.21         0.85 o
  -8  -3  12          0.02          0.14         0.90 o
  -7  -3  12          2.43          0.97         1.07 o
  -6  -3  12         57.34         65.55         3.13 o
  -5  -3  12          4.26          4.51         1.56 o
  -4  -3  12         14.87         14.85         1.85 o
  -3  -3  12          0.76          0.61         0.87 o
  -2  -3  12          4.25          5.65         1.54 o
  -1  -3  12          1.47         -0.20         0.80 o
   0  -3  12          1.46          1.73         0.84 o
  -9  -2  12          3.44          4.81         1.39 o
  -8  -2  12          0.56         -0.35         0.98 o
  -7  -2  12          0.09         -0.39         1.17 o
  -6  -2  12         25.83         28.45         2.34 o
  -5  -2  12         91.66         98.12         3.80 o
  -4  -2  12          2.42          3.51         1.08 o
  -3  -2  12          0.04          0.77         0.86 o
  -2  -2  12          0.61          0.42         1.22 o
  -1  -2  12          8.36          6.46         1.18 o
   0  -2  12          1.00          1.21         0.86 o
  -9  -1  12          0.30         -0.74         0.98 o
  -8  -1  12          0.67         -0.32         1.28 o
  -7  -1  12          0.86         -0.71         0.93 o
  -6  -1  12          0.00         -0.33         1.02 o
  -5  -1  12          2.66          0.96         1.01 o
  -4  -1  12          1.65          0.39         0.93 o
  -3  -1  12          1.70          1.71         0.95 o
  -2  -1  12          4.95          4.30         1.54 o
  -1  -1  12          9.67         13.02         1.45 o
   0  -1  12         14.96         13.18         1.54 o
  -9   0  12          0.66         -0.32         1.03 o
  -8   0  12         16.39         15.93         1.97 o
  -7   0  12          9.98          8.73         1.82 o
  -6   0  12          8.68         10.11         1.65 o
  -5   0  12          6.46          6.65         1.34 o
  -4   0  12          0.02         -1.41         0.85 o
  -3   0  12         15.88         16.53         1.69 o
  -2   0  12         37.14         43.21         2.41 o
  -1   0  12          5.84          3.98         1.12 o
   0   0  12          1.46          1.35         0.89 o
  -9   1  12          7.90          5.53         1.40 o
  -8   1  12          0.20         -0.51         1.01 o
  -7   1  12          0.77          0.66         0.80 o
  -6   1  12          1.84          1.60         1.05 o
  -5   1  12          0.55          0.91         0.94 o
  -4   1  12          0.04          0.58         0.87 o
  -3   1  12         10.03         10.94         1.43 o
  -2   1  12         20.27         20.06         1.83 o
  -1   1  12          0.21          0.10         0.82 o
   0   1  12          3.24          1.94         1.03 o
  -8   2  12          2.76         -0.64         1.07 o
  -7   2  12          7.46          7.58         1.14 o
  -6   2  12          0.01         -0.29         0.95 o
  -5   2  12          2.58          2.76         1.11 o
  -4   2  12          7.93          4.26         1.14 o
  -3   2  12          0.13          0.71         0.88 o
  -2   2  12         10.98         11.23         1.89 o
  -1   2  12          0.25          0.46         1.10 o
  -8   3  12          0.06          1.66         0.98 o
  -7   3  12          0.18          0.58         0.93 o
  -6   3  12          1.70          0.60         0.99 o
  -5   3  12          1.88          2.50         1.16 o
  -4   3  12          3.00          4.06         1.26 o
  -3   3  12          0.02          0.51         1.05 o
  -2   3  12          0.18          0.51         0.92 o
  -1   3  12          0.00          0.05         1.06 o
  -7   4  12          2.01          0.78         1.00 o
  -6   4  12          8.41         10.13         1.66 o
  -5   4  12          0.20          0.83         1.06 o
  -4   4  12          3.01          3.15         1.57 o
  -3   4  12          0.10         -0.35         1.02 o
  -2   4  12          0.09         -0.82         1.02 o
  -5  -4  13         10.13          8.58         1.54 o
  -4  -4  13          0.19          0.68         1.05 o
  -6  -3  13          1.84          1.02         1.18 o
  -5  -3  13          3.43          3.76         1.32 o
  -4  -3  13          3.04          5.16         1.35 o
  -3  -3  13          0.49          0.84         0.99 o
  -7  -2  13          0.28          0.27         1.18 o
  -6  -2  13         34.41         31.72         2.57 o
  -5  -2  13          0.66          1.13         1.39 o
  -4  -2  13          2.27          1.66         1.13 o
  -3  -2  13          0.39          0.65         1.60 o
  -2  -2  13          3.02          2.09         1.03 o
  -7  -1  13          0.16          0.02         1.12 o
  -6  -1  13          1.08          1.58         1.24 o
  -5  -1  13          7.23          5.77         1.45 o
  -4  -1  13          0.09         -0.60         1.13 o
  -3  -1  13          0.14          1.43         1.24 o
  -2  -1  13          6.69          6.39         1.33 o
  -7   0  13          1.57          0.40         1.16 o
  -6   0  13          0.10         -0.43         1.13 o
  -5   0  13          3.76          3.55         1.31 o
  -4   0  13          0.90          1.40         1.13 o
  -3   0  13         13.70         15.03         1.78 o
  -2   0  13          3.94          6.09         1.30 o
  -7   1  13          2.49          2.66         1.31 o
  -6   1  13          0.09         -0.08         1.14 o
  -5   1  13          0.94          0.93         1.10 o
  -4   1  13          3.31          3.87         1.27 o
  -3   1  13         11.01          7.92         1.50 o
  -6   2  13          2.15          4.51         1.32 o
  -5   2  13          2.53          3.00         1.23 o
  -4   2  13          0.04         -1.26         0.98 o
                                                
